# Supplementary material for: Rafts of change: microbial and functional dynamics in simulated Sargassum strandings
Source: Appl Environ Microbiol. 2026 Mar 31;92(4):e02357-25. doi: 10.1128/aem.02357-25 (PMC13101531; doi:10.1128/aem.02357-25)
Supplement: Table S1 — Summary of all prokaryotic MAGs, viral MAGs, eukaryotic MAGs, and plasmid MAGs generated in this study. [file aem.02357-25-s0006.xlsx]

## Sheet: Sheet1
Supplemental Table 1A: Prokaryotic MAG stats
genome	format	type	num_seqs	sum_len	min_len	avg_len	max_len	Q1	Q2	Q3	sum_gap	N50	Q20(%)	Q30(%)	GC(%)	Sample	Completeness	Contamination	Completeness_Model_Used	Translation_Table_Used	Coding_Density	Contig_N50	Average_Gene_Length	Genome_Size	GC_Content	Total_Coding_Sequences	Total_Contigs	Max_Contig_Length	Additional_Notes	Quality_score
MAG_prokaryotic_01	FASTA	DNA	630	7243694	1555	11497.9	65627	4467	8054.5	14707	0	17019	0	0	37.8	DNA-N15	99.34	0.73	Neural Network (Specific Model)	11	0.775	17019	297.286	7243694	0.38	6308	630	65627		95.69
MAG_prokaryotic_02	FASTA	DNA	635	3381288	1502	5324.9	49694	2407.5	3697	5919.5	0	6872	0	0	41.45	DNA-N15	94.57	2.91	Neural Network (Specific Model)	11	0.902	6872	297.444	3381288	0.41	3424	635	49694		80.02
MAG_prokaryotic_03	FASTA	DNA	187	2675246	1807	14306.1	80515	4694.5	9344	18900	0	22174	0	0	30.6	DNA-N10	96.17	0.29	Neural Network (Specific Model)	11	0.875	22174	313.241	2675246	0.31	2493	187	80515		94.72
MAG_prokaryotic_04	FASTA	DNA	346	3831800	1516	11074.6	74092	3521	6702	14467	0	18663	0	0	37.97	DNA-N6	100	1.56	Gradient Boost (General Model)	11	0.861	18663	311.334	3831800	0.38	3537	346	74092		92.2
MAG_prokaryotic_05	FASTA	DNA	508	3274276	1516	6445.4	41973	2840.5	4473.5	7849.5	0	8456	0	0	44.74	DNA-N11	81.98	1.01	Neural Network (Specific Model)	11	0.888	8456	288.113	3274276	0.45	3369	508	41973		76.93
MAG_prokaryotic_06	FASTA	DNA	143	3164009	1785	22125.9	127308	8284.5	15185	32730.5	0	35865	0	0	37.39	DNA-N10	100	0.23	Gradient Boost (General Model)	11	0.856	35865	316.971	3164009	0.37	2852	143	127308		98.85
MAG_prokaryotic_07	FASTA	DNA	196	4958913	1960	25300.6	133498	7923	16528	36977.5	0	41161	0	0	65.17	DNA-N10	100	0.02	Neural Network (Specific Model)	11	0.857	41161	330.111	4958913	0.65	4298	196	133498	Singleton species	99.9
MAG_prokaryotic_08	FASTA	DNA	298	3194248	1571	10719	69279	3628	6355	14390	0	17902	0	0	46.01	DNA-N15	86.5	2.07	Neural Network (Specific Model)	11	0.893	17902	305.332	3194248	0.46	3119	298	69279		76.15
MAG_prokaryotic_09	FASTA	DNA	473	4338087	1548	9171.4	88439	3792	6927	12119	0	12875	0	0	59.96	DNA-N19	95.14	0.67	Neural Network (Specific Model)	11	0.927	12875	292.15	4338087	0.6	4597	473	88439		91.79
MAG_prokaryotic_10	FASTA	DNA	449	2486410	1508	5537.7	24912	2760	4421	7126	0	6912	0	0	37.86	DNA-N4	94.54	0.74	Gradient Boost (General Model)	11	0.876	6912	305.35	2486410	0.38	2381	449	24912		90.84
MAG_prokaryotic_11	FASTA	DNA	659	2898761	1500	4398.7	29888	2299	3208	5306	0	5371	0	0	63.51	DNA-N4	80.72	1.39	Neural Network (Specific Model)	11	0.859	5371	293.524	2898761	0.64	2830	659	29888		73.77
MAG_prokaryotic_12	FASTA	DNA	428	4620931	1547	10796.6	92162	3414.5	6300	15135	0	17626	0	0	43.58	DNA-N19	98.76	0.96	Neural Network (Specific Model)	11	0.855	17626	304.676	4620931	0.44	4326	428	92162		93.96
MAG_prokaryotic_13	FASTA	DNA	319	3460668	1504	10848.5	102798	3467.5	7033	13463.5	0	17816	0	0	38.55	DNA-N60	100	2.32	Gradient Boost (General Model)	11	0.87	17816	314.258	3460668	0.39	3196	319	102798		88.4
MAG_prokaryotic_14	FASTA	DNA	511	6441670	1503	12606	104613	3653	7879	16007.5	0	21645	0	0	37.17	DNA-N19	99.99	0	Neural Network (Specific Model)	11	0.801	21645	316.055	6441670	0.37	5449	511	104613		99.99
MAG_prokaryotic_15	FASTA	DNA	527	5072056	1546	9624.4	54026	3802	7353	12636.5	0	13721	0	0	57.96	DNA-N60	99.65	0.03	Neural Network (Specific Model)	11	0.913	13721	298.106	5072056	0.58	5191	527	54026		99.5
MAG_prokaryotic_16	FASTA	DNA	296	3314837	1540	11198.8	57919	4441	8126	14685	0	15801	0	0	37.66	DNA-N21	81.92	0.48	Neural Network (Specific Model)	11	0.863	15801	314.262	3314837	0.38	3037	296	57919		79.52
MAG_prokaryotic_17	FASTA	DNA	482	2891345	1505	5998.6	36915	2480	4248	8148	0	8758	0	0	63.13	DNA-N11	75.27	0.53	Neural Network (Specific Model)	11	0.855	8758	292.108	2891345	0.63	2824	482	36915	Singleton species	72.62
MAG_prokaryotic_18	FASTA	DNA	755	3408774	1502	4514.9	24247	2300	3470	5392	0	5332	0	0	44.68	DNA-N12	86.98	3.87	Neural Network (Specific Model)	11	0.888	5332	274.141	3408774	0.45	3685	755	24247		67.63
MAG_prokaryotic_19	FASTA	DNA	569	7654522	1500	13452.6	119893	4213	9147	18363	0	21964	0	0	49.74	DNA-N11	94.63	5.26	Gradient Boost (General Model)	11	0.879	21964	363.97	7654522	0.5	6173	569	119893		68.33
MAG_prokaryotic_20	FASTA	DNA	799	5103197	1507	6387	38093	3109	4947	7957	0	7960	0	0	48.02	DNA-N11	96.03	1.5	Gradient Boost (General Model)	11	0.856	7960	283.848	5103197	0.48	5139	799	38093	Singleton species	88.53
MAG_prokaryotic_21	FASTA	DNA	277	1763973	1525	6368.1	27321	2565	4648	8589	0	8869	0	0	27.25	DNA-N21	78.07	0.74	Gradient Boost (General Model)	11	0.916	8869	300.893	1763973	0.27	1792	277	27321		74.37
MAG_prokaryotic_22	FASTA	DNA	74	2372818	1633	32065.1	204322	5899	18750	45344	0	65288	0	0	34.12	DNA-N12	78.16	0.44	Gradient Boost (General Model)	11	0.874	65288	342.108	2372818	0.34	2022	74	204322		75.96
MAG_prokaryotic_23	FASTA	DNA	64	5287222	2702	82612.8	368946	24800.5	60010.5	110086	0	137875	0	0	42.41	DNA-N15	100	0.72	Neural Network (Specific Model)	11	0.862	137875	321.73	5287222	0.42	4729	64	368946		96.4
MAG_prokaryotic_24	FASTA	DNA	680	2082135	1500	3062	50076	1948.5	2555	3616	0	3247	0	0	54.66	DNA-N15	52.15	1.2	Gradient Boost (General Model)	11	0.913	3247	245.461	2082135	0.55	2588	680	50076	Singleton species	46.15
MAG_prokaryotic_25	FASTA	DNA	456	6688556	1501	14667.9	98158	4236.5	9484	20051.5	0	23958	0	0	68.15	DNA-N15	94.08	6.25	Gradient Boost (General Model)	11	0.918	23958	328.804	6688556	0.68	6236	456	98158		62.83
MAG_prokaryotic_26	FASTA	DNA	142	1951301	1587	13741.6	93002	4495	8983.5	17778	0	22741	0	0	27.83	DNA-N15	95.55	0.6	Gradient Boost (General Model)	11	0.924	22741	304.307	1951301	0.28	1977	142	93002	Singleton species	92.55
MAG_prokaryotic_27	FASTA	DNA	445	3478955	1518	7817.9	48374	3275	5567	9843	0	10736	0	0	42.99	DNA-N15	85.13	0.82	Neural Network (Specific Model)	11	0.863	10736	322.084	3478955	0.43	3111	445	48374		81.03
MAG_prokaryotic_28	FASTA	DNA	589	4944221	1592	8394.3	53996	3414	5889	11224	0	12001	0	0	60.82	DNA-N15	89.31	2.02	Gradient Boost (General Model)	11	0.927	12001	299.403	4944221	0.61	5115	589	53996		79.21
MAG_prokaryotic_29	FASTA	DNA	714	2125152	1500	2976.4	16843	1963	2549.5	3509	0	3187	0	0	53.11	DNA-N60	62.36	0.06	Gradient Boost (General Model)	11	0.901	3187	259.292	2125152	0.53	2467	714	16843		62.06
MAG_prokaryotic_30	FASTA	DNA	891	3979643	1506	4466.5	21412	2497.5	3599	5754.5	0	5411	0	0	37.9	DNA-N19	86.5	0.17	Neural Network (Specific Model)	11	0.851	5411	266.29	3979643	0.38	4244	891	21412	Singleton species	85.65
MAG_prokaryotic_31	FASTA	DNA	20	2568751	2301	128438	586168	36356.5	89428	142124	0	248800	0	0	33.85	DNA-N21	83.86	0.03	Neural Network (Specific Model)	11	0.88	248800	382.051	2568751	0.34	1975	20	586168	Singleton species	83.71
MAG_prokaryotic_32	FASTA	DNA	648	3059232	1506	4721	26477	2467.5	3605	5999	0	5852	0	0	58.78	DNA-N21	82.39	3	Neural Network (Specific Model)	11	0.899	5852	264.968	3059232	0.59	3466	648	26477	Singleton species	67.39
MAG_prokaryotic_33	FASTA	DNA	269	1565696	1522	5820.4	44466	2857	4707	7462	0	7313	0	0	31.02	DNA-N21	91.41	0.02	Gradient Boost (General Model)	11	0.888	7313	308.608	1565696	0.31	1504	269	44466	Singleton species	91.31
MAG_prokaryotic_34	FASTA	DNA	58	3056859	1992	52704.5	327404	16507	27647	76229	0	90220	0	0	36.42	DNA-N21	88.01	1.84	Neural Network (Specific Model)	11	0.848	90220	339.861	3056859	0.36	2547	58	327404	Singleton species	78.81
MAG_prokaryotic_35	FASTA	DNA	8	58887	1699	7360.9	26798	2470	4209	8516	0	9171	0	0	31.03	DNA-N21	50.63	0.13	Gradient Boost (General Model)	11	0.844	9171	204.852	58887	0.31	81	8	26798	Singleton species	49.98
MAG_prokaryotic_36	FASTA	DNA	302	4019533	1646	13309.7	88597	5062	9786.5	17294	0	18556	0	0	43.95	DNA-N6	83.64	0.24	Neural Network (Specific Model)	11	0.864	18556	305.096	4019533	0.44	3799	302	88597		82.44
MAG_prokaryotic_37	FASTA	DNA	30	768186	2532	25606.2	172910	8818	14732	30715	0	38309	0	0	39.99	DNA-N4	81.64	0.02	Gradient Boost (General Model)	11	0.862	38309	310.868	768186	0.4	712	30	172910	Singleton species	81.54
MAG_prokaryotic_38	FASTA	DNA	527	1599249	1501	3034.6	11652	1927.5	2541	3674.5	0	3293	0	0	43.74	DNA-N60	68	0.99	Gradient Boost (General Model)	11	0.912	3293	253.786	1599249	0.44	1919	527	11652	Singleton species	63.05
MAG_prokaryotic_39	FASTA	DNA	674	2481419	1501	3681.6	15606	2195	3001	4417	0	4058	0	0	49.06	DNA-N60	84.99	0.08	Gradient Boost (General Model)	11	0.93	4058	262.346	2481419	0.49	2939	674	15606	Singleton species	84.59
MAG_prokaryotic_40	FASTA	DNA	242	3924660	1539	16217.6	94393	4257	10915.5	21660	0	26202	0	0	57.13	DNA-N61	93.56	3.78	Neural Network (Specific Model)	11	0.919	26202	291.343	3924660	0.57	4134	242	94393	Singleton species	74.66
MAG_prokaryotic_41	FASTA	DNA	820	2768423	1500	3376.1	16937	2082.5	2818	3923	0	3609	0	0	49.01	DNA-N61	63.84	1.5	Gradient Boost (General Model)	11	0.924	3609	269.457	2768423	0.49	3171	820	16937	Singleton species	56.34

## Sheet: Sheet2
Supplemental Table 1B: Viral MAG stats
genome	format	type	num_seqs	sum_len	min_len	avg_len	max_len	Q1	Q2	Q3	sum_gap	N50	Q20(%)	Q30(%)	GC(%)	Sample	length	topology	coordinates	n_genes	genetic_code	virus_score	fdr	n_hallmarks	marker_enrichment	n_genes_with_taxonomy	agreement	taxid	lineage	Additional_Notes	Quality_score
MAG_viral_001	FASTA	DNA	23	111329	1602	4840.4	17672	2524	3538	6162.5	0	6859	0	0	48.1	DNA-N10	111329	No terminal repeats	0	124	11	0.974	0.009	4	30.9752	14	0.8726	741	Viruses;Varidnaviria;Bamfordvirae;Nucleocytoviricota;Megaviricetes;;		0.974
MAG_viral_002	FASTA	DNA	1	11072	11072	11072	11072	11072	11072	11072	0	11072	0	0	50.64	DNA-N10	11072	No terminal repeats	0	15	11	0.9938	0.0021	2	4.7808	3	1	1	Viruses;;;;;;		0.9938
MAG_viral_003	FASTA	DNA	1	4453	4453	4453	4453	4453	4453	4453	0	4453	0	0	43.84	DNA-N12	4453	No terminal repeats	0	9	11	0.999	0.001	1	12.5041	6	1	2561	Viruses;Duplodnaviria;Heunggongvirae;Uroviricota;Caudoviricetes;;		0.999
MAG_viral_004	FASTA	DNA	4	9733	1521	2433.3	3266	1798	2473	3068.5	0	2871	0	0	42.71	DNA-N10	9733	No terminal repeats	0	15	11	0.974	0.0084	4	15.9889	10	1	2561	Viruses;Duplodnaviria;Heunggongvirae;Uroviricota;Caudoviricetes;;		0.974
MAG_viral_005	FASTA	DNA	1	7537	7537	7537	7537	7537	7537	7537	0	7537	0	0	40.48	DNA-N10	7537	No terminal repeats	0	13	11	0.9639	0.0104	1	7.7741	4	1	2561	Viruses;Duplodnaviria;Heunggongvirae;Uroviricota;Caudoviricetes;;		0.9639
MAG_viral_006	FASTA	DNA	1	7270	7270	7270	7270	7270	7270	7270	0	7270	0	0	40.28	DNA-N10	7270	No terminal repeats	0	9	11	0.9988	0.0011	4	9.4005	6	1	2561	Viruses;Duplodnaviria;Heunggongvirae;Uroviricota;Caudoviricetes;;		0.9988
MAG_viral_007	FASTA	DNA	1	3671	3671	3671	3671	3671	3671	3671	0	3671	0	0	33.72	DNA-N6	3671	No terminal repeats	0	7	11	0.9966	0.0024	1	7.9176	4	1	8016	Viruses;Monodnaviria;Loebvirae;Hofneiviricota;Faserviricetes;Tubulavirales;Inoviridae		0.9966
MAG_viral_008	FASTA	DNA	1	3901	3901	3901	3901	3901	3901	3901	0	3901	0	0	48.32	DNA-N12	3901	No terminal repeats	0	4	11	0.9975	0.0015	1	6.4896	4	1	2561	Viruses;Duplodnaviria;Heunggongvirae;Uroviricota;Caudoviricetes;;		0.9975
MAG_viral_009	FASTA	DNA	2	5233	1801	2616.5	3432	1801	2616.5	3432	0	3432	0	0	44.49	DNA-N10	5233	No terminal repeats	0	8	11	0.9983	0.0014	4	7.5341	5	1	2561	Viruses;Duplodnaviria;Heunggongvirae;Uroviricota;Caudoviricetes;;		0.9983
MAG_viral_010	FASTA	DNA	2	4728	1575	2364	3153	1575	2364	3153	0	3153	0	0	44.73	DNA-N10	4728	No terminal repeats	0	5	11	0.9795	0.0057	3	7.6302	5	1	2561	Viruses;Duplodnaviria;Heunggongvirae;Uroviricota;Caudoviricetes;;	Singleton species	0.9795
MAG_viral_011	FASTA	DNA	1	4150	4150	4150	4150	4150	4150	4150	0	4150	0	0	44.87	DNA-N10	4150	No terminal repeats	0	5	11	0.9984	0.0013	3	7.9417	5	1	2561	Viruses;Duplodnaviria;Heunggongvirae;Uroviricota;Caudoviricetes;;	Singleton species	0.9984
MAG_viral_012	FASTA	DNA	3	7420	1709	2473.3	3211	2104.5	2500	2855.5	0	2500	0	0	42.79	DNA-N12	7420	No terminal repeats	0	10	11	0.994	0.0026	3	8.8425	7	1	2561	Viruses;Duplodnaviria;Heunggongvirae;Uroviricota;Caudoviricetes;;		0.994
MAG_viral_013	FASTA	DNA	1	5130	5130	5130	5130	5130	5130	5130	0	5130	0	0	33.94	DNA-N6	5130	No terminal repeats	0	9	11	0.9958	0.0026	2	4.8343	2	1	8016	Viruses;Monodnaviria;Loebvirae;Hofneiviricota;Faserviricetes;Tubulavirales;Inoviridae		0.9958
MAG_viral_014	FASTA	DNA	4	40090	4786	10022.5	16608	5885	9348	14160	0	11712	0	0	43.76	DNA-N15	40090	No terminal repeats	0	72	11	0.9988	0.001	8	53.2085	31	1	2561	Viruses;Duplodnaviria;Heunggongvirae;Uroviricota;Caudoviricetes;;		0.9988
MAG_viral_015	FASTA	DNA	3	13504	2448	4501.3	7728	2888	3328	5528	0	7728	0	0	45.83	DNA-N15	13504	No terminal repeats	0	7	11	0.9989	0.0009	2	9.6673	5	1	2561	Viruses;Duplodnaviria;Heunggongvirae;Uroviricota;Caudoviricetes;;		0.9989
MAG_viral_016	FASTA	DNA	1	3400	3400	3400	3400	3400	3400	3400	0	3400	0	0	31.53	DNA-N10	3400	No terminal repeats	0	3	11	0.9977	0.0016	1	4.4811	3	1	8016	Viruses;Monodnaviria;Loebvirae;Hofneiviricota;Faserviricetes;Tubulavirales;Inoviridae		0.9977
MAG_viral_017	FASTA	DNA	1	2957	2957	2957	2957	2957	2957	2957	0	2957	0	0	45.38	DNA-N10	2957	No terminal repeats	0	3	11	0.9986	0.0012	1	4.8834	3	1	2561	Viruses;Duplodnaviria;Heunggongvirae;Uroviricota;Caudoviricetes;;		0.9986
MAG_viral_018	FASTA	DNA	1	2597	2597	2597	2597	2597	2597	2597	0	2597	0	0	42.36	DNA-N12	2597	No terminal repeats	0	4	11	0.9976	0.0014	1	3.4366	2	0.8124	11124	Viruses;Duplodnaviria;Heunggongvirae;Uroviricota;Caudoviricetes;;Peduoviridae		0.9976
MAG_viral_019	FASTA	DNA	4	26961	2308	6740.3	12825	3878.5	5914	9602	0	6379	0	0	43.99	DNA-N10	26961	No terminal repeats	0	46	11	0.9983	0.0014	4	38.4933	24	1	2561	Viruses;Duplodnaviria;Heunggongvirae;Uroviricota;Caudoviricetes;;		0.9983
MAG_viral_020	FASTA	DNA	5	22393	1539	4478.6	13443	2126	2495	2790	0	13443	0	0	36.61	DNA-N10	22393	No terminal repeats	0	25	11	0.8664	0.0478	2	5.3301	4	1	2561	Viruses;Duplodnaviria;Heunggongvirae;Uroviricota;Caudoviricetes;;	Singleton species	0.8664
MAG_viral_021	FASTA	DNA	1	21321	21321	21321	21321	21321	21321	21321	0	21321	0	0	46.8	DNA-N10	21321	No terminal repeats	0	25	11	0.9983	0.0014	9	39.5184	22	1	2561	Viruses;Duplodnaviria;Heunggongvirae;Uroviricota;Caudoviricetes;;		0.9983
MAG_viral_022	FASTA	DNA	5	20097	1702	4019.4	7950	2604	3069	4772	0	4772	0	0	56.23	DNA-N10	20097	No terminal repeats	0	36	11	0.998	0.0015	4	19.8252	12	1	2561	Viruses;Duplodnaviria;Heunggongvirae;Uroviricota;Caudoviricetes;;		0.998
MAG_viral_023	FASTA	DNA	5	16541	1663	3308.2	6965	1799	1963	4151	0	4151	0	0	65.12	DNA-N10	16541	No terminal repeats	0	21	11	0.8673	0.0431	1	1.4111	1	1	2561	Viruses;Duplodnaviria;Heunggongvirae;Uroviricota;Caudoviricetes;;	Singleton species	0.8673
MAG_viral_024	FASTA	DNA	3	13783	2121	4594.3	7406	3188.5	4256	5831	0	7406	0	0	46.18	DNA-N10	13783	No terminal repeats	0	18	11	0.988	0.0034	6	15.3405	9	1	2561	Viruses;Duplodnaviria;Heunggongvirae;Uroviricota;Caudoviricetes;;		0.988
MAG_viral_025	FASTA	DNA	2	13590	2877	6795	10713	2877	6795	10713	0	10713	0	0	39.13	DNA-N10	13590	No terminal repeats	0	11	11	0.9971	0.0018	3	8.4706	6	1	2561	Viruses;Duplodnaviria;Heunggongvirae;Uroviricota;Caudoviricetes;;		0.9971
MAG_viral_026	FASTA	DNA	1	34594	34594	34594	34594	34594	34594	34594	0	34594	0	0	37.43	DNA-N11	34594	No terminal repeats	0	41	11	0.9981	0.0014	12	32.7649	21	1	2561	Viruses;Duplodnaviria;Heunggongvirae;Uroviricota;Caudoviricetes;;		0.9981
MAG_viral_027	FASTA	DNA	1	4117	4117	4117	4117	4117	4117	4117	0	4117	0	0	45.15	DNA-N21	4117	No terminal repeats	0	6	11	0.9992	0.0008	2	10.3097	6	1	2561	Viruses;Duplodnaviria;Heunggongvirae;Uroviricota;Caudoviricetes;;		0.9992
MAG_viral_028	FASTA	DNA	1	8885	8885	8885	8885	8885	8885	8885	0	8885	0	0	44.67	DNA-N11	8885	No terminal repeats	0	24	11	0.9972	0.0018	1	6.1934	3	1	2561	Viruses;Duplodnaviria;Heunggongvirae;Uroviricota;Caudoviricetes;;	Singleton species	0.9972
MAG_viral_029	FASTA	DNA	2	4880	2364	2440	2516	2364	2440	2516	0	2516	0	0	43.26	DNA-N4	4880	No terminal repeats	0	7	11	0.9969	0.0019	2	4.2192	3	1	2561	Viruses;Duplodnaviria;Heunggongvirae;Uroviricota;Caudoviricetes;;		0.9969
MAG_viral_030	FASTA	DNA	3	5973	1675	1991	2292	1840.5	2006	2149	0	2006	0	0	37.13	DNA-N11	5973	No terminal repeats	0	10	11	0.9681	0.0068	2	2.3663	2	1	2561	Viruses;Duplodnaviria;Heunggongvirae;Uroviricota;Caudoviricetes;;	Singleton species	0.9681
MAG_viral_031	FASTA	DNA	1	5168	5168	5168	5168	5168	5168	5168	0	5168	0	0	47.41	DNA-N11	5168	No terminal repeats	0	12	11	0.9961	0.0019	1	6.4306	4	0.551	2561	Viruses;Duplodnaviria;Heunggongvirae;Uroviricota;Caudoviricetes;;	Singleton species	0.9961
MAG_viral_032	FASTA	DNA	2	3906	1911	1953	1995	1911	1953	1995	0	1995	0	0	47.31	DNA-N11	3906	No terminal repeats	0	1	11	0.9714	0.0057	1	1.0831	1	1	2561	Viruses;Duplodnaviria;Heunggongvirae;Uroviricota;Caudoviricetes;;		0.9714
MAG_viral_033	FASTA	DNA	1	3800	3800	3800	3800	3800	3800	3800	0	3800	0	0	35.84	DNA-N11	3800	No terminal repeats	0	8	11	0.9309	0.0227	1	3.1161	1	1	8016	Viruses;Monodnaviria;Loebvirae;Hofneiviricota;Faserviricetes;Tubulavirales;Inoviridae	Singleton species	0.9309
MAG_viral_034	FASTA	DNA	2	32111	4476	16055.5	27635	4476	16055.5	27635	0	27635	0	0	49.29	DNA-N11	32111	No terminal repeats	0	46	11	0.9987	0.001	19	47.5684	31	1	2561	Viruses;Duplodnaviria;Heunggongvirae;Uroviricota;Caudoviricetes;;	Singleton species	0.9987
MAG_viral_035	FASTA	DNA	1	3582	3582	3582	3582	3582	3582	3582	0	3582	0	0	43.8	DNA-N11	3582	No terminal repeats	0	5	11	0.9948	0.0023	2	6.7401	4	1	2561	Viruses;Duplodnaviria;Heunggongvirae;Uroviricota;Caudoviricetes;;		0.9948
MAG_viral_036	FASTA	DNA	1	2811	2811	2811	2811	2811	2811	2811	0	2811	0	0	39.1	DNA-N11	2811	No terminal repeats	0	2	11	0.9368	0.0176	1	1.7183	1	1	2561	Viruses;Duplodnaviria;Heunggongvirae;Uroviricota;Caudoviricetes;;	Singleton species	0.9368
MAG_viral_037	FASTA	DNA	1	3188	3188	3188	3188	3188	3188	3188	0	3188	0	0	47.77	DNA-N15	3188	No terminal repeats	0	4	11	0.9991	0.0008	2	5.1347	3	1	2561	Viruses;Duplodnaviria;Heunggongvirae;Uroviricota;Caudoviricetes;;		0.9991
MAG_viral_038	FASTA	DNA	1	5249	5249	5249	5249	5249	5249	5249	0	5249	0	0	44.12	DNA-N15	5249	No terminal repeats	0	9	11	0.9992	0.0008	2	11.481	7	1	2561	Viruses;Duplodnaviria;Heunggongvirae;Uroviricota;Caudoviricetes;;		0.9992
MAG_viral_039	FASTA	DNA	8	33914	1936	4239.3	7732	2930	4052	5141	0	5005	0	0	40.56	DNA-N15	33914	No terminal repeats	0	49	11	0.9993	0.0007	5	49.3468	24	0.9105	6064	Viruses;Duplodnaviria;Heunggongvirae;Uroviricota;Caudoviricetes;;Autographiviridae		0.9993
MAG_viral_040	FASTA	DNA	4	10984	1865	2746	4113	2076.5	2503	3415.5	0	2718	0	0	44.08	DNA-N11	10984	No terminal repeats	0	14	11	0.9661	0.0088	1	8.8518	7	1	2561	Viruses;Duplodnaviria;Heunggongvirae;Uroviricota;Caudoviricetes;;		0.9661
MAG_viral_041	FASTA	DNA	1	9832	9832	9832	9832	9832	9832	9832	0	9832	0	0	39.63	DNA-N6	9832	No terminal repeats	0	6	11	0.9983	0.0015	1	5.8679	4	1	2561	Viruses;Duplodnaviria;Heunggongvirae;Uroviricota;Caudoviricetes;;		0.9983
MAG_viral_042	FASTA	DNA	3	5736	1620	1912	2300	1718	1816	2058	0	1816	0	0	24.91	DNA-N12	5736	No terminal repeats	0	9	11	0.9932	0.0029	2	4.2634	4	1	2561	Viruses;Duplodnaviria;Heunggongvirae;Uroviricota;Caudoviricetes;;	Singleton species	0.9932
MAG_viral_043	FASTA	DNA	1	4511	4511	4511	4511	4511	4511	4511	0	4511	0	0	34.4	DNA-N60	4511	No terminal repeats	0	9	11	0.9923	0.0022	1	3.0729	1	1	8016	Viruses;Monodnaviria;Loebvirae;Hofneiviricota;Faserviricetes;Tubulavirales;Inoviridae		0.9923
MAG_viral_044	FASTA	DNA	2	4593	2219	2296.5	2374	2219	2296.5	2374	0	2374	0	0	38.47	DNA-N12	4593	No terminal repeats	0	9	11	0.9828	0.0046	1	7.6196	4	1	2561	Viruses;Duplodnaviria;Heunggongvirae;Uroviricota;Caudoviricetes;;	Singleton species	0.9828
MAG_viral_045	FASTA	DNA	1	4556	4556	4556	4556	4556	4556	4556	0	4556	0	0	44.78	DNA-N12	4556	No terminal repeats	0	7	11	0.9989	0.001	5	9.6293	6	1	2561	Viruses;Duplodnaviria;Heunggongvirae;Uroviricota;Caudoviricetes;;	Singleton species	0.9989
MAG_viral_046	FASTA	DNA	5	63251	8679	12650.2	17561	10177	13114	13720	0	13114	0	0	44.96	DNA-N12	63251	No terminal repeats	0	71	11	0.9964	0.0017	3	30.8595	24	1	2561	Viruses;Duplodnaviria;Heunggongvirae;Uroviricota;Caudoviricetes;;	Singleton species	0.9964
MAG_viral_047	FASTA	DNA	1	2933	2933	2933	2933	2933	2933	2933	0	2933	0	0	43.61	DNA-N19	2933	No terminal repeats	0	6	11	0.9991	0.0009	2	8.59	5	1	2561	Viruses;Duplodnaviria;Heunggongvirae;Uroviricota;Caudoviricetes;;		0.9991
MAG_viral_048	FASTA	DNA	3	23912	4189	7970.7	10129	6891.5	9594	9861.5	0	9594	0	0	43.2	DNA-N60	23912	No terminal repeats	0	50	11	0.9985	0.0011	4	24.5432	14	1	2561	Viruses;Duplodnaviria;Heunggongvirae;Uroviricota;Caudoviricetes;;		0.9985
MAG_viral_049	FASTA	DNA	1	3266	3266	3266	3266	3266	3266	3266	0	3266	0	0	24.56	DNA-N12	3266	No terminal repeats	0	3	11	0.9713	0.0058	1	1.7183	1	1	12031	Viruses;Varidnaviria;Bamfordvirae;Nucleocytoviricota;Megaviricetes;Imitervirales;Mimiviridae	Singleton species	0.9713
MAG_viral_050	FASTA	DNA	1	3198	3198	3198	3198	3198	3198	3198	0	3198	0	0	44.28	DNA-N12	3198	No terminal repeats	0	5	11	0.999	0.001	1	6.8681	4	1	2561	Viruses;Duplodnaviria;Heunggongvirae;Uroviricota;Caudoviricetes;;	Singleton species	0.999
MAG_viral_051	FASTA	DNA	1	3117	3117	3117	3117	3117	3117	3117	0	3117	0	0	45.81	DNA-N12	3117	No terminal repeats	0	3	11	0.9987	0.0011	2	3.9394	3	1	2561	Viruses;Duplodnaviria;Heunggongvirae;Uroviricota;Caudoviricetes;;		0.9987
MAG_viral_052	FASTA	DNA	1	2613	2613	2613	2613	2613	2613	2613	0	2613	0	0	38.5	DNA-N12	2613	No terminal repeats	0	2	11	0.9984	0.0012	1	1.7183	1	1	13230	Viruses;Riboviria;Orthornavirae;Lenarviricota;Leviviricetes;;	Singleton species	0.9984
MAG_viral_053	FASTA	DNA	1	2519	2519	2519	2519	2519	2519	2519	0	2519	0	0	42.87	DNA-N12	2519	No terminal repeats	0	7	11	0.999	0.001	1	10.6173	5	1	2561	Viruses;Duplodnaviria;Heunggongvirae;Uroviricota;Caudoviricetes;;	Singleton species	0.999
MAG_viral_054	FASTA	DNA	8	29702	1646	3712.8	8476	2104	2433.5	5252.5	0	7935	0	0	29.01	DNA-N12	29702	No terminal repeats	0	38	11	0.9948	0.0023	9	23.8489	16	1	2561	Viruses;Duplodnaviria;Heunggongvirae;Uroviricota;Caudoviricetes;;	Singleton species	0.9948
MAG_viral_055	FASTA	DNA	4	65342	3058	16335.5	54880	3147.5	3702	29523.5	0	54880	0	0	39.08	DNA-N15	65342	No terminal repeats	0	60	11	0.9961	0.0018	6	44.6096	22	1	2561	Viruses;Duplodnaviria;Heunggongvirae;Uroviricota;Caudoviricetes;;		0.9961
MAG_viral_056	FASTA	DNA	2	5264	2120	2632	3144	2120	2632	3144	0	3144	0	0	45.86	DNA-N21	5264	No terminal repeats	0	11	11	0.9316	0.0171	3	5.8899	4	1	2561	Viruses;Duplodnaviria;Heunggongvirae;Uroviricota;Caudoviricetes;;		0.9316
MAG_viral_057	FASTA	DNA	2	4792	2077	2396	2715	2077	2396	2715	0	2715	0	0	40.03	DNA-N15	4792	DTR	0	6	11	0.9685	0.0096	1	1.7183	1	1	12031	Viruses;Varidnaviria;Bamfordvirae;Nucleocytoviricota;Megaviricetes;Imitervirales;Mimiviridae		0.9685
MAG_viral_058	FASTA	DNA	1	4691	4691	4691	4691	4691	4691	4691	0	4691	0	0	32.7	DNA-N15	4691	No terminal repeats	0	3	11	0.9224	0.0206	1	3.3263	1	1	2561	Viruses;Duplodnaviria;Heunggongvirae;Uroviricota;Caudoviricetes;;	Singleton species	0.9224
MAG_viral_059	FASTA	DNA	1	3801	3801	3801	3801	3801	3801	3801	0	3801	0	0	34.81	DNA-N15	3801	No terminal repeats	0	8	11	0.9744	0.0076	1	1.7183	1	1	8016	Viruses;Monodnaviria;Loebvirae;Hofneiviricota;Faserviricetes;Tubulavirales;Inoviridae		0.9744
MAG_viral_060	FASTA	DNA	4	14394	2086	3598.5	5716	2514	3296	4683	0	3650	0	0	57.59	DNA-N15	14394	No terminal repeats	0	4	11	0.8718	0.0493	1	5.5436	3	0.6305	2561	Viruses;Duplodnaviria;Heunggongvirae;Uroviricota;Caudoviricetes;;	Singleton species	0.8718
MAG_viral_061	FASTA	DNA	2	12049	4794	6024.5	7255	4794	6024.5	7255	0	7255	0	0	38.87	DNA-N15	12049	No terminal repeats	0	15	11	0.9989	0.0009	5	15.5157	10	1	2561	Viruses;Duplodnaviria;Heunggongvirae;Uroviricota;Caudoviricetes;;		0.9989
MAG_viral_062	FASTA	DNA	1	11115	11115	11115	11115	11115	11115	11115	0	11115	0	0	48.58	DNA-N15	11115	No terminal repeats	0	16	11	0.9975	0.0013	3	23.5237	12	1	2561	Viruses;Duplodnaviria;Heunggongvirae;Uroviricota;Caudoviricetes;;		0.9975
MAG_viral_063	FASTA	DNA	7	40149	2082	5735.6	13375	2951	4992	6899	0	7435	0	0	41.75	DNA-N19	40149	No terminal repeats	0	40	11	0.9975	0.0014	4	16.7883	14	1	2561	Viruses;Duplodnaviria;Heunggongvirae;Uroviricota;Caudoviricetes;;	Singleton species	0.9975
MAG_viral_064	FASTA	DNA	4	10800	2471	2700	3022	2521.5	2653.5	2878.5	0	2735	0	0	63.17	DNA-N19	10800	No terminal repeats	0	17	11	0.9982	0.0012	4	10.7603	6	1	2561	Viruses;Duplodnaviria;Heunggongvirae;Uroviricota;Caudoviricetes;;	Singleton species	0.9982
MAG_viral_065	FASTA	DNA	3	7788	1530	2596	4093	1847.5	2165	3129	0	4093	0	0	45.03	DNA-N21	7788	No terminal repeats	0	6	11	0.9985	0.0011	2	7.9562	5	1	2561	Viruses;Duplodnaviria;Heunggongvirae;Uroviricota;Caudoviricetes;;		0.9985
MAG_viral_066	FASTA	DNA	4	25372	5044	6343	7932	5063.5	6198	7622.5	0	7313	0	0	50.83	DNA-N21	25372	No terminal repeats	0	39	11	0.9988	0.0009	7	25.3534	14	1	2561	Viruses;Duplodnaviria;Heunggongvirae;Uroviricota;Caudoviricetes;;		0.9988
MAG_viral_067	FASTA	DNA	2	7284	2140	3642	5144	2140	3642	5144	0	5144	0	0	42.9	DNA-N19	7284	No terminal repeats	0	9	11	0.999	0.0009	5	14.6495	9	1	2561	Viruses;Duplodnaviria;Heunggongvirae;Uroviricota;Caudoviricetes;;	Singleton species	0.999
MAG_viral_068	FASTA	DNA	1	6654	6654	6654	6654	6654	6654	6654	0	6654	0	0	34.87	DNA-N19	6654	No terminal repeats	0	10	11	0.9943	0.0023	2	3.4252	1	1	8016	Viruses;Monodnaviria;Loebvirae;Hofneiviricota;Faserviricetes;Tubulavirales;Inoviridae		0.9943
MAG_viral_069	FASTA	DNA	1	6292	6292	6292	6292	6292	6292	6292	0	6292	0	0	57.63	DNA-N19	6292	No terminal repeats	0	3	11	0.9158	0.0187	1	2.2723	2	1	2561	Viruses;Duplodnaviria;Heunggongvirae;Uroviricota;Caudoviricetes;;	Singleton species	0.9158
MAG_viral_070	FASTA	DNA	2	5968	2955	2984	3013	2955	2984	3013	0	3013	0	0	44.12	DNA-N19	5968	No terminal repeats	0	11	11	0.9978	0.0013	4	9.2659	6	1	2561	Viruses;Duplodnaviria;Heunggongvirae;Uroviricota;Caudoviricetes;;		0.9978
MAG_viral_071	FASTA	DNA	16	38782	1631	2423.9	5397	1755	1964.5	2552	0	2139	0	0	35.92	DNA-N19	38782	No terminal repeats	0	66	11	0.9991	0.0008	2	42.5549	25	1	2561	Viruses;Duplodnaviria;Heunggongvirae;Uroviricota;Caudoviricetes;;	Singleton species	0.9991
MAG_viral_072	FASTA	DNA	2	5477	2123	2738.5	3354	2123	2738.5	3354	0	3354	0	0	38.49	DNA-N19	5477	No terminal repeats	0	10	11	0.9802	0.0053	1	7.7424	5	1	2561	Viruses;Duplodnaviria;Heunggongvirae;Uroviricota;Caudoviricetes;;	Singleton species	0.9802
MAG_viral_073	FASTA	DNA	1	4747	4747	4747	4747	4747	4747	4747	0	4747	0	0	40.53	DNA-N19	4747	No terminal repeats	0	1	11	0.985	0.0046	1	1.3642	1	1	2561	Viruses;Duplodnaviria;Heunggongvirae;Uroviricota;Caudoviricetes;;	Singleton species	0.985
MAG_viral_074	FASTA	DNA	2	3335	1568	1667.5	1767	1568	1667.5	1767	0	1767	0	0	47.05	DNA-N19	3335	No terminal repeats	0	4	11	0.9989	0.001	2	5.093	3	1	2561	Viruses;Duplodnaviria;Heunggongvirae;Uroviricota;Caudoviricetes;;		0.9989
MAG_viral_075	FASTA	DNA	1	3129	3129	3129	3129	3129	3129	3129	0	3129	0	0	38.45	DNA-N19	3129	No terminal repeats	0	3	11	0.9825	0.005	1	1.3359	1	1	2561	Viruses;Duplodnaviria;Heunggongvirae;Uroviricota;Caudoviricetes;;	Singleton species	0.9825
MAG_viral_076	FASTA	DNA	3	17211	2567	5737	7629	4791	7015	7322	0	7015	0	0	51.19	DNA-N61	17211	No terminal repeats	0	30	11	0.9987	0.0011	3	10.5977	6	1	2561	Viruses;Duplodnaviria;Heunggongvirae;Uroviricota;Caudoviricetes;;		0.9987
MAG_viral_077	FASTA	DNA	1	2868	2868	2868	2868	2868	2868	2868	0	2868	0	0	39.61	DNA-N19	2868	No terminal repeats	0	3	11	0.999	0.0009	2	4.7465	3	1	2561	Viruses;Duplodnaviria;Heunggongvirae;Uroviricota;Caudoviricetes;;	Singleton species	0.999
MAG_viral_078	FASTA	DNA	4	12267	2341	3066.8	4222	2452.5	2852	3681	0	3140	0	0	39.79	DNA-N4	12267	No terminal repeats	0	16	11	0.9981	0.0015	5	20.4587	12	1	2561	Viruses;Duplodnaviria;Heunggongvirae;Uroviricota;Caudoviricetes;;		0.9981
MAG_viral_079	FASTA	DNA	2	26072	7321	13036	18751	7321	13036	18751	0	18751	0	0	43.76	DNA-N19	26072	No terminal repeats	0	33	11	0.9924	0.0034	5	18.6648	13	1	2561	Viruses;Duplodnaviria;Heunggongvirae;Uroviricota;Caudoviricetes;;	Singleton species	0.9924
MAG_viral_080	FASTA	DNA	9	25612	1664	2845.8	4828	1868	2688	3653	0	3303	0	0	43.19	DNA-N19	25612	No terminal repeats	0	35	11	0.9716	0.0071	2	9.1728	4	1	2561	Viruses;Duplodnaviria;Heunggongvirae;Uroviricota;Caudoviricetes;;	Singleton species	0.9716
MAG_viral_081	FASTA	DNA	1	22414	22414	22414	22414	22414	22414	22414	0	22414	0	0	41.28	DNA-N19	22414	No terminal repeats	0	26	11	0.9934	0.0031	8	17.0856	12	1	2561	Viruses;Duplodnaviria;Heunggongvirae;Uroviricota;Caudoviricetes;;	Singleton species	0.9934
MAG_viral_082	FASTA	DNA	30	184436	1567	6147.9	15762	2449	5091	8380	0	8380	0	0	49.67	DNA-N21	184436	No terminal repeats	0	187	11	0.9843	0.0062	3	37.3291	23	0.64	11844	Viruses;Varidnaviria;Bamfordvirae;Nucleocytoviricota;Megaviricetes;Algavirales;Phycodnaviridae		0.9843
MAG_viral_083	FASTA	DNA	3	10692	2158	3564	6113	2289.5	2421	4267	0	6113	0	0	63.11	DNA-N21	10692	No terminal repeats	0	20	11	0.9959	0.0023	7	9.5819	7	1	2561	Viruses;Duplodnaviria;Heunggongvirae;Uroviricota;Caudoviricetes;;	Singleton species	0.9959
MAG_viral_084	FASTA	DNA	4	21223	2024	5305.8	8331	3080.5	5434	7531	0	6731	0	0	41.57	DNA-N60	21223	No terminal repeats	0	28	11	0.9783	0.0053	7	10.0248	7	1	2561	Viruses;Duplodnaviria;Heunggongvirae;Uroviricota;Caudoviricetes;;		0.9783
MAG_viral_085	FASTA	DNA	3	5824	1544	1941.3	2294	1765	1986	2140	0	1986	0	0	29.31	DNA-N21	5824	No terminal repeats	0	5	4	0.9847	0.0058	2	2.4531	2	1	2561	Viruses;Duplodnaviria;Heunggongvirae;Uroviricota;Caudoviricetes;;	Singleton species	0.9847
MAG_viral_086	FASTA	DNA	1	4991	4991	4991	4991	4991	4991	4991	0	4991	0	0	47.67	DNA-N21	4991	No terminal repeats	0	7	11	0.9904	0.0042	2	6.4998	4	1	2561	Viruses;Duplodnaviria;Heunggongvirae;Uroviricota;Caudoviricetes;;		0.9904
MAG_viral_087	FASTA	DNA	1	4183	4183	4183	4183	4183	4183	4183	0	4183	0	0	37.7	DNA-N21	4183	No terminal repeats	0	1	11	0.9918	0.0037	1	1.7183	1	1	2561	Viruses;Duplodnaviria;Heunggongvirae;Uroviricota;Caudoviricetes;;	Singleton species	0.9918
MAG_viral_088	FASTA	DNA	1	2622	2622	2622	2622	2622	2622	2622	0	2622	0	0	45.04	DNA-N21	2622	No terminal repeats	0	4	11	0.9975	0.0015	1	2.5389	2	1	2561	Viruses;Duplodnaviria;Heunggongvirae;Uroviricota;Caudoviricetes;;	Singleton species	0.9975
MAG_viral_089	FASTA	DNA	3	14874	2053	4958	10257	2308.5	2564	6410.5	0	10257	0	0	43.09	DNA-N21	14874	No terminal repeats	0	20	11	0.9959	0.0022	6	28.2868	13	1	2561	Viruses;Duplodnaviria;Heunggongvirae;Uroviricota;Caudoviricetes;;	Singleton species	0.9959
MAG_viral_090	FASTA	DNA	2	14772	1883	7386	12889	1883	7386	12889	0	12889	0	0	51.73	DNA-N21	14772	No terminal repeats	0	8	11	0.9896	0.0045	1	5.1422	2	0.6791	741	Viruses;Varidnaviria;Bamfordvirae;Nucleocytoviricota;Megaviricetes;;		0.9896
MAG_viral_091	FASTA	DNA	1	12786	12786	12786	12786	12786	12786	12786	0	12786	0	0	47.71	DNA-N21	12786	No terminal repeats	0	24	11	0.9917	0.0039	2	9.5808	3	0.8875	9306	Viruses;Varidnaviria;Bamfordvirae;Preplasmiviricota;Tectiliviricetes;Vinavirales;Corticoviridae	Singleton species	0.9917
MAG_viral_092	FASTA	DNA	1	5894	5894	5894	5894	5894	5894	5894	0	5894	0	0	49.81	DNA-N4	5894	No terminal repeats	0	7	11	0.9983	0.0014	1	10.267	6	1	2561	Viruses;Duplodnaviria;Heunggongvirae;Uroviricota;Caudoviricetes;;		0.9983
MAG_viral_093	FASTA	DNA	1	4967	4967	4967	4967	4967	4967	4967	0	4967	0	0	51.6	DNA-N4	4967	No terminal repeats	0	2	11	0.9388	0.0117	1	1.7183	1	1	8973	Viruses;Duplodnaviria;Heunggongvirae;Peploviricota;Herviviricetes;Herpesvirales;Herpesviridae	Singleton species	0.9388
MAG_viral_094	FASTA	DNA	34	90300	1606	2655.9	4387	2245	2473	3074	0	2641	0	0	50.72	DNA-N60	90300	No terminal repeats	0	104	11	0.9786	0.0047	2	19.3544	14	0.6473	741	Viruses;Varidnaviria;Bamfordvirae;Nucleocytoviricota;Megaviricetes;;		0.9786
MAG_viral_095	FASTA	DNA	3	12601	2800	4200.3	6576	3012.5	3225	4900.5	0	6576	0	0	43.77	DNA-N60	12601	No terminal repeats	0	22	11	0.9985	0.0011	3	12.0415	7	1	2561	Viruses;Duplodnaviria;Heunggongvirae;Uroviricota;Caudoviricetes;;	Singleton species	0.9985
MAG_viral_096	FASTA	DNA	1	11309	11309	11309	11309	11309	11309	11309	0	11309	0	0	46.13	DNA-N60	11309	No terminal repeats	0	9	11	0.9992	0.0008	2	10.3097	5	0.9429	10823	Viruses;Duplodnaviria;Heunggongvirae;Uroviricota;Caudoviricetes;;Zobellviridae	Singleton species	0.9992
MAG_viral_097	FASTA	DNA	3	9317	2875	3105.7	3254	3031.5	3188	3221	0	3188	0	0	44.92	DNA-N60	9317	No terminal repeats	0	15	11	0.9907	0.0025	3	4.1887	7	1	2561	Viruses;Duplodnaviria;Heunggongvirae;Uroviricota;Caudoviricetes;;	Singleton species	0.9907
MAG_viral_098	FASTA	DNA	2	7202	2880	3601	4322	2880	3601	4322	0	4322	0	0	46.47	DNA-N60	7202	No terminal repeats	0	8	11	0.999	0.0009	2	6.4594	4	1	2561	Viruses;Duplodnaviria;Heunggongvirae;Uroviricota;Caudoviricetes;;	Singleton species	0.999
MAG_viral_099	FASTA	DNA	4	6197	1525	1549.3	1580	1534.5	1546	1564	0	1548	0	0	24.4	DNA-N60	6197	No terminal repeats	0	7	11	0.9979	0.0013	2	4.293	3	1	1	Viruses;;;;;;	Singleton species	0.9979
MAG_viral_100	FASTA	DNA	2	6099	2770	3049.5	3329	2770	3049.5	3329	0	3329	0	0	53.98	DNA-N60	6099	No terminal repeats	0	4	11	0.9156	0.0292	1	1.7183	1	1	8973	Viruses;Duplodnaviria;Heunggongvirae;Peploviricota;Herviviricetes;Herpesvirales;Herpesviridae	Singleton species	0.9156
MAG_viral_101	FASTA	DNA	1	3967	3967	3967	3967	3967	3967	3967	0	3967	0	0	44.14	DNA-N60	3967	No terminal repeats	0	10	11	0.9991	0.0008	2	6.3876	4	1	2561	Viruses;Duplodnaviria;Heunggongvirae;Uroviricota;Caudoviricetes;;	Singleton species	0.9991
MAG_viral_102	FASTA	DNA	1	2974	2974	2974	2974	2974	2974	2974	0	2974	0	0	43.38	DNA-N60	2974	No terminal repeats	0	2	11	0.9354	0.0191	1	1.2515	1	1	2561	Viruses;Duplodnaviria;Heunggongvirae;Uroviricota;Caudoviricetes;;		0.9354
MAG_viral_103	FASTA	DNA	5	72200	3644	14440	46276	5534	6313	10433	0	46276	0	0	48.67	DNA-N60	72200	No terminal repeats	0	75	11	0.9185	0.0272	6	22.8023	12	0.881	741	Viruses;Varidnaviria;Bamfordvirae;Nucleocytoviricota;Megaviricetes;;	Singleton species	0.9185
MAG_viral_104	FASTA	DNA	3	70743	2899	23581	40891	14926	26953	33922	0	40891	0	0	48.22	DNA-N60	70743	No terminal repeats	0	71	11	0.9569	0.0146	2	15.9874	6	0.9367	11844	Viruses;Varidnaviria;Bamfordvirae;Nucleocytoviricota;Megaviricetes;Algavirales;Phycodnaviridae		0.9569
MAG_viral_105	FASTA	DNA	7	13443	1550	1920.4	2948	1611	1671	2026	0	1737	0	0	28.82	DNA-N60	13443	No terminal repeats	0	20	11	0.9604	0.0117	2	4.743	3	0.8981	2561	Viruses;Duplodnaviria;Heunggongvirae;Uroviricota;Caudoviricetes;;	Singleton species	0.9604
MAG_viral_106	FASTA	DNA	3	8292	1921	2764	4120	2086	2251	3185.5	0	2251	0	0	46.21	DNA-N61	8292	No terminal repeats	0	11	11	0.9991	0.0009	1	9.9005	6	1	2561	Viruses;Duplodnaviria;Heunggongvirae;Uroviricota;Caudoviricetes;;	Singleton species	0.9991
MAG_viral_107	FASTA	DNA	2	41726	3826	20863	37900	3826	20863	37900	0	37900	0	0	48.31	DNA-N61	41726	No terminal repeats	0	46	11	0.9713	0.0074	2	12.8471	6	0.9367	11844	Viruses;Varidnaviria;Bamfordvirae;Nucleocytoviricota;Megaviricetes;Algavirales;Phycodnaviridae		0.9713
MAG_viral_108	FASTA	DNA	3	23581	2517	7860.3	10534	6523.5	10530	10532	0	10530	0	0	37.88	DNA-N61	23581	No terminal repeats	0	21	11	0.9686	0.0119	1	3.4019	2	0.5556	5947	Viruses;Varidnaviria;Bamfordvirae;Preplasmiviricota;Polintoviricetes;Orthopolintovirales;Adintoviridae	Singleton species	0.9686
MAG_viral_109	FASTA	DNA	1	21369	21369	21369	21369	21369	21369	21369	0	21369	0	0	47.44	DNA-N61	21369	DTR	0	29	11	0.983	0.0045	1	2.8536	1	1	8426	Viruses;Monodnaviria;Shotokuvirae;Cressdnaviricota;Arfiviricetes;Mulpavirales;Nanoviridae	Singleton species	0.983
MAG_viral_110	FASTA	DNA	4	10296	1825	2574	3077	2197.5	2697	2950.5	0	2824	0	0	52.92	DNA-N61	10296	No terminal repeats	0	9	11	0.9211	0.033	1	4.9081	3	1	11844	Viruses;Varidnaviria;Bamfordvirae;Nucleocytoviricota;Megaviricetes;Algavirales;Phycodnaviridae	Singleton species	0.9211
MAG_viral_111	FASTA	DNA	1	2590	2590	2590	2590	2590	2590	2590	0	2590	0	0	45.56	DNA-N6	2590	No terminal repeats	0	6	11	0.9651	0.0068	3	3.9109	3	1	2561	Viruses;Duplodnaviria;Heunggongvirae;Uroviricota;Caudoviricetes;;	Singleton species	0.9651
MAG_viral_112	FASTA	DNA	1	15778	15778	15778	15778	15778	15778	15778	0	15778	0	0	44.09	DNA-N6	15778	No terminal repeats	0	26	11	0.993	0.0035	2	9.5808	3	0.8845	9306	Viruses;Varidnaviria;Bamfordvirae;Preplasmiviricota;Tectiliviricetes;Vinavirales;Corticoviridae	Singleton species	0.993
MAG_viral_113	FASTA	DNA	1	3864	3864	3864	3864	3864	3864	3864	0	3864	0	0	36.44	DNA-N6	3864	No terminal repeats	0	2	11	0.9194	0.0237	1	1.1831	1	1	2561	Viruses;Duplodnaviria;Heunggongvirae;Uroviricota;Caudoviricetes;;	Singleton species	0.9194

## Sheet: Sheet3
Supplemental Table 1C: Eukaryotic MAGs stats
genome	format	type	num_seqs	sum_len	min_len	avg_len	max_len	Q1	Q2	Q3	sum_gap	N50	Q20(%)	Q30(%)	GC(%)	Sample	specific-one_line_summary	specific-Complete	specific-Single copy	specific-Multi copy	specific-Fragmented	specific-Missing	specific-n_markers	specific-dataset_name	specific-creation_date	Specific-number_of_busco_markers	specific-number_of_species	generic-one_line_summary	generic-Complete	generic-Single copy	generic-Multi copy	generic-Fragmented	generic-Missing	generic-n_markers	generic-dataset_name	generic-creation_date	generic-number_of_busco_markers	generic-number_of_species	specific-number_of_busco_markers	Additional_Notes	Best_Completeness	Best_Duplication	Quality_score
MAG_eukaryotic_1	FASTA	DNA	3959	21048704	1509	5316.7	26017	3021	4338	6591.5	0	6215	0	0	49.19	DNA-N11	C:67.8%[S:67.7%,D:0.1%],F:8.2%,M:24.0%,n:4191	67.8	67.7	0.1	8.2	24	4191	eurotiales_odb10	2024-01-08	0	60	C:80.0%[S:79.6%,D:0.4%],F:6.7%,M:13.3%,n:255	80	79.6	0.4	6.7	13.3	255	eukaryota_odb10	2024-01-08	255	70	4191	Singleton species	67.8	0.1	67.3
MAG_eukaryotic_2	FASTA	DNA	2989	26486081	1516	8861.2	53202	3942	6654	11468	0	12051	0	0	49.34	DNA-N4	C:89.8%[S:89.5%,D:0.3%],F:2.2%,M:8.0%,n:4191	89.8	89.5	0.3	2.2	8	4191	eurotiales_odb10	2024-01-08	0	60	C:94.1%[S:93.7%,D:0.4%],F:2.4%,M:3.5%,n:255	94.1	93.7	0.4	2.4	3.5	255	eukaryota_odb10	2024-01-08	255	70	4191		89.8	0.3	88.3

## Sheet: Sheet4
Supplemental Table 1D: Plasmid MAG stats
genome	format	type	num_seqs	sum_len	min_len	avg_len	max_len	Q1	Q2	Q3	sum_gap	N50	Q20(%)	Q30(%)	GC(%)	Sample	length	topology	n_genes	genetic_code	plasmid_score	fdr	n_hallmarks	marker_enrichment	conjugation_genes	amr_genes	Additional_Notes	Quality_score
MAG_plasmid_01	FASTA	DNA	11	127435	4041	11585	24672	5685	8269	16640.5	0	14747	0	0	34.12	DNA-N10	127435	No terminal repeats	136	11	0.9991	0.0008	10	10.1111	T_virB1;t4cp1;G_tfc5;G_tfc3;MOBH;G_tfc12;G_tfc13;G_tfc14;G_tfc15;virb4;G_tfc23;G_tfc22	0		0.9991
MAG_plasmid_02	FASTA	DNA	4	11279	2043	2819.8	3901	2242	2667.5	3397.5	0	2894	0	0	26.76	DNA-N11	11279	No terminal repeats	13	11	0.9976	0.0011	1	3.2077	MOBQ	0		0.9976
MAG_plasmid_03	FASTA	DNA	12	186631	1822	15552.6	41160	6036.5	15136.5	18895	0	18797	0	0	34.94	DNA-N11	186631	No terminal repeats	206	11	0.9989	0.0008	11	16.5623	G_tfc22;G_tfc19;G_tfc12;G_tfc13;G_tfc14;G_tfc15;virb4;G_tfc23;T_virB1;MOBH;G_tfc3;G_tfc5;t4cp1	0		0.9989
MAG_plasmid_04	FASTA	DNA	3	7074	1810	2358	3049	2012.5	2215	2632	0	2215	0	0	39.95	DNA-N12	7074	No terminal repeats	6	11	0.9993	0.0007	1	3.7972	C_alr7208;C_alr7207;virb4	0		0.9993
MAG_plasmid_05	FASTA	DNA	5	17838	2007	3567.6	5380	2407	3732	4312	0	4312	0	0	36.02	DNA-N10	17838	No terminal repeats	15	11	0.9983	0.001	1	5.9256	C_alr7204;C_alr7205	0	Singleton species	0.9983
MAG_plasmid_06	FASTA	DNA	2	16885	7656	8442.5	9229	7656	8442.5	9229	0	9229	0	0	46.59	DNA-N10	16885	No terminal repeats	18	11	0.9993	0.0007	9	14.5993	F_traG;F_traH;F_traF;MOBH;t4cp1;F_traL;F_traE;F_traK	0		0.9993
MAG_plasmid_07	FASTA	DNA	5	15310	2122	3062	3994	2490	3308	3396	0	3308	0	0	42.81	DNA-N10	15310	No terminal repeats	16	11	0.9993	0.0007	6	11.1201	C_alr7207;C_alr7208;C_alr7209;C_alr7210;C_alr7211;virb4;t4cp1	0		0.9993
MAG_plasmid_08	FASTA	DNA	5	13919	2180	2783.8	3669	2184	2346	3540	0	3540	0	0	37.01	DNA-N10	13919	No terminal repeats	13	11	0.9949	0.0014	1	0.1211	C_alr7207;virb4	0		0.9949
MAG_plasmid_09	FASTA	DNA	29	122337	1502	4218.5	25463	1859	2672	4264	0	5489	0	0	36.34	DNA-N6	122337	No terminal repeats	112	11	0.9963	0.0018	3	4.019	C_alr7210;C_alr7211;C_alr7209;C_alr7208	0		0.9963
MAG_plasmid_10	FASTA	DNA	1	5000	5000	5000	5000	5000	5000	5000	0	5000	0	0	44.46	DNA-N10	5000	DTR	5	11	0.9993	0.0007	2	2.9292	0	0		0.9993
MAG_plasmid_11	FASTA	DNA	3	4838	1568	1612.7	1664	1587	1606	1635	0	1606	0	0	36.34	DNA-N10	4838	No terminal repeats	4	11	0.9501	0.0141	1	0.9015	0	0	Singleton species	0.9501
MAG_plasmid_12	FASTA	DNA	4	115838	7600	28959.5	67809	8531	20214.5	49388	0	67809	0	0	36.42	DNA-N10	115838	No terminal repeats	140	11	0.9992	0.0007	18	17.0672	MOBH;t4cp1;F_traL;F_traE;F_traK;F_traB;F_traV;virb4;F_traW;F_traU;F_traG;F_traH;F_traF	0		0.9992
MAG_plasmid_13	FASTA	DNA	13	54639	1735	4203	8460	2975	3620	4920	0	4889	0	0	35.61	DNA-N15	54639	No terminal repeats	64	11	0.9984	0.001	2	2.4906	0	0		0.9984
MAG_plasmid_14	FASTA	DNA	1	2889	2889	2889	2889	2889	2889	2889	0	2889	0	0	53.55	DNA-N10	2889	No terminal repeats	3	11	0.9904	0.0024	2	2.8332	F_traW	0		0.9904
MAG_plasmid_15	FASTA	DNA	1	6700	6700	6700	6700	6700	6700	6700	0	6700	0	0	46.52	DNA-N11	6700	DTR	7	11	0.9993	0.0007	1	3.892	MOBC	0		0.9993
MAG_plasmid_16	FASTA	DNA	1	2525	2525	2525	2525	2525	2525	2525	0	2525	0	0	35.25	DNA-N10	2525	No terminal repeats	4	11	0.9946	0.0015	1	1.331	0	0		0.9946
MAG_plasmid_17	FASTA	DNA	7	97423	4723	13917.6	28231	7405	11195	19232	0	24182	0	0	34.69	DNA-N10	97423	No terminal repeats	136	11	0.9991	0.0008	18	24.5797	F_traL;F_traE;F_traK;F_traB;F_traV;virb4;F_traW;F_traU;F_traF;F_traH;F_traG;MOBH;t4cp1	0		0.9991
MAG_plasmid_18	FASTA	DNA	17	57383	1624	3375.5	10166	1794	3372	3949	0	3550	0	0	37.57	DNA-N10	57383	No terminal repeats	75	11	0.9983	0.001	3	0.8711	C_alr7210;C_alr7209;C_alr7208;C_alr7207;virb4;C_alr7205;C_alr7204;t4cp1;C_alr7212;C_alr7211;C_alr7210	0		0.9983
MAG_plasmid_19	FASTA	DNA	2	36657	14979	18328.5	21678	14979	18328.5	21678	0	21678	0	0	26.34	DNA-N10	36657	No terminal repeats	33	11	0.9992	0.0007	9	7.9478	T_virB5;T_virB3;T_virB10;T_virB9;T_virB8;T_virB2;MOBQ	NF000051		0.9992
MAG_plasmid_20	FASTA	DNA	6	27187	2401	4531.2	6856	2432	4523	6452	0	4594	0	0	48.23	DNA-N10	27187	No terminal repeats	34	11	0.9993	0.0007	9	20.301	F_traW;F_traU;virb4;F_traV;F_traB	0		0.9993
MAG_plasmid_21	FASTA	DNA	3	25482	3175	8494	13157	6162.5	9150	11153.5	0	13157	0	0	37	DNA-N10	25482	No terminal repeats	27	11	0.9988	0.0009	1	4.8116	0	0	Singleton species	0.9988
MAG_plasmid_22	FASTA	DNA	2	22700	6881	11350	15819	6881	11350	15819	0	15819	0	0	37.87	DNA-N10	22700	No terminal repeats	19	11	0.9993	0.0007	1	5.581	virb4	0		0.9993
MAG_plasmid_23	FASTA	DNA	4	21667	2643	5416.8	10441	3017	4291.5	7816.5	0	5192	0	0	25.78	DNA-N10	21667	No terminal repeats	26	11	0.9993	0.0007	2	0.0299	0	0	Singleton species	0.9993
MAG_plasmid_24	FASTA	DNA	5	14710	1762	2942	4966	1884	2280	3818	0	3818	0	0	55.76	DNA-N11	14710	No terminal repeats	19	11	0.9993	0.0007	2	9.316	0	0		0.9993
MAG_plasmid_25	FASTA	DNA	5	12796	1623	2559.2	5119	1902	1953	2199	0	2199	0	0	29.13	DNA-N11	12796	No terminal repeats	12	11	0.8663	0.0358	1	1.1858	0	0	Singleton species	0.8663
MAG_plasmid_26	FASTA	DNA	4	10198	1756	2549.5	3141	2108.5	2650.5	2990.5	0	2840	0	0	29.71	DNA-N11	10198	No terminal repeats	11	11	0.9989	0.0009	1	1.7134	0	0	Singleton species	0.9989
MAG_plasmid_27	FASTA	DNA	3	5615	1848	1871.7	1898	1858.5	1869	1883.5	0	1869	0	0	45.59	DNA-N11	5615	No terminal repeats	7	11	0.9987	0.001	2	2.3754	F_trbC;F_traH	0	Singleton species	0.9987
MAG_plasmid_28	FASTA	DNA	2	16470	2492	8235	13978	2492	8235	13978	0	13978	0	0	52.82	DNA-N15	16470	DTR	16	11	0.9993	0.0007	16	21.0305	F_traB;F_traV;virb4;F_traW;F_traU;F_trbC;F_traN;F_traF;F_traF;F_traH;F_traG;F_traL;F_traE;F_traK;F_traB	0		0.9993
MAG_plasmid_29	FASTA	DNA	1	3437	3437	3437	3437	3437	3437	3437	0	3437	0	0	41.29	DNA-N11	3437	DTR	4	11	0.9993	0.0007	1	2.3216	0	0		0.9993
MAG_plasmid_30	FASTA	DNA	1	3419	3419	3419	3419	3419	3419	3419	0	3419	0	0	38.93	DNA-N11	3419	No terminal repeats	4	11	0.9993	0.0007	1	1.2389	0	0	Singleton species	0.9993
MAG_plasmid_31	FASTA	DNA	1	3287	3287	3287	3287	3287	3287	3287	0	3287	0	0	33.98	DNA-N11	3287	No terminal repeats	3	11	0.9979	0.0011	1	1.5806	0	0	Singleton species	0.9979
MAG_plasmid_32	FASTA	DNA	1	2622	2622	2622	2622	2622	2622	2622	0	2622	0	0	62.7	DNA-N11	2622	No terminal repeats	3	11	0.9993	0.0007	1	3.4349	0	0	Singleton species	0.9993
MAG_plasmid_33	FASTA	DNA	14	42000	1593	3000	6612	1842	2804.5	3515	0	3336	0	0	36.76	DNA-N11	42000	No terminal repeats	42	11	0.993	0.0018	4	5.4235	virb4;C_alr7205;C_alr7204;C_alr7212;C_alr7211;C_alr7210;C_alr7209;C_alr7208;C_alr7207	0		0.993
MAG_plasmid_34	FASTA	DNA	5	29148	1633	5829.6	10399	3217	5930	7969	0	7969	0	0	35.83	DNA-N11	29148	No terminal repeats	36	11	0.9993	0.0007	1	3.2534	0	0		0.9993
MAG_plasmid_35	FASTA	DNA	8	21737	1551	2717.1	5947	1947.5	2447	2725	0	2594	0	0	52.13	DNA-N11	21737	DTR	25	11	0.9702	0.0071	4	8.5342	t4cp1;C_alr7211;C_alr7210;virb4;C_alr7205;C_alr7208;C_alr7209	0		0.9702
MAG_plasmid_36	FASTA	DNA	7	16405	1895	2343.6	3594	2123.5	2165	2252	0	2165	0	0	59.08	DNA-N11	16405	No terminal repeats	18	11	0.9739	0.0057	1	0.402	0	0	Singleton species	0.9739
MAG_plasmid_37	FASTA	DNA	4	15963	2071	3990.8	7037	2173	3427.5	5808.5	0	4580	0	0	33.03	DNA-N11	15963	No terminal repeats	20	11	0.9898	0.0023	1	0.4402	0	0	Singleton species	0.9898
MAG_plasmid_38	FASTA	DNA	2	9900	4734	4950	5166	4734	4950	5166	0	5166	0	0	41.9	DNA-N61	9900	No terminal repeats	12	11	0.9934	0.0021	1	0.5566	0	0		0.9934
MAG_plasmid_39	FASTA	DNA	2	17336	3575	8668	13761	3575	8668	13761	0	13761	0	0	36.12	DNA-N6	17336	No terminal repeats	13	11	0.9796	0.0042	1	0.2772	0	0		0.9796
MAG_plasmid_40	FASTA	DNA	2	4616	1871	2308	2745	1871	2308	2745	0	2745	0	0	24.91	DNA-N12	4616	No terminal repeats	4	11	0.9993	0.0007	1	0.9372	0	0	Singleton species	0.9993
MAG_plasmid_41	FASTA	DNA	5	25509	1913	5101.8	9013	2574	4773	7236	0	7236	0	0	35.52	DNA-N21	25509	No terminal repeats	32	11	0.9991	0.0008	4	11.128	C_alr7205;C_alr7204;t4cp1;C_alr7212;C_alr7212;C_alr7211;C_alr7210;C_alr7209;C_alr7204;C_alr7205;virb4	0		0.9991
MAG_plasmid_42	FASTA	DNA	5	62422	4036	12484.4	29537	6868	8136	13845	0	13845	0	0	46.14	DNA-N15	62422	No terminal repeats	69	11	0.9993	0.0007	18	26.8297	F_traU;F_traW;virb4;T_virB1;F_traG;F_traH;F_traF;F_traL;F_traE;F_traK;F_traB;F_traV;t4cp1;MOBH	0		0.9993
MAG_plasmid_43	FASTA	DNA	9	59549	2019	6616.6	26347	2820	3743	6360	0	7489	0	0	35.3	DNA-N12	59549	No terminal repeats	60	11	0.9991	0.0008	4	8.2757	F_traF;F_traH;F_traG	0		0.9991
MAG_plasmid_44	FASTA	DNA	3	28231	4042	9410.3	16052	6089.5	8137	12094.5	0	16052	0	0	37.89	DNA-N12	28231	No terminal repeats	35	11	0.9989	0.0009	1	4.4182	0	NF033114	Singleton species	0.9989
MAG_plasmid_45	FASTA	DNA	7	25014	1647	3573.4	6201	2138	2998	4946	0	3828	0	0	32.81	DNA-N12	25014	No terminal repeats	25	11	0.9529	0.0135	1	1.3517	C_alr7212;t4cp1;C_alr7204;C_alr7204	0	Singleton species	0.9529
MAG_plasmid_46	FASTA	DNA	8	22083	1711	2760.4	3899	2073.5	2733	3430	0	2835	0	0	39.02	DNA-N12	22083	No terminal repeats	24	11	0.9661	0.0096	1	0.2549	C_alr7204;C_alr7205;virb4	0		0.9661
MAG_plasmid_47	FASTA	DNA	9	25972	1736	2885.8	4203	2058	2700	3483	0	3405	0	0	42.72	DNA-N19	25972	No terminal repeats	27	11	0.9993	0.0007	5	10.2655	F_traL	0		0.9993
MAG_plasmid_48	FASTA	DNA	9	25587	1537	2843	6430	1820	2432	3136	0	3136	0	0	60.39	DNA-N15	25587	No terminal repeats	26	11	0.9994	0.0006	5	8.0941	virb4;T_virB3;T_virB2;T_virB10	0		0.9994
MAG_plasmid_49	FASTA	DNA	2	4793	1834	2396.5	2959	1834	2396.5	2959	0	2959	0	0	38.66	DNA-N15	4793	No terminal repeats	5	11	0.9928	0.0021	1	1.675	0	0	Singleton species	0.9928
MAG_plasmid_50	FASTA	DNA	2	4565	2050	2282.5	2515	2050	2282.5	2515	0	2515	0	0	50.84	DNA-N15	4565	No terminal repeats	4	11	0.9991	0.0008	1	2.3068	virb4	0	Singleton species	0.9991
MAG_plasmid_51	FASTA	DNA	2	4557	2143	2278.5	2414	2143	2278.5	2414	0	2414	0	0	37.13	DNA-N15	4557	No terminal repeats	4	11	0.9755	0.0062	1	2.5926	C_alr7208;C_alr7209	0		0.9755
MAG_plasmid_52	FASTA	DNA	4	120474	5562	30118.5	77605	5968	18653.5	54269	0	77605	0	0	36.35	DNA-N15	120474	No terminal repeats	142	11	0.9993	0.0007	18	17.4173	F_traU;F_traW;virb4;F_traV;F_traB;F_traK;F_traE;F_traL;t4cp1;MOBH;F_traG;F_traH;F_traF	0		0.9993
MAG_plasmid_53	FASTA	DNA	30	136099	1510	4536.6	11130	2082	3460	6567	0	6567	0	0	35.14	DNA-N19	136099	No terminal repeats	135	11	0.9987	0.0009	4	4.7506	t4cp1;C_alr7212;C_alr7211;C_alr7210;C_alr7209;C_alr7208;C_alr7207;C_alr7208	0		0.9987
MAG_plasmid_54	FASTA	DNA	12	56807	1562	4733.9	14159	2493	2983	5866	0	6016	0	0	36.54	DNA-N15	56807	No terminal repeats	59	11	0.9992	0.0007	1	6.8987	0	0		0.9992
MAG_plasmid_55	FASTA	DNA	6	31089	1753	5181.5	9012	2997	5658	6011	0	5782	0	0	60.37	DNA-N15	31089	No terminal repeats	36	11	0.9953	0.0017	1	7.6941	T_virB10	0	Singleton species	0.9953
MAG_plasmid_56	FASTA	DNA	7	12529	1507	1789.9	2524	1528.5	1796	1822.5	0	1796	0	0	38.21	DNA-N19	12529	No terminal repeats	12	11	0.9984	0.001	1	4.4161	C_alr7210;C_alr7208;C_alr7209	0	Singleton species	0.9984
MAG_plasmid_57	FASTA	DNA	4	12140	1996	3035	4973	2233.5	2585.5	3836.5	0	2700	0	0	43.63	DNA-N19	12140	No terminal repeats	9	11	0.9992	0.0008	1	3.5152	0	0	Singleton species	0.9992
MAG_plasmid_58	FASTA	DNA	2	4233	1672	2116.5	2561	1672	2116.5	2561	0	2561	0	0	37.75	DNA-N19	4233	No terminal repeats	4	11	0.8921	0.0306	1	1.3112	MOBP1	0	Singleton species	0.8921
MAG_plasmid_59	FASTA	DNA	2	4195	1571	2097.5	2624	1571	2097.5	2624	0	2624	0	0	33.87	DNA-N19	4195	No terminal repeats	5	11	0.9709	0.0085	3	6.2122	C_alr7212;C_alr7211;C_alr7210;C_alr7209;C_alr7210	0		0.9709
MAG_plasmid_60	FASTA	DNA	1	3048	3048	3048	3048	3048	3048	3048	0	3048	0	0	50.75	DNA-N19	3048	No terminal repeats	6	11	0.9949	0.0017	1	3.0258	0	0	Singleton species	0.9949
MAG_plasmid_61	FASTA	DNA	1	3069	3069	3069	3069	3069	3069	3069	0	3069	0	0	38.35	DNA-N21	3069	DTR	5	11	0.9991	0.0008	1	0.9293	0	0		0.9991
MAG_plasmid_62	FASTA	DNA	1	2604	2604	2604	2604	2604	2604	2604	0	2604	0	0	50.15	DNA-N19	2604	No terminal repeats	3	11	0.9971	0.0012	1	3.175	virb4;C_alr7205;C_alr7204	0		0.9971
MAG_plasmid_63	FASTA	DNA	6	26184	1601	4364	10497	2285	3721	4359	0	4359	0	0	27.5	DNA-N19	26184	No terminal repeats	29	11	0.996	0.0014	5	0.3339	T_virB3;virb4;T_virB5	0	Singleton species	0.996
MAG_plasmid_64	FASTA	DNA	6	23457	1782	3909.5	6675	2125	3240.5	6394	0	6394	0	0	33.74	DNA-N19	23457	No terminal repeats	28	11	0.9969	0.0012	1	2.2561	virb4;C_alr7205;C_alr7204	0	Singleton species	0.9969
MAG_plasmid_65	FASTA	DNA	1	3277	3277	3277	3277	3277	3277	3277	0	3277	0	0	41.07	DNA-N60	3277	No terminal repeats	4	11	0.9992	0.0008	3	3.2388	T_virB5;T_virB8;T_virB9	0		0.9992
MAG_plasmid_66	FASTA	DNA	8	23339	1601	2917.4	5177	2003	2461	3816.5	0	3101	0	0	39.99	DNA-N21	23339	No terminal repeats	21	11	0.9992	0.0007	2	2.785	MOBP1	0		0.9992
MAG_plasmid_67	FASTA	DNA	4	17330	2412	4332.5	7032	2610.5	3943	6054.5	0	5077	0	0	49.82	DNA-N21	17330	No terminal repeats	26	11	0.9631	0.0103	1	4.7184	0	0	Singleton species	0.9631
MAG_plasmid_68	FASTA	DNA	1	6935	6935	6935	6935	6935	6935	6935	0	6935	0	0	34.9	DNA-N21	6935	No terminal repeats	7	11	0.973	0.0071	1	2.3943	0	0		0.973
MAG_plasmid_69	FASTA	DNA	2	4965	2276	2482.5	2689	2276	2482.5	2689	0	2689	0	0	40.06	DNA-N21	4965	No terminal repeats	6	11	0.9465	0.0143	1	2.8057	virb4;C_alr7205;C_alr7204	0		0.9465
MAG_plasmid_70	FASTA	DNA	47	117703	1500	2504.3	5449	1752	2108	2865	0	2570	0	0	36.29	DNA-N21	117703	No terminal repeats	119	11	0.9989	0.0009	5	0.7986	MOBP1;t4cp1;C_alr7212	0	Singleton species	0.9989
MAG_plasmid_71	FASTA	DNA	1	2795	2795	2795	2795	2795	2795	2795	0	2795	0	0	58.82	DNA-N21	2795	No terminal repeats	3	11	0.967	0.0082	1	1.0015	T_virB11;T_virB10	0		0.967
MAG_plasmid_72	FASTA	DNA	39	167542	1520	4295.9	23366	2040.5	2790	4797	0	5081	0	0	37.01	DNA-N60	167542	No terminal repeats	141	11	0.9984	0.0011	5	4.8552	C_alr7209;C_alr7208;C_alr7207;virb4;C_alr7212;t4cp1;t4cp1;C_alr7210	0		0.9984
MAG_plasmid_73	FASTA	DNA	6	32615	2019	5435.8	9820	2640	5113.5	7909	0	7909	0	0	35.98	DNA-N21	32615	No terminal repeats	34	11	0.9895	0.0025	1	1.5273	0	0	Singleton species	0.9895
MAG_plasmid_74	FASTA	DNA	5	12889	1691	2577.8	5101	1724	1891	2482	0	2482	0	0	60.34	DNA-N60	12889	No terminal repeats	16	11	0.9991	0.0008	1	5.6947	0	0	Singleton species	0.9991
MAG_plasmid_75	FASTA	DNA	3	6598	1530	2199.3	2810	1894	2258	2534	0	2258	0	0	61.47	DNA-N60	6598	No terminal repeats	8	11	0.999	0.0008	3	5.5254	virb4;T_virB3	0	Singleton species	0.999
MAG_plasmid_76	FASTA	DNA	7	135977	4004	19425.3	54845	4622	7925	29979.5	0	36264	0	0	36.13	DNA-N60	135977	No terminal repeats	140	11	0.9989	0.0009	7	8.4989	G_tfc12;G_tfc13;G_tfc14;G_tfc15;virb4;G_tfc23;G_tfc23;T_virB1	0	Singleton species	0.9989
MAG_plasmid_77	FASTA	DNA	6	14461	1613	2410.2	4212	1763	2107	2659	0	2263	0	0	50.32	DNA-N60	14461	No terminal repeats	17	11	0.9987	0.001	1	2.7757	0	0	Singleton species	0.9987
MAG_plasmid_78	FASTA	DNA	3	128451	2314	42817	120542	3954.5	5595	63068.5	0	120542	0	0	37.35	DNA-N6	128451	No terminal repeats	131	11	0.9986	0.0012	4	7.581	T_virB11;I_traI;traU;I_traN	0	Singleton species	0.9986
MAG_plasmid_79	FASTA	DNA	8	32739	2121	4092.4	6997	2751.5	3522	5537	0	4851	0	0	33.58	DNA-N6	32739	No terminal repeats	37	11	0.9974	0.0015	1	2.2379	0	0		0.9974
MAG_plasmid_80	FASTA	DNA	1	15528	15528	15528	15528	15528	15528	15528	0	15528	0	0	41.96	DNA-N6	15528	DTR	23	11	0.9986	0.0011	1	0.5478	0	0	Singleton species	0.9986
