# Supplementary material for: Rafts of change: microbial and functional dynamics in simulated Sargassum strandings
Source: Appl Environ Microbiol. 2026 Mar 31;92(4):e02357-25. doi: 10.1128/aem.02357-25 (PMC13101531; doi:10.1128/aem.02357-25)
Supplement: Supplemental tables — Tables S2, S3, S5, S7, and S8. [file aem.02357-25-s0007.xlsx]

## Sheet: Supplemental Table 2
Supplemental Table 2: Metagenome abundances (TPM)
Genome	TP0	TP1	TP2	TP3	TP4	TP5	TP6	TP7	TP8	TP9
MAG_eukaryotic_1	42.2392	7.61795	3.95132	2.27098	3.13999	3.46288	4.67193	1318.72	1.72114	4.06415
MAG_eukaryotic_2	343.588	86.1635	41.5821	29.1004	28.9677	47.8786	141.773	1697.84	37.7279	4473.02
MAG_plasmid_01	22.8613	18333.1	3709.11	4433.28	11058.3	10855.8	11294.3	7391.99	5129.18	2114.79
MAG_plasmid_02	0	2034.55	25.934	0	6667.49	10.2937	0	1374.43	149.654	183.718
MAG_plasmid_03	30.7611	19338.8	4284.77	5433.28	13908.4	12732.3	11966.8	9812.11	5664.02	2666.39
MAG_plasmid_04	19913.5	7012.85	14748.1	9956.19	12155.9	7654.81	14434.1	1319.72	4804.3	99.4844
MAG_plasmid_05	10596.7	2900.29	5434.6	4927.19	5644.59	3997.65	9918.61	1254.14	2046.47	41.6442
MAG_plasmid_06	25.3735	1342.14	1075.51	1187.15	1198.09	460.696	562.46	410.512	290.949	534.883
MAG_plasmid_07	1651.04	619.864	811.995	1172.15	1611.63	1192.12	5830.7	244.726	487.079	0
MAG_plasmid_08	2560.92	964.568	1661.94	1296.54	1441.47	683.986	4059.59	200.766	671.505	0
MAG_plasmid_09	18019.5	5044.88	9773.66	7354.14	8704.16	5122.14	8323.14	1023.82	3338.79	75.7422
MAG_plasmid_10	1953.65	81805.4	139307	67474.8	82708.1	23016.1	54922.6	99848	9437.37	33076.4
MAG_plasmid_11	1558.58	1653.24	1108.45	1990.26	1776.26	374.369	851.684	626.009	744.652	274.764
MAG_plasmid_12	5.91766	833.232	245.572	1804.85	1787.62	4002.11	1693.08	2034.09	1751.85	950.788
MAG_plasmid_13	37.6374	7746.23	3794.73	5604.91	15857.1	11655.5	8346.85	12580.3	3808.1	4534.49
MAG_plasmid_14	711.827	2449.95	2084.05	1600.09	1110.68	474.215	695.734	534.973	863.318	487.195
MAG_plasmid_15	127.89	66.3214	305.607	1753.5	1197.29	374.3	442.494	1516.88	63.9231	140.05
MAG_plasmid_16	0	3029.4	2268.63	3541.6	5324.17	6363.79	7512.53	5663.42	2763.77	2694.24
MAG_plasmid_17	3.51811	2409.55	687.064	645.022	2362.13	3396.44	717.974	2195.51	1125.41	353.158
MAG_plasmid_18	5335.33	1116.19	2149.02	1916.86	1979.3	1638.06	3006.22	545.748	648.456	12.2641
MAG_plasmid_19	16.3626	825.157	2993.69	2.20273	4080.91	2937.32	244.688	1538.71	553.251	10.6657
MAG_plasmid_20	47.276	1462.82	1442.62	1399.61	1501.76	655.95	997.151	683.904	353.985	546.475
MAG_plasmid_21	3.36262	276.516	563.43	575.122	4428.25	5427.4	1351.78	280.593	924.403	220.941
MAG_plasmid_22	22.6484	645.976	3950.59	570.908	9964.67	5832.74	8566.74	1204.91	1218.6	341.026
MAG_plasmid_23	7.90938	51.2707	57.3759	39.1298	2969.53	168.257	100.884	67.7288	265.106	84.81
MAG_plasmid_24	8067.67	6384.59	3980.32	4236.25	3505.18	1622.75	4504	1749	1037.87	1262.49
MAG_plasmid_25	73.6596	265.405	1960.19	1911.99	667.256	2832.7	3838.6	1838.58	1059.23	403.318
MAG_plasmid_26	42.0113	1260.49	1080.39	958.049	1311.02	3390.4	1448.65	2893.29	881.935	835.775
MAG_plasmid_27	61.041	163.926	243.106	118.637	137.938	334.97	165.559	942.528	35.8941	76.5933
MAG_plasmid_28	1446.31	3482.29	2464.22	3268.79	1502.6	772.606	835.964	879.628	1384.33	828.475
MAG_plasmid_29	74.7916	249.336	375.885	11.7465	85.8472	351.313	0	3011.47	43.98	2559.47
MAG_plasmid_30	175.432	464.164	655.914	779.349	248.11	618.035	418.867	1821.87	51.5801	240.142
MAG_plasmid_31	0	135.185	274.385	116.684	819.104	1335.16	236.953	1396.34	360.231	142.735
MAG_plasmid_32	2320.26	677.885	278.899	970.052	682.22	566.785	594.1	1101.5	240.21	477.161
MAG_plasmid_33	9368.36	2959.33	5135.16	4955.26	5457.23	3797.65	10831.1	1397.23	1966.87	47.4754
MAG_plasmid_34	2154.8	5855.06	2466.18	2121.96	2832.46	6873.41	2997.93	5028.16	2306.01	1250.13
MAG_plasmid_35	3618.71	2070.51	1511.64	913.803	969.688	1365.22	2147.57	1373.92	868.092	1032.43
MAG_plasmid_36	3823.37	1300.15	1258.54	1431.07	980.225	758.682	1487.11	793.66	448.425	602.965
MAG_plasmid_37	48.3102	530.881	653.563	825.764	1002.75	893.151	2600.14	1672.35	361.414	627.008
MAG_plasmid_38	9598.59	6729.42	2102.72	662.682	979.797	2467.47	4179.84	359.538	796.512	552.892
MAG_plasmid_39	0	146.468	538.528	1270.38	739.301	1587.23	2017.4	834.787	2896.29	428.502
MAG_plasmid_40	0	158.147	401.334	17.4925	3539.59	2983.05	500.752	30.4384	1080.64	93.1697
MAG_plasmid_41	17547.7	6853.32	12684.3	7492.42	9510.06	6037.01	12924.3	1012.25	4054.18	142.54
MAG_plasmid_42	46.6715	2008.95	1372.22	1870.46	1621.3	727.988	1074.27	628.491	352.339	680.831
MAG_plasmid_43	18.706	1828.72	576.35	605.769	1986.9	2689.02	830.753	1650.57	893.517	491.105
MAG_plasmid_44	6.07037	1172.62	1582.68	1083.29	6630.18	8956.39	3526.94	1364.78	1643.79	734.002
MAG_plasmid_45	13441.8	3211.51	6080.78	4888.81	5146.6	4139.29	9942.8	1341.84	2058.64	84.4031
MAG_plasmid_46	6022.06	1134.02	2713.2	1883.98	3184.16	1993.66	1509.78	612.216	768.927	35.4095
MAG_plasmid_47	1586.9	3338.69	2296.61	3412.06	1537.94	735.81	1003.17	918.465	1083.51	749.672
MAG_plasmid_48	2531.71	2181.96	1257.51	1444.53	1136.57	445.588	1619.21	575.356	383.998	391.172
MAG_plasmid_49	518.444	178.796	345.828	1773.09	850.297	353.661	723.39	280.114	136.662	220.244
MAG_plasmid_50	8540.47	3844.9	3294.6	2383.44	2730.81	2558.58	3693.03	3125.72	1760.49	2415.22
MAG_plasmid_51	6430.7	856.695	1898.92	1373.22	1982.91	1131.22	1372.84	753.682	519.675	0
MAG_plasmid_52	2.13373	922.62	347	1814.98	2021.45	3946.02	1656.29	1996.11	1844.21	1030.38
MAG_plasmid_53	6880.76	2143.19	3815.08	3182.67	3330.52	1410.98	3251.84	297.206	1197.47	20.6836
MAG_plasmid_54	52.7931	7916.58	3791.51	5555.17	13626.5	11925.2	8161.87	10883.6	4113.79	4127.43
MAG_plasmid_55	8301.55	2130.67	1755.52	1853.77	1399.88	910.475	1526.6	1219.23	655.579	952
MAG_plasmid_56	1176.31	922.115	1774.34	441.46	883.122	581.948	1764.68	98.4363	384.061	6.2411
MAG_plasmid_57	2195.09	1369.98	2325.13	520.454	2483.62	839.686	2978.12	97.7326	477.301	28.9849
MAG_plasmid_58	53359.1	15048.7	28965.3	23500.6	29205.9	16604.9	26608.5	3935.15	10284.4	212.436
MAG_plasmid_59	3002.59	1475.38	2277.78	1169.31	1327.58	758.332	2569.37	78.1505	1038.96	0
MAG_plasmid_60	4301.18	2093.06	1927.35	1192.11	1113.24	1104.65	2373.99	1357.3	884.407	1013.35
MAG_plasmid_61	12284.8	6225.87	2366.89	1368.12	1189.74	1316.51	3241.9	691.81	1305.22	369.444
MAG_plasmid_62	2895.7	1292.01	1020.34	651.171	587.791	784.717	1717.43	791.367	609.513	675.646
MAG_plasmid_63	0	397.593	2538.68	1.54188	186.636	583.527	0	16.098	5.77296	0
MAG_plasmid_64	4752.43	1082.47	3108.15	1635.08	2650.16	2165.94	2994.78	370.704	1034.28	41.6692
MAG_plasmid_65	8105.81	4242.27	1450.49	887.04	669.663	666.074	2392.1	547.855	853.355	190.893
MAG_plasmid_66	12203.7	4940.64	1650.19	941.031	954.487	1171.02	3287.66	856.194	1320.16	226.151
MAG_plasmid_67	7747.86	2069.57	1326.39	581.245	866.187	874.955	1620.85	402.674	423.036	478.283
MAG_plasmid_68	0	59.4973	253.072	826.664	369.619	1021.23	1268.01	508.753	1489.43	287.522
MAG_plasmid_69	7041.29	2774.41	5778.5	3065.56	5162.75	4008.05	7317.28	660.305	1897.74	15.7492
MAG_plasmid_70	1625.59	1004.21	1705.43	404.917	1114.74	643.528	2559.58	89.2631	393.834	11.9581
MAG_plasmid_71	1256.94	1271.85	863.399	635.562	699.374	191.081	791.046	346.302	189.287	55.9533
MAG_plasmid_72	8366.51	2930.1	4969.66	3981.55	4413.4	1786.9	3675.98	282.428	1578.13	23.8026
MAG_plasmid_73	6694.12	1068.53	2488.77	1946.53	2568.12	1925.84	3203.08	562.904	839.645	22.7763
MAG_plasmid_74	2413.23	2364.03	1526.2	1335.94	1281.96	520.654	1744.63	513.56	375.289	391.307
MAG_plasmid_75	1259.71	2477.4	724.105	510.93	273.905	337.855	639.731	141.966	332.193	177.769
MAG_plasmid_76	17.0141	11794.2	716.697	876.472	907.968	1926.77	1164.25	1049.71	1124.99	378.676
MAG_plasmid_77	1617.62	2359.45	593.338	551.386	348.137	650.321	726.237	311.992	332.75	246.032
MAG_plasmid_78	77.3805	16.5553	24.8595	4.2431	7.32181	7.4117	31.2956	8.75064	32338.2	25.5676
MAG_plasmid_79	112.542	8116.42	6859.52	9261.7	19673.5	19269.2	15076.8	16474.6	7034.15	6399.79
MAG_plasmid_80	5.51818	0	0	0	0	0	0	12.0645	139513	80.5716
MAG_prokaryotic_01	31029.4	8802.08	17530	14380.2	17095.4	10546.2	19119.7	2585.95	6031.49	131.627
MAG_prokaryotic_02	2439.63	2424.13	1666.94	3016.77	2291.55	680.018	1298.81	1043.85	1310.44	465.891
MAG_prokaryotic_03	20.723	1549.26	2853.07	6.27793	8488.49	3610.14	314.363	2770.08	695.645	124.866
MAG_prokaryotic_04	212.125	25278.4	18006.6	22887.5	52093.9	54236	38975	43333	23784.8	21572.3
MAG_prokaryotic_05	218.018	3494.49	12369.3	3791.83	7461.05	2706.81	10171	7270.11	2058.3	2710.09
MAG_prokaryotic_06	1520.57	4971.9	13338	6949.28	6681.07	1749.76	3795.95	5518.4	1907.29	2718.73
MAG_prokaryotic_07	200.992	25.2948	166.229	5.23901	3087.92	3.47915	468.009	4.36651	2.54527	3.42965
MAG_prokaryotic_08	169.025	1712.77	6140.36	5225.49	4714.12	3390.19	9626.74	9205.23	2381.48	5029.57
MAG_prokaryotic_09	9603.13	2742.9	2784.84	2970.21	1802.85	1497.8	3030.05	1427.57	873.539	1144.38
MAG_prokaryotic_10	96.4587	11831	10596.7	10577.8	29378.6	53552.4	22440	16181.6	11437.6	5513.77
MAG_prokaryotic_11	1309.43	1316.72	3475.2	2004.06	3616.65	2659.76	5255.17	5721.31	4446.95	5206.27
MAG_prokaryotic_12	6184.5	12381.9	8402.62	12686.4	5785.28	2942.67	3771.8	3703.33	3986.58	2712.3
MAG_prokaryotic_13	6691.18	9918.32	19140.6	8817.78	17660.9	5588.67	10024.1	16557.2	4776.23	8982.35
MAG_prokaryotic_14	5563.55	4174.98	6943.9	1696.14	4145.06	2528.06	8109.82	348.456	1563.1	46.3949
MAG_prokaryotic_15	3915.83	3978.81	2333.39	2513.06	2116.85	865.512	2746.13	999.812	657.857	670.052
MAG_prokaryotic_16	93.5486	342.89	3767.12	2924.13	2494.05	6044.59	15515	4225.34	1844.32	1218.97
MAG_prokaryotic_17	328.716	352.946	1136.55	609.392	1308.85	681.698	1814.87	3329.02	1443.62	1493.61
MAG_prokaryotic_18	1141.95	19588.7	60355.8	19820.8	30477.1	16776.8	22575.3	100779	5920.06	29546.1
MAG_prokaryotic_19	1290.08	1114.71	1723.5	876.001	670.227	1378.09	572.413	1930.03	363.772	1238.22
MAG_prokaryotic_20	717.45	622.246	578.199	1105.82	537.332	988.722	493.608	1595.3	706.246	896.723
MAG_prokaryotic_21	0.922938	5.86578	81.696	17.3143	1025.96	3735.43	7025.96	41.8879	3503.27	125.716
MAG_prokaryotic_22	0.361116	0.842707	0.575284	0.808195	23.3775	5614.48	2.36124	3.53309	6980.33	1.79601
MAG_prokaryotic_23	5.08877	50.4017	6908.72	348014	81.7518	154606	559.487	97.4061	366339	581828
MAG_prokaryotic_24	4935.03	880.509	1054.22	1521.8	756.406	621.247	724.599	811.842	287.38	670.19
MAG_prokaryotic_25	397.112	1916.87	2336	3034.44	765.927	1115.28	1211	414.97	434.818	157.312
MAG_prokaryotic_26	0.526948	0.699431	0.374761	15586.8	10.2539	823.111	17.4468	0.872061	8.03063	0.400731
MAG_prokaryotic_27	88.1257	2455.37	1280.36	2572.57	939.435	918.052	1536.95	580.052	220.065	157.841
MAG_prokaryotic_28	4351.62	3119.72	1612.45	2108.02	1293.76	683.71	1243.74	751.143	486.828	361.824
MAG_prokaryotic_29	253.774	3175.01	2445.42	1680.28	680.344	1531.81	1422.17	511.756	1026.11	430.997
MAG_prokaryotic_30	60.6532	585.838	2464.56	10.3325	63.8405	48.8666	210.46	3.43249	100.339	0.52069
MAG_prokaryotic_31	0.400286	0.222408	1.20515	0.510797	243.734	4.0859	6625.18	0.704985	566.397	1.76557
MAG_prokaryotic_32	7.25435	5.2705	12.9718	13.7447	46.2227	17.5715	2776	61.288	145.49	1381.2
MAG_prokaryotic_33	1.47764	1.17577	2.11734	0.477037	2.62653	174.232	3169.76	1.08684	456.848	0.349597
MAG_prokaryotic_34	1.79397	0.737197	0.40668	0.488667	13.5072	2.44597	52769.5	0.347279	0.881844	0.895303
MAG_prokaryotic_35	12393.1	8509.04	2190.58	4100.2	1695.13	2872.25	3950.01	1192.99	1277.91	464.757
MAG_prokaryotic_36	2.686	130.392	148.637	45.4446	7.96911	979.192	41676.2	436.583	49262.5	45372.2
MAG_prokaryotic_37	1.33852	2.85091	2.60199	2.54896	3.02475	27.6281	135.732	253.483	10.0027	6232.13
MAG_prokaryotic_38	3600.3	2524.08	1035.66	722.214	335.554	392.668	426.55	415.041	147.434	203.353
MAG_prokaryotic_39	1404.17	2604.12	863.852	1039.36	526.05	356.025	529.048	424.44	154.87	220.758
MAG_prokaryotic_40	10306	734.981	292.634	445.485	653.03	174.746	377.236	218.596	154.151	130.781
MAG_prokaryotic_41	6989.7	1771.6	1194.71	502.372	657.868	741.314	1462.55	260.787	396.859	375.054
MAG_viral_001	36919.4	67172.2	1255.47	677.416	1801.88	4340.45	457.678	282.701	1374.52	222.653
MAG_viral_002	65982.7	107780	2630.87	1343.69	3585.94	7751.34	1602.06	665.519	2145.7	561.46
MAG_viral_003	0	356.384	3361.04	235.726	12042.8	9255.86	6990.68	613.522	1210.72	333.64
MAG_viral_004	17.6074	8941.72	7247.86	9803.83	22234.2	22502.4	14352.5	15858.5	11303.7	7355.11
MAG_viral_005	0	825.388	1099.61	3963.88	9537.38	6204.86	2030.11	3042.76	4669.62	788.484
MAG_viral_006	23.5726	576.288	3497.1	255.453	13253.7	8518.43	8187.13	629.184	810.895	290.407
MAG_viral_007	46.6828	12493.5	2549.79	3656.74	8007.37	8956.74	6495.05	7033.89	2628.44	2066.16
MAG_viral_008	65.8956	2286.29	7392.09	3358.35	3181.45	2238.12	2292.84	13174.3	1188.3	3688.24
MAG_viral_009	16.3742	2790.02	14607.8	1311.55	16090.5	4077.89	1224.31	57225.3	197.386	3601.17
MAG_viral_010	108.739	17152	13677.9	16271.2	43781.9	42207.4	27510.7	33105.1	20285.6	16125.2
MAG_viral_011	144.531	1361.36	5914.79	1634.36	1475.28	525.958	1017.1	6492.88	109.272	1328.37
MAG_viral_012	0	102.661	436.924	3041.55	8422.74	1874.54	338.608	136.758	1123.85	63.2302
MAG_viral_013	33.4059	3483.3	4689.84	3730.34	3051.94	8609.23	3878.9	9872.06	3540.8	2164.45
MAG_viral_014	42.7469	7806.23	19631.9	13623.4	4827.61	6101.96	11125.3	14876.3	2360.33	9901.61
MAG_viral_015	76.143	1339.72	4787.06	3303.6	2328.35	1595.72	1721	10230	714.529	2377
MAG_viral_016	0	2763.2	1512.73	5652.17	14671.5	12006.4	8941.44	5969.1	4697.79	1333.91
MAG_viral_017	231.819	2082.34	5861.06	1911.45	1796.08	471.163	977.119	6045.03	255.595	951.982
MAG_viral_018	0	171.103	797.821	178.778	4878.32	6142.65	1664.01	36.0681	698.464	150.548
MAG_viral_019	22.2471	3452.84	19120.2	2276.12	16839.8	4660.29	2040.84	59717.6	669.053	4811.58
MAG_viral_020	30.6118	2123.24	2192.33	2996.44	7424.02	7055.42	4906.46	6723.41	1993.59	2948.94
MAG_viral_021	28.1321	1354.67	1473.68	1814.98	5841.7	5224.36	2713.86	5704.67	1852.77	2064.8
MAG_viral_022	6395.45	1730.93	758.066	697.084	2271.07	181.401	797.609	224.497	164.219	161.471
MAG_viral_023	2833.59	1611.82	262.311	1170.34	1940.99	460.451	861.236	32.0894	680.815	106.365
MAG_viral_024	87.0353	1347.14	4587.59	2015.26	2651.83	1251.75	2145.52	9428.29	782.318	2314.7
MAG_viral_025	50.4408	1926.79	1659.13	3670.37	9194.74	7543.66	3542.23	4366.39	4180.33	1199.68
MAG_viral_026	34.6767	4384.67	17047.7	1490.9	367.286	178.547	725.547	2106.11	1122.97	1392.38
MAG_viral_027	0	5111.32	15198.6	10438.8	3386.31	4963.33	8391.17	9525.4	2123.4	7986.62
MAG_viral_028	154.303	546.556	524.003	408.952	282.272	556.664	260.154	1836.13	22.6838	136.412
MAG_viral_029	122.911	14516.9	11683.4	12570.9	31187.3	30795.7	20501.3	25819.8	15859.3	13836.3
MAG_viral_030	100.419	1062.77	2575.11	1196.38	1685.72	691.988	1758.27	5896.46	413.349	1865.52
MAG_viral_031	16.5802	153.539	815.984	492.159	670.843	354.957	1322.35	3171.84	233.993	408.525
MAG_viral_032	0	593.186	1934.58	806.212	906.472	624.206	643.233	3920.86	277.344	1041
MAG_viral_033	0	643.143	1821.77	727.77	1028.82	1735.42	1163.67	2156.85	1544.74	1162.63
MAG_viral_034	234.823	517.938	686.235	450.107	302.651	654.434	299.672	1835.79	51.7813	191.158
MAG_viral_035	143.528	1763.31	6144.98	1634.29	1606.26	661.22	904.825	6602.85	210.998	1353.45
MAG_viral_036	0	90.3294	988.558	201.073	5064.56	1412.56	938.489	1288.46	241.984	1571.68
MAG_viral_037	53.7555	686.959	1689.79	1380.37	636.297	225.795	1316.13	1645.38	126.44	306.598
MAG_viral_038	97.9458	1638.68	6580.39	1930.56	1823.38	619.331	976.46	6361.78	163.187	1370.53
MAG_viral_039	144.015	1639.67	1832.82	1948.16	297.436	96.5408	209.656	943.669	463.542	456.524
MAG_viral_040	46.806	745.521	2185.92	1029.16	1084.57	388.981	887.507	4208.45	357.806	1146.15
MAG_viral_041	43.5752	1149.23	904.918	2605.41	4859.72	7229.24	2795.61	4479.26	4181.78	823.144
MAG_viral_042	0	0	0	0	6.42994	1821.69	0	0	0	0
MAG_viral_043	18.995	4791.53	924.02	528.039	1488.04	3001.01	2985.33	1723.46	3987.57	424.689
MAG_viral_044	149.247	9992.45	8979.71	7862.69	12101.3	17917.1	14840.7	9704.08	6450.51	4588.18
MAG_viral_045	0	41.7992	288.914	474.086	404.764	1534.1	391.539	356.364	342.84	240.282
MAG_viral_046	112.44	1243.47	1061.73	212.232	1097.41	3401.7	1286.21	453.899	94.3983	602.678
MAG_viral_047	87.6436	2954.28	10970.3	5340.8	5275.16	3119.29	3743.43	15515.7	1004.98	3465.84
MAG_viral_048	17.917	5927.93	15111.5	9790.94	3577.62	4578.64	8940.53	11574.1	1675.19	6971.87
MAG_viral_049	1652.86	4917.39	1261.33	1823.32	1281.73	3320.26	6308.1	1003.8	1465.62	694.32
MAG_viral_050	53.5874	19.8496	342.998	517.598	334.453	1873.32	219.979	307.543	362.379	378.993
MAG_viral_051	0	244.385	430.114	3510.1	9761.86	1668.72	515.874	170.289	1398.28	238.322
MAG_viral_052	8689.96	7445.97	2462.76	2209.45	2096.05	4647.65	7432.6	1015.67	3470.93	852.871
MAG_viral_053	0	50.4002	270.949	528.899	417.285	1631.61	528.626	316.072	440.056	170.731
MAG_viral_054	0	8.54879	0	1.35926	4.34608	2510.3	52.4453	2.10242	22.9014	0
MAG_viral_055	24.9157	812.165	486.456	9811.41	399.629	339.732	1281.57	205.949	40.4837	98.7277
MAG_viral_056	48.8333	1459.15	4922.39	2611.49	2364.69	1698.31	2014.18	9970.72	775.323	2540.14
MAG_viral_057	6651.77	6994.35	2914.71	3833.38	1477.75	358.58	6469.92	544.057	888.491	954.59
MAG_viral_058	127.863	385.665	3169.73	3003.63	1092.86	4029.3	7059.12	3028.45	1562.83	658.43
MAG_viral_059	0	693.075	1558.36	2044.65	1756.29	2327.55	2558.08	948.765	841.762	432.015
MAG_viral_060	8393.61	2260.18	2084.66	2173.74	1455.4	1161.51	2393.08	1095.43	581.085	787.706
MAG_viral_061	0	3340.17	10347.9	1241.44	296.918	144.538	419.127	1001.55	961.812	1288.21
MAG_viral_062	0	639.645	633.791	900.802	3034.52	2638.55	1236.46	3023.98	1013.17	1125.61
MAG_viral_063	2601.6	1322.58	2750.92	105.585	797.83	221.511	1148.94	13.9982	16.3148	19.4761
MAG_viral_064	714.052	217.475	1383.55	33.6439	184.41	0	1270.19	0	408.223	28.961
MAG_viral_065	66.0141	1467.16	4644.79	2190.22	2649.66	1431.15	2448.59	10355.5	650.21	2274.15
MAG_viral_066	4525.44	1756.36	1249.92	555.339	572.013	669.927	1425.96	430.713	170.788	540.879
MAG_viral_067	646.999	1712.47	2529.94	792.598	1336.75	270.969	469.105	713.705	338.953	327.422
MAG_viral_068	77.2644	7994.5	8696.73	3227.87	5010.73	6550.17	5863.94	4129.28	3290.19	1498.32
MAG_viral_069	25493.4	5680.02	4552.05	4677.63	3150.69	2217.98	4727.85	2818.6	1577.58	1609.38
MAG_viral_070	0	393.553	11824.4	1170.32	2274.23	1719.75	1444	6160.37	548.779	976.124
MAG_viral_071	117.1	681.734	1947.82	532.479	254.395	4.78995	222.858	74.0683	135.769	152.228
MAG_viral_072	31.2895	5.79506	2180.78	0	0	59.3549	18.3492	0	18.3993	0
MAG_viral_073	36.1012	0	2274.8	0	0	34.2413	10.5855	0	0	0
MAG_viral_074	51.3861	818.47	2602.03	1688.75	1128.03	689.303	1197.85	5046.23	317.276	1453.7
MAG_viral_075	82.1536	821.637	2126.74	864.483	406.658	22.2632	425.57	134.711	88.5667	137.447
MAG_viral_076	4764.5	1661.57	1157.11	558.288	581.808	651.647	1337.18	409.993	149.306	590.629
MAG_viral_077	328.643	951.743	2354.28	1055.77	398.656	16.1928	481.819	108.867	175.685	272.646
MAG_viral_078	0	3146.27	3938.43	4961.42	12755.5	25020.6	10410.8	9680.99	4493.58	3684.4
MAG_viral_079	9.85958	14.6086	22888.3	20.9048	14.1462	6.2344	3.85466	5.38906	58.9439	11.9967
MAG_viral_080	80.2932	972.807	3577.56	1938.08	1687	902.091	1847.17	8150.14	314.767	2135.61
MAG_viral_081	202.613	80.7153	25443.7	203.538	36.2008	162.649	14.5722	14.6266	484.441	476.202
MAG_viral_082	35020	2719.19	1429.35	895.73	1554.98	1696.63	3374.42	475.279	1338.5	132.066
MAG_viral_083	585.026	154.364	1263.02	11.3279	125.907	4.34352	1456.91	0	414.703	0
MAG_viral_084	8022.36	3101.72	854.524	634.419	637.786	599.577	2154.59	460.481	732.423	180.537
MAG_viral_085	0	0	0	0	0	7.97407	1613.43	72.3747	64.8863	2879.94
MAG_viral_086	103.009	883.95	3804.59	1342.79	2091.29	860.707	1505.17	7184.85	656.204	1825.22
MAG_viral_087	10242.2	1828.65	3921.8	3537.31	4748.03	2781.13	5429.77	933.032	1343.08	18.6935
MAG_viral_088	0	48.4203	297.492	238.663	140.664	557.929	3181.31	172.667	211.385	492.072
MAG_viral_089	0	32.0084	458.869	798.007	154.977	391.847	2804.02	67.1733	193.09	310.172
MAG_viral_090	38829.1	2879.16	1334.96	1037.19	1815.14	1847.01	3512.22	564.348	1502.52	108.516
MAG_viral_091	0	9.92946	40.0353	0	0	14.5287	16439.3	0	132.015	287.436
MAG_viral_092	0	387.724	603.811	684.978	2756.46	2470.18	1006.01	2794.39	846.328	1001.65
MAG_viral_093	17.2511	0	0	0	0	4.67495	146.691	1741.25	71.0096	4211.21
MAG_viral_094	25912.7	1918.78	959.373	596.201	1183.66	1168.48	2212.81	350.956	1034.23	55.8534
MAG_viral_095	945.194	2191.36	499.083	136.167	152.2	292.997	398.773	105.307	275.903	43.4381
MAG_viral_096	5894.76	3078.81	969.944	481.944	420.708	381.909	699.821	164.274	95.7917	148.659
MAG_viral_097	101.164	2984.2	8921.47	5925.68	4653.31	2731.53	3368.12	19602.8	1003.18	5757.39
MAG_viral_098	963.703	2238.78	331.689	215.821	220.207	390.124	383.743	143.066	311.329	48.8582
MAG_viral_099	12720.9	2566	570.354	195.446	232.113	502.105	583.824	2.5192	191.073	0
MAG_viral_100	82061.5	6458.23	3321.24	241.614	323.527	205.592	568.488	25.5968	24.7843	19.2314
MAG_viral_101	5529.54	2976.33	915.551	554.653	469.51	351.205	753.677	161.349	57.1562	78.8452
MAG_viral_102	57.6236	17822.8	12532.1	11199.5	24480.6	29115.4	20942.9	19590.5	12486.5	9978.12
MAG_viral_103	38474.5	5134.15	591.501	244.361	303.69	2152.88	771.488	68.1111	269.379	52.527
MAG_viral_104	50636.8	64423.5	3189.32	1956.91	2933.92	5336.15	2045.33	752.515	2004.26	564.826
MAG_viral_105	152.977	1966.75	59.8378	60.0649	17.8333	27.6373	7.47592	6.96786	33.7334	11.6335
MAG_viral_106	6262.17	3364.57	1249.36	562.354	384.744	428.453	857.488	139.321	91.1476	47.1507
MAG_viral_107	23145.5	35804.5	793.909	411.699	857.836	2398.51	270.961	205.779	703.4	150.857
MAG_viral_108	21373.4	1168.31	633.66	136.967	308.12	111.272	257.842	16.5509	185.896	28.1861
MAG_viral_109	11660.6	556.99	430.046	176.65	906.993	197.769	1579.04	67.2122	128.507	47.5704
MAG_viral_110	5134.85	27.7443	4.73499	0	10.7465	22.5529	9.76095	0	4.89378	0
MAG_viral_111	0	73.5279	376.46	3265.66	9448.37	1497.23	358.924	253.159	1604.97	75.4776
MAG_viral_112	0	0	16.9941	1.2794	0	8.8302	1972.97	13.8523	32871.9	5919.87
MAG_viral_113	44.3511	3893.51	3463.33	3082.28	7082.43	8924.02	7653.15	5999.76	2823.15	2499.24

## Sheet: Supplemental Table 3
Supplemental Table 3: Differentially Expressed Genes Binned and Unbinned
	Early Phase									Middle Phase												Late Phase
Gene	TP1_log2FC	TP1_pvalue	TP1_padj	TP2_log2FC	TP2_pvalue	TP2_padj	TP3_log2FC	TP3_pvalue	TP3_padj	TP4_log2FC	TP4_pvalue	TP4_padj	TP5_log2FC	TP5_pvalue	TP5_padj	TP6_log2FC	TP6_pvalue	TP6_padj	TP7_log2FC	TP7_pvalue	TP7_padj	TP8_log2FC	TP8_pvalue	TP8_padj	TP9_log2FC	TP9_pvalue	TP9_padj
MAG_eukaryotic_1-00000130_28:243(-)	-0.777367	0.908244	0.962956	-0.446052	0.947216	0.971591	-6.16262	0.461498	0.659597	-6.16112	0.489664	0.633295	-6.16115	0.484303	0.630942	4.27808	0.524314	0.75017	40.0552	1.88e-08	5.9e-07	-0.36887	0.958307	0.976901	-1.70715	0.817199	0.868138
MAG_eukaryotic_1-00000697_3260:4327(+)	-6.62401	0.000123536	0.00105112	-7.61133	1.37e-05	0.000128136	-5.30805	0.00200679	0.0122496	-6.36368	0.000422256	0.00303309	-2.53597	0.136884	0.283884	-2.13332	0.20955	0.494649	2.30465	0.207961	0.347169	-1.54563	0.367578	0.54444	1.52657	0.368502	0.489727
MAG_eukaryotic_1-00000973_2226:3106(-)	-1.89567	0.422101	0.682295	-3.64362	0.131888	0.283938	-0.866795	0.713309	0.836092	-1.44795	0.550499	0.682964	0.781042	0.740153	0.829982	2.20885	0.345054	0.62077	6.70517	0.00652524	0.0284006	2.71699	0.249312	0.428535	7.48547	0.00134669	0.00621937
MAG_eukaryotic_1-00003441_60:592(+)	-3.17702	0.162923	0.388247	-3.39193	0.137004	0.290575	-1.04439	0.64293	0.789316	-0.335443	0.882297	0.925112	1.84967	0.409174	0.564713	2.62208	0.241079	0.528749	4.32836	0.0688409	0.158124	4.05716	0.0702225	0.183526	7.69906	0.000570255	0.00301203
MAG_eukaryotic_1-00001879_718:1567(+)	0.0295854	0.993973	0.997787	-4.32398	0.317081	0.499191	1.27621	0.744208	0.854848	2.33918	0.550458	0.682945	4.89706	0.208826	0.369028	2.82233	0.469626	0.714204	4.68346	0.244603	0.389819	5.79486	0.137552	0.293347	10.5031	0.00696827	0.0245992
MAG_eukaryotic_1-00000480_5431:6056(+)	-2.42352	0.337217	0.604539	-3.99079	0.12572	0.275361	-1.04708	0.676861	0.81217	-1.31424	0.610122	0.730326	3.2726	0.187577	0.346114	2.96641	0.232069	0.519504	7.7754	0.00287584	0.0153998	4.20432	0.0912706	0.221905	8.08397	0.00111116	0.00530646
MAG_eukaryotic_1-00001323_1756:2625(-)	-6.40197	0.0203424	0.0830103	-7.77377	0.0107824	0.0449864	-6.958	0.0226432	0.0967094	-5.88394	0.05003		-1.88556	0.466653	0.61539	0.474879	0.852224	0.930475	2.05825	0.451564		-0.973386	0.712537		2.88841	0.257087
MAG_eukaryotic_1-00001579_4457:4995(+)	-8.13461	0.00034009	0.00252849	-8.97024	0.000158501	0.00112917	-4.34624	0.0418865	0.156108	-6.134	0.00728442	0.0341037	-2.64709	0.214379	0.374767	-0.418826	0.843087	0.925583	0.576187	0.800793	0.867481	0.113856	0.95729	0.976404	2.86081	0.17609	0.292582
MAG_eukaryotic_1-00000397_0:6008(-)	-2.82117	0.20135	0.44563	-3.14187	0.156606	0.317429	-3.64827	0.11551	0.312861	-4.67937	0.0723313	0.179332	-1.09878	0.620655	0.7417	-1.67037	0.453428	0.702646	7.37158	0.00113332	0.00727823	-1.90058	0.433548	0.605111	7.40824	0.000583611	0.00307041
MAG_eukaryotic_1-00000637_132:4613(-)	-4.14086	0.0155307	0.0668657	-4.2618	0.0128595	0.0517326	-1.79652	0.283665	0.515417	-4.6646	0.0143018	0.0571418	-0.646347	0.700198	0.801111	-0.0127649	0.993882	0.997221	6.60846	0.000174288	0.00153052	-0.200832	0.907108	0.947865	6.37323	0.00011728	0.00079244
MAG_eukaryotic_1-00001029_1:894(+)	-4.49304	0.00962291	0.0451038	-5.91242	0.000725414	0.00438398	-2.62389	0.129531	0.334727	-3.61608	0.0390775	0.118685	-0.0854779	0.960555	0.976166	0.876241	0.611834	0.804045	4.77745	0.0102622	0.0397427	2.04572	0.236569	0.41537	4.41871	0.0104786	0.0344013
MAG_eukaryotic_1-00000721_2598:3502(+)	-3.6916	0.0464737	0.159016	-5.02364	0.00746846	0.0330696	-2.03464	0.270632	0.503627	-3.53566	0.0643722	0.166072	0.37548	0.838462	0.898272	0.863886	0.638485	0.817059	6.33781	0.00131542	0.00824882	4.74905	0.00975514	0.0405904	2.25571	0.220414	0.340797
MAG_eukaryotic_1-00001050_533:6367(-)	-3.66724	0.0929527	0.265115	-4.46056	0.0419694	0.128533	-1.43983	0.507572	0.692852	-2.26212	0.303607	0.458582	0.34462	0.873907	0.922107	0.684754	0.752206	0.877735	5.65688	0.0151743	0.0528591	3.51677	0.104921	0.24432	6.16043	0.00446194	0.0170397
MAG_eukaryotic_1-00000859_4057:6273(-)	0.609873	0.844842	0.935286	0.251763	0.935654	0.96507	0.876076	0.779016	0.874805	1.29115	0.68087	0.783249	3.67485	0.237688	0.400309	4.09802	0.187426	0.469578	11.0714	0.00060889	0.00437082	6.82365	0.0281823	0.093602	9.17659	0.00313393	0.0127659
MAG_eukaryotic_1-00002040_2738:4249(+)	-0.892972	0.773737	0.905487	-2.02797	0.515459	0.679034	-0.713156	0.818834	0.899038	-6.63508	0.11455	0.242224	-0.537797	0.863877	0.915116	1.36992	0.658771	0.8284	9.41407	0.00426264	0.0207462	3.41343	0.27207	0.452137	6.74007	0.0294497	0.0785935
MAG_eukaryotic_1-00001540_4876:5118(-)	-3.24351	0.0373603	0.134575	-3.12528	0.0444399	0.134083	0.116656	0.939563	0.968355	-1.5304	0.329947	0.48422	-0.674646	0.664106	0.774812	1.65529	0.281408	0.56637	5.20164	0.00149469	0.0091248	1.96148	0.205306	0.381119	7.62991	6.6e-07	9.55e-06
MAG_eukaryotic_2-00002622_672:2288(+)	-4.36536	0.0684879	0.212698	-3.97088	0.0923024	0.223583	-2.84692	0.224997	0.456817	-3.17417	0.200378	0.349637	1.70915	0.449953	0.60056	1.31525	0.560629	0.772185	5.51061	0.0202723	0.0655057	4.01301	0.0759634	0.194592	7.12699	0.00154835	0.00702741
MAG_eukaryotic_2-00000443_5551:7515(-)	-4.32504	0.0245002	0.0965491	-4.78107	0.0134571	0.0535734	-3.48459	0.0702005	0.226105	-3.91458	0.0516862	0.143239	-0.962965	0.612703	0.735583	1.00257	0.595038	0.793764	5.5034	0.00639656	0.0279802	0.247024	0.897549	0.94294	7.32569	0.000100177	0.000691961
MAG_eukaryotic_2-00002015_25:4603(+)	-3.50819	0.0305201	0.115013	-4.45861	0.0063961	0.0290283	-2.23889	0.166451	0.386999	-2.39731	0.144768	0.282035	-1.12817	0.486398	0.632578	0.689127	0.668225	0.833475	5.43959	0.00158781	0.00958214	0.349109	0.830378	0.901323	8.38119	1.77e-07	3.13e-06
MAG_eukaryotic_2-00002336_34:1324(+)	-4.4455	0.138663	0.348194	-3.46856	0.232024	0.409388	-0.222773	0.937079	0.967032	-2.27693	0.446242	0.595278	-1.11213	0.69997	0.800982	0.346727	0.902305	0.955171	6.80973	0.0208485	0.0668798	-2.12509	0.504999	0.66605	7.6077	0.00660332	0.0235102
MAG_eukaryotic_2-00000669_7631:10595(+)	-4.40764	0.163097	0.388508	-4.33204	0.168373	0.333396	-0.435963	0.884328	0.936297	-3.88484	0.250219	0.404364	1.09061	0.715707	0.812662	1.40878	0.636831	0.816	6.85642	0.0288778	0.0848781	1.66826	0.582153	0.727047	7.8736	0.00809342	0.0278512
MAG_eukaryotic_2-00000765_6090:9927(-)	-5.10204	0.0082192	0.0395471	-6.60336	0.00101212	0.00591218	-2.37299	0.210645	0.441612	-4.75038	0.0197953	0.072996	-2.61109	0.174266	0.330721	-1.15969	0.539854	0.759866	3.69187	0.0679096	0.156559	0.294888	0.877123	0.930663	6.10843	0.00117047	0.00555072
MAG_eukaryotic_2-00000797_6758:8547(+)	-2.63459	0.306636	0.572813	-5.05767	0.0740092	0.192748	1.19197	0.636057	0.784236	-2.4075	0.375054	0.528537	0.87342	0.730748	0.823387	2.66098	0.290071	0.574308	7.11185	0.00672941	0.029076	0.718307	0.783512	0.87039	9.13218	0.00027428	0.0016219
MAG_eukaryotic_2-00000861_2460:7506(+)	-4.53247	0.00128925	0.00810707	-5.64757	0.000102329	0.000759636	-0.789236	0.564533	0.733734	-3.28831	0.0230856	0.081784	-1.23677	0.372008	0.53078	0.752331	0.582115	0.786695	4.51585	0.0019533	0.0113019	-2.46587	0.1	0.235937	5.63209	3.64e-05	0.000289664
MAG_eukaryotic_2-00002529_1824:2686(+)	-4.98746	0.0559461	0.182927	-6.35149	0.0231821	0.081877	-2.42868	0.334382	0.559204	-5.19788	0.0754345	0.184155	-3.25022	0.214886	0.375264	0.137503	0.955839	0.981217	4.41482	0.0937363	0.197028	-0.416604	0.871542	0.926998	6.34718	0.0102005	0.0337
MAG_eukaryotic_2-00002561_1:1458(+)	-5.62991	0.0213398	0.0862798	-5.82334	0.0179374	0.0671133	-2.89171	0.215981	0.447358	-5.8019	0.0357985	0.112015	-3.27871	0.173675	0.330049	-2.26343	0.333522	0.611762	4.85685	0.0475065	0.121007	-4.0266	0.141512	0.298885	5.87747	0.0103606	0.0340983
MAG_eukaryotic_2-00002689_647:2380(+)	-3.19186	0.220008	0.470298	-8.41172	0.00641161	0.0290747	-7.59595	0.0140192	0.0651233	-4.21793	0.122629	0.253365	-0.561588	0.828959	0.892011	-0.554865	0.830651	0.91889	4.63166	0.0957624	0.200396	0.981446	0.706505	0.818861	5.97059	0.020991	0.0602125
MAG_eukaryotic_2-00002689_162:2653(-)	-6.83274	0.000213743	0.00169128	-3.60736	0.0384996	0.12066	-2.22639	0.200784	0.429758	-3.76142	0.0366373	0.113636	-0.596738	0.7315	0.823798	1.20359	0.487187	0.726064	5.54216	0.00290497	0.015529	-0.451224	0.797855	0.879781	7.45858	1.64e-05	0.000147584
MAG_eukaryotic_2-00000478_10976:11709(-)	-4.6754	0.0241118	0.095296	-4.9083	0.0185845	0.0689409	-2.22101	0.268541	0.501583	-3.86118	0.0768925	0.186269	-1.3951	0.489633	0.635332	-1.05744	0.596702	0.79473	2.73681	0.193612	0.330049	-1.60611	0.452232	0.62161	7.44528	0.000159417	0.00102573
MAG_eukaryotic_2-00000542_4392:5175(+)	-3.90287	0.109615	0.297833	-5.779	0.0309262	0.102274	0.612273	0.793951	0.883952	-4.0825	0.127774	0.260117	0.832554	0.723717	0.818301	1.78911	0.444885	0.696144	7.33175	0.00294313	0.0156789	-2.14488	0.416689	0.589483	6.34767	0.00659433	0.0234842
MAG_eukaryotic_2-00000574_1:5580(+)	-2.96507	0.166392	0.394123	-2.87008	0.179059	0.346719	-0.302536	0.885419	0.937025	-1.65198	0.450221	0.598829	-2.13524	0.330945	0.492491	2.47375	0.235496	0.523473	6.17262	0.00472419	0.0223732	1.30886	0.54078	0.694816	8.82562	2.22e-05	0.000190488
MAG_eukaryotic_2-00000574_7016:9208(+)	-2.29881	0.325022	0.592138	-3.03072	0.198283	0.370016	-0.0910997	0.968603	0.983869	-2.11738	0.38414	0.537354	-1.43279	0.546788	0.683367	2.15819	0.349091	0.623204	6.34876	0.00889973	0.035659	1.25384	0.594977	0.736958	8.50883	0.000215965	0.00132626
MAG_eukaryotic_2-00000606_2527:3720(+)	-2.94889	0.276694	0.541598	-4.5406	0.109419	0.2506	-0.0418483	0.987439	0.99337	-2.43406	0.390243	0.543167	0.78141	0.769463	0.850426	-0.507985	0.84973	0.92925	6.23331	0.0249065	0.0762367	1.40923	0.602604	0.743041	6.53066	0.0134224	0.0420707
MAG_eukaryotic_2-00000638_10872:12511(+)	0.40356	0.910278	0.963716	0.168323	0.962536	0.979663	0.621728	0.862627	0.924158	0.927711	0.797968	0.866726	2.45677	0.492941	0.638263	6.00073	0.0920515	0.317018	8.41341	0.0205998	0.066257	6.49244	0.0687784	0.181051	11.8923	0.000838198	0.00416991
MAG_eukaryotic_2-00000734_5332:10074(-)	-4.15101	0.0222154	0.0890559	-4.85193	0.00830613	0.0362151	-1.24233	0.485871	0.676297	-2.45006	0.182269	0.329018	-1.6444	0.362862	0.522697	0.479771	0.787185	0.896031	5.44417	0.00405206	0.019965	0.112134	0.9508	0.972461	6.98863	8e-05	0.000571544
MAG_eukaryotic_2-00000766_221:2427(+)	-4.13266	0.0144923	0.0632202	-4.11854	0.0146877	0.0574481	-1.85661	0.265265	0.498299	-2.72151	0.113824	0.241394	-2.031	0.230016	0.392069	0.362172	0.826952	0.916906	3.83571	0.0300036	0.0873313	-1.24072	0.475558	0.641806	7.58443	4.37e-06	4.81e-05
MAG_eukaryotic_2-00000766_6372:7731(+)	-3.60727	0.0388094	0.138439	-4.91021	0.00556977	0.0258553	-2.47089	0.156302	0.374354	-1.74337	0.320329	0.475316	-0.50555	0.771109	0.851508	0.680984	0.693748	0.846843	5.31751	0.0040924	0.0201365	-0.551038	0.75595	0.853477	7.77792	6.62e-06	6.8e-05
MAG_eukaryotic_2-00002018_3355:3960(+)	-6.58825	0.0103076	0.04775	-7.32888	0.00819967	0.0358092	-3.18416	0.162313	0.381884	-4.80377	0.060336	0.159043	-4.88431	0.0526183	0.153135	-0.148235	0.946826	0.976847	4.93063	0.0360564	0.0995879	-0.911456	0.696197	0.811702	5.33122	0.0158136	0.047887
MAG_eukaryotic_2-00000096_767:1144(+)	-4.62731	0.00892577	0.0423294	-5.66068	0.00215992	0.0114126	-2.37778	0.166725	0.387239	-4.84492	0.0138862	0.0558887	0.174373	0.918346	0.950207	0.259185	0.878451	0.94362	5.96206	0.000883276	0.00594369	-1.17157	0.515273	0.674468	5.87352	0.000495683	0.00266919
MAG_eukaryotic_2-00000192_3466:5238(+)	-3.11061	0.0855884	0.250367	-3.5546	0.0503106	0.146463	-1.52453	0.397143	0.609461	-1.97298	0.283339	0.438434	-1.15559	0.5242	0.664608	0.999371	0.576591	0.783443	5.37879	0.00479887	0.0226384	1.00885	0.578253	0.72389	8.39063	2.61e-06	3.09e-05
MAG_eukaryotic_2-00000192_6:329(-)	-3.21132	0.213618	0.461997	-4.18779	0.111784	0.254119	1.30556	0.605255	0.762516	-2.55827	0.340468	0.494462	-2.69225	0.312853	0.475108	1.62738	0.519688	0.747427	5.5521	0.0376883	0.102752	0.310596	0.905479	0.947063	7.75626	0.00209532	0.00907298
MAG_eukaryotic_2-00000192_10311:19257(+)	-2.98036	0.153575	0.373279	-2.92558	0.160523	0.323169	-1.42312	0.492413	0.681674	-2.9456	0.182283	0.329018	-0.694245	0.739216	0.829365	2.3792	0.245537	0.533194	5.62991	0.00938388	0.0371101	0.612837	0.771623	0.863761	8.60885	2.57e-05	0.000215538
MAG_eukaryotic_2-00000215_13329:15242(-)	-4.43308	0.00879379	0.0418197	-4.20377	0.0127471	0.0513775	-1.81086	0.280186	0.512216	-2.76606	0.104838	0.22802	-1.46515	0.384312	0.542179	0.920378	0.581959	0.786695	3.85906	0.0317314	0.0908813	1.79837	0.283525	0.464178	7.2288	1.5e-05	0.00013697
MAG_eukaryotic_2-00000247_9768:11306(-)	-3.84964	0.0815684	0.242151	-3.62679	0.0990036	0.234152	1.75111	0.414923	0.622706	-2.68733	0.236992	0.389873	0.177639	0.934617	0.960083	1.36384	0.526047	0.751318	6.64122	0.00360027	0.0182506	2.19863	0.3104	0.49056	7.37974	0.000583283	0.0030698
MAG_eukaryotic_2-00000311_181:981(-)	-4.20464	0.00277091	0.0157462	-4.93048	0.000468898	0.00297818	-2.46971	0.0781156	0.242436	-3.90552	0.00629698	0.0302944	-0.662011	0.636528	0.754265	1.60982	0.249477	0.536992	5.6526	0.00017469	0.00153357	0.868398	0.535889	0.691493	6.98221	5.85e-07	8.64e-06
MAG_eukaryotic_2-00000343_2453:8371(-)	-4.73332	0.00409842	0.0220687	-5.44612	0.00102113	0.00595505	-0.82409	0.614043	0.768406	-3.5077	0.0355808	0.111523	-0.388031	0.812547	0.880424	0.530683	0.745252	0.873937	4.42013	0.0119259	0.0442977	-0.225943	0.890992	0.939121	6.56284	5.79e-05	0.00043058
MAG_eukaryotic_2-00000471_7634:10195(+)	-4.32216	0.0213578	0.086342	-5.26633	0.00548304	0.0255523	-2.18751	0.24077	0.472888	-2.85977	0.131764	0.265363	-3.29467	0.0836768	0.208255	0.751092	0.685871	0.842852	3.00197	0.13263	0.252457	-0.495936	0.792921	0.876802	7.09158	0.000131815	0.000874975
MAG_eukaryotic_2-00001690_4211:5428(-)	-4.1466	0.0385424	0.137676	-5.04001	0.0129971	0.0521816	-1.07956	0.58519	0.748494	-3.44037	0.0959172	0.214974	-1.01547	0.609744	0.733249	-0.44695	0.821272	0.914345	1.75386	0.408227	0.554675	0.726148	0.715954	0.825969	6.33132	0.00131329	0.00608733
MAG_eukaryotic_2-00002011_1:3136(+)	-5.05452	0.0300994	0.113789	-3.82058	0.0896639	0.218923	-0.0890475	0.967751	0.98335	-3.26407	0.166845	0.309959	-1.05322	0.637481	0.754776	1.41089	0.52112	0.748283	5.00857	0.0320883	0.0915369	0.679217	0.762501	0.857749	7.38699	0.000760778	0.00383468
MAG_eukaryotic_2-00002107_1495:4282(+)	-1.99332	0.432121	0.69074	-2.63776	0.302493	0.484673	-1.13822	0.653888	0.7973	-2.19869	0.411636	0.563999	0.652907	0.796037	0.868819	3.69165	0.13914	0.402684	6.42496	0.0137169	0.0490939	2.45828	0.332006	0.511776	9.34681	0.000177962	0.00112405
MAG_eukaryotic_2-00000505_2377:4846(+)	-4.12399	0.0222154	0.0890559	-4.63216	0.0106664	0.0445584	-1.19522	0.501887	0.688646	-2.95375	0.108321	0.233035	-0.680355	0.703331	0.803423	1.10132	0.53487	0.757524	4.60794	0.0153209	0.0532501	-2.15465	0.255261	0.434823	7.15115	5.45e-05	0.00040894
MAG_eukaryotic_2-00000537_502:1455(-)	-3.22453	0.0401196	0.14211	-3.90029	0.013158	0.0526567	-0.715793	0.648088	0.793059	-1.83625	0.24376	0.397441	1.45777	0.352452	0.512476	2.0114	0.199358	0.483475	5.92088	0.000455937	0.00343975	0.869931	0.580104	0.72543	8.27009	1.31e-07	2.43e-06
MAG_eukaryotic_2-00000601_6922:7326(-)	-3.39961	0.14866	0.364908	-4.60275	0.0539316	0.153907	-2.55098	0.278711	0.510733	-2.0069	0.399356	0.552051	-0.511369	0.827306	0.890794	1.62886	0.483904	0.72389	4.8288	0.0523608	0.130105	0.498571	0.83311	0.902813	7.78346	0.000810995	0.00405847
MAG_eukaryotic_2-00000250_4749:6065(-)	-6.39469	0.000531834	0.00373661	-7.63683	8.02e-05	0.000612569	-1.42768	0.420928	0.627444	-4.24066	0.0220558	0.079004	-3.45126	0.0572378	0.162219	-1.07416	0.545158	0.762638	4.06997	0.0325535	0.0923916	-3.66594	0.0576468	0.159426	3.54218	0.0454085	0.109315
MAG_eukaryotic_2-00000378_9639:10943(-)	-4.62075	0.0659132	0.206844	-4.93852	0.0505408	0.146899	-1.82808	0.457352	0.656116	-3.27003	0.203358	0.352706	-3.63141	0.158555	0.311401	-0.585844	0.811294	0.908847	3.74616	0.151788	0.277919	-4.03832	0.160814	0.325798	6.14328	0.0118111	0.0380024
MAG_eukaryotic_2-00000378_3088:4952(-)	-3.91772	0.085918	0.251064	-4.6408	0.043686	0.132442	-2.07769	0.358874	0.578631	-2.77342	0.232729	0.385203	1.12972	0.615796	0.738091	0.11167	0.960461	0.983083	3.45727	0.151365	0.277405	-0.121272	0.957912	0.976781	7.44465	0.000916882	0.00450281
MAG_eukaryotic_2-00002974_1019:1513(+)	-4.46396	0.016981	0.0718903	-5.8983	0.00230916	0.0121093	-0.983003	0.591897	0.753228	-3.66989	0.0582809	0.155261	-0.52671	0.774756	0.85399	0.835848	0.647792	0.821982	4.81647	0.0138624	0.0494626	0.655584	0.723581	0.831227	6.00762	0.00100531	0.00486084
MAG_eukaryotic_2-00000027_12773:18298(-)	-3.74281	0.0232682	0.092534	-3.9816	0.0159185	0.0611243	-0.483242	0.7675	0.867279	-3.46644	0.0418164	0.123996	-0.429627	0.793392	0.866862	0.889475	0.586015	0.788901	5.93298	0.000701162	0.00491747	0.383508	0.816644	0.892528	7.56449	3.52e-06	4e-05
MAG_eukaryotic_2-00000059_7949:9793(+)	-2.89723	0.120441	0.316229	-3.4548	0.0664433	0.178241	-2.70426	0.152659	0.369128	-4.34883	0.0413475	0.122926	0.737903	0.688348	0.792915	0.926901	0.612956	0.804624	7.20161	0.000180143	0.00157253	2.54888	0.166932	0.3339	7.79652	1.9e-05	0.000166561
MAG_eukaryotic_2-00000091_3081:6291(+)	-4.04031	0.0473606	0.161498	-5.56668	0.00866893	0.037507	-1.96075	0.329222	0.554854	-4.72517	0.0359802	0.112319	-1.09725	0.586669	0.71532	0.878097	0.659383	0.828965	5.29035	0.0126753	0.0462877	-3.61301	0.120642	0.268575	6.60656	0.000886207	0.00437521
MAG_eukaryotic_2-00002046_282:3792(-)	-3.30421	0.113545	0.304364	-4.62741	0.0320729	0.105093	-1.80353	0.383621	0.598648	-1.7723	0.403289	0.55583	-2.31327	0.27816	0.441546	1.54742	0.448174	0.698661	5.82839	0.00682983	0.029387	0.668822	0.749918	0.849553	7.81474	0.000122531	0.000821553
MAG_eukaryotic_2-00002238_965:2050(-)	-2.68349	0.154927	0.375679	-3.25521	0.0868443	0.214285	-1.04949	0.575152	0.741193	-1.99199	0.306467	0.461587	-0.376608	0.841542	0.900532	0.731322	0.694379	0.847067	7.07545	0.000294022	0.00238249	-1.08459	0.587836	0.731487	8.29558	7.38e-06	7.47e-05
MAG_eukaryotic_2-00000205_5611:7505(-)	-4.73814	0.00396675	0.0214587	-5.26333	0.00146044	0.00813065	-2.59231	0.111717	0.305732	-3.96664	0.0189672	0.0706336	-2.39328	0.145275	0.29475	-0.0767794	0.962244	0.983926	4.83025	0.00552932	0.0251201	-0.209566	0.898514	0.943279	6.97488	1.64e-05	0.000147736
MAG_eukaryotic_2-00000682_1051:2424(-)	-1.76039	0.406318	0.669112	-2.4046	0.259548	0.43996	0.546046	0.795142	0.884667	-0.659764	0.759309	0.838525	1.01977	0.629187	0.74821	2.99436	0.15308	0.424647	7.62951	0.000515426	0.00381429	1.89912	0.373745	0.550069	9.3024	8.79e-06	8.67e-05
MAG_eukaryotic_2-00000714_4819:8249(+)	-3.67966	0.0679767	0.211548	-3.48265	0.0822831	0.20663	-0.333624	0.864702	0.925333	-3.75373	0.0860215	0.200066	2.91646	0.13439	0.281107	1.94104	0.319286	0.60037	5.96029	0.00373636	0.0187646	-0.634209	0.759354	0.855554	8.16527	2.68e-05	0.000223183
MAG_eukaryotic_2-00000746_115:1840(+)	-6.05746	0.0183685	0.0765268	-6.80192	0.0102198	0.0430638	-3.04054	0.216997	0.448237	-3.35833	0.18525	0.332666	-1.00399	0.682075	0.788201	-0.280868	0.908262	0.958179	3.00472	0.249609	0.395124	-0.916799	0.714746	0.825224	6.17648	0.0110108	0.035824
MAG_eukaryotic_2-00001003_175:1638(-)	-3.89756	0.10301	0.285183	-5.779	0.0282123	0.0952386	-0.877993	0.703907	0.829715	-3.1622	0.207952	0.357569	-0.362187	0.876327	0.923692	-0.352551	0.878912	0.94383	5.65638	0.018986	0.0622215	0.753435	0.749775	0.84953	6.96955	0.00229312	0.00979569
MAG_eukaryotic_2-00001163_6005:7882(-)	-3.5929	0.0229178	0.0914361	-4.10215	0.00943611	0.0402682	-0.67207	0.670086	0.807698	-2.20394	0.163617	0.305865	0.413741	0.793136	0.866761	1.57938	0.316614	0.598418	5.38387	0.0015563	0.00943688	2.45149	0.120245	0.268121	7.85291	6.36e-07	9.25e-06
MAG_eukaryotic_2-00001163_6062:7837(+)	-4.96732	0.0525864	0.174818	-11.2765	0.000228474	0.00156724	-4.68679	0.0678723	0.221154	-4.33449	0.0931039	0.210537	-6.55224	0.0134209	0.0570732	-5.12439	0.0471449	0.204271	3.26772	0.236115	0.380064	-0.377654	0.882832	0.934446	5.67975	0.0262223	0.0717654
MAG_eukaryotic_2-00001291_4666:5188(-)	-4.02422	0.0546477	0.179894	-4.93285	0.0219688	0.078518	-3.78397	0.0762532	0.238958	-2.48797	0.243768	0.397441	0.114417	0.955228	0.972728	0.221712	0.912995	0.960829	4.69861	0.0281608	0.083294	0.588704	0.776885	0.86666	6.35445	0.00162724	0.00733295
MAG_eukaryotic_2-00001291_6004:6616(-)	-6.78284	0.0101433	0.0471278	-6.1292	0.0174098	0.0655591	-2.3799	0.339873	0.563705	-5.50485	0.04444	0.129168	-4.40887	0.0902746	0.218399	-4.926	0.0596065	0.240299	2.26294	0.396564	0.544474	-1.04573	0.680812	0.800892	4.72823	0.056513	0.129105
MAG_eukaryotic_2-00000300_8242:10117(-)	-4.3723	0.0126139	0.0563985	-5.17991	0.00360908	0.0178791	-2.20231	0.202592	0.431563	-4.75083	0.0127304	0.0522931	-2.1101	0.228036	0.390061	-0.319556	0.852495	0.930563	4.20398	0.0217873	0.0692146	-0.428495	0.808063	0.886727	6.74008	8.15e-05	0.000581068
MAG_eukaryotic_2-00000428_7894:11390(+)	-3.74434	0.10769	0.294299	-4.62078	0.0497551	0.145306	-2.69805	0.24567	0.477853	-4.68497	0.0661953	0.169225	-1.75046	0.453217	0.603477	1.36062	0.552897	0.767399	5.069	0.0386229	0.104535	-0.100775	0.965798	0.981302	7.28614	0.00146082	0.00667681
MAG_eukaryotic_2-00000492_11914:12742(-)	-4.19924	0.049337	0.166637	-3.84683	0.0702444	0.185497	-3.01477	0.156677	0.374885	-3.60321	0.10468	0.227804	2.74379	0.190087	0.348796	2.08324	0.319779	0.600724	5.73858	0.0104422	0.0402386	-0.455941	0.832536	0.90249	7.46952	0.000356933	0.00203267
MAG_eukaryotic_2-00000492_9628:11073(-)	-1.62991	0.561471	0.786924	-1.8505	0.510268	0.675045	0.876003	0.752974	0.859542	-3.65572	0.247444	0.401232	2.35356	0.397719	0.554467	-0.264141	0.925218	0.967376	7.09717	0.0145452	0.0512433	2.63935	0.347559	0.525587	8.92999	0.00127478	0.00594274
MAG_eukaryotic_2-00001485_669:4798(+)	-4.56606	0.00591064	0.030164	-5.03173	0.00264725	0.0136309	-2.64782	0.105098	0.294515	-4.79665	0.00807926	0.036986	-1.56358	0.339847	0.500679	0.715609	0.657239	0.827446	5.61272	0.00110712	0.00713337	0.669932	0.682393	0.802008	7.22355	7.12e-06	7.25e-05
MAG_eukaryotic_2-00001581_528:2021(+)	-3.252	0.0604949	0.194031	-4.18364	0.0186183	0.0690344	-0.178092	0.915964	0.954822	-2.4762	0.169746	0.313506	0.163618	0.923323	0.953423	2.34794	0.16181	0.437167	7.12195	5.18e-05	0.00054572	0.209087	0.905256	0.946936	7.64121	5.06e-06	5.45e-05
MAG_eukaryotic_2-00000462_2189:5938(-)	-3.65027	0.0431678	0.150267	-5.91795	0.00189069	0.0101668	-1.33406	0.455319	0.653905	-3.67834	0.053119	0.145775	-1.19703	0.506382	0.649772	0.672165	0.705763	0.853221	4.4941	0.0180436	0.0599535	0.00815061	0.996431	0.997859	7.58977	1.92e-05	0.000168168
MAG_eukaryotic_2-00000494_50:4229(+)	-2.84917	0.134517	0.340948	-4.19586	0.0322332	0.105511	-0.276344	0.882898	0.935691	-5.36283	0.0223872	0.079897	-1.79049	0.355473	0.515474	1.09741	0.557611	0.770279	5.91241	0.00266458	0.0145194	1.50376	0.429423	0.601459	7.61198	4.41e-05	0.000340096
MAG_eukaryotic_2-00000590_4486:6369(+)	-3.41102	0.234564	0.489375	-5.779	0.0741132	0.192956	0.495341	0.85855	0.921606	-3.90608	0.21869	0.369731	-0.887239	0.754896	0.840527	1.29808	0.640396	0.818061	5.39907	0.0636605	0.149601	1.19836	0.673684	0.795729	8.05868	0.00357859	0.0141857
MAG_eukaryotic_2-00000016_30823:32772(+)	-4.42292	0.0546204	0.179858	-5.30142	0.0233701	0.0824325	-2.57516	0.258093	0.491147	-5.09537	0.0441816	0.128694	-4.64362	0.0569824	0.16178	-0.64954	0.773996	0.889786	3.38088	0.161399	0.290085	-1.04993	0.653737	0.780857	6.30728	0.00506871	0.0189459
MAG_eukaryotic_2-00000112_6716:16509(-)	-2.55646	0.189426	0.428861	-4.45549	0.0265662	0.0910789	-0.689034	0.721919	0.841207	-3.44569	0.100241	0.221545	-2.67606	0.185475	0.343901	1.98611	0.302567	0.585636	5.59725	0.00619079	0.0273072	1.30324	0.505818	0.666658	8.18183	2.1e-05	0.000181671
MAG_eukaryotic_2-00000144_4475:5464(+)	-4.07199	0.0151281	0.0653802	-4.33597	0.00993587	0.0420714	-0.59152	0.718543	0.839171	-3.87494	0.0293389	0.0975331	-0.432881	0.793153	0.866761	1.43934	0.379246	0.646584	4.79652	0.0060074	0.0267354	-0.201743	0.904911	0.946859	7.16306	1.17e-05	0.000111004
MAG_eukaryotic_2-00000113_11004:11195(-)	-6.33583	0.0180018	0.0753896	-6.35511	0.0175987	0.0661077	-0.0323078	0.988997	0.99428	-5.21583	0.0618816	0.161667	0.431165	0.85451	0.90897	0.620094	0.791307	0.898437	4.93964	0.0467356	0.119556	-2.094	0.416257	0.589161	6.02783	0.00982093	0.0327196
MAG_eukaryotic_2-00000113_11251:11811(-)	-2.70582	0.206779	0.452739	-2.20022	0.300791	0.482933	1.47957	0.480443	0.672599	0.291851	0.890767	0.930436	2.53312	0.227406	0.389485	4.39034	0.0359046	0.167494	7.09153	0.00124105	0.00784945	3.14937	0.135785	0.290689	8.40883	5.82e-05	0.000432732
MAG_eukaryotic_2-00000145_13980:18027(-)	-3.75184	0.0104859	0.0484328	-4.25869	0.00372314	0.0183621	-1.99672	0.172293	0.395052	-2.99079	0.0432943	0.127041	-0.104256	0.943149	0.965209	1.0933	0.453924	0.703015	5.43961	0.000540516	0.00397076	0.769208	0.599773	0.740664	7.62253	1.75e-07	3.1e-06
MAG_eukaryotic_2-00000145_13977:14273(+)	-9.10351	0.0122602	0.0551307	-9.12279	0.0119276	0.0486966	-5.55769	0.104449	0.293403	-7.8981	0.0376068	0.115696	-3.00392	0.376889	0.535124	-1.65616	0.624572	0.810637	-3.58975	0.335391	0.485149	-5.3702	0.143344	0.301551	1.90818	0.572523	0.67076
MAG_eukaryotic_2-00000209_193:3149(+)	-1.48783	0.600881	0.81414	-1.48058	0.602354	0.746169	1.91691	0.49511	0.683618	-0.321165	0.911421	0.943997	2.51937	0.370863	0.529866	4.15795	0.138248	0.401338	8.59736	0.0031277	0.0164115	3.58845	0.204605	0.380425	9.84632	0.000442502	0.00242971
MAG_eukaryotic_2-00000337_7796:8740(-)	-4.81059	0.00362974	0.01989	-5.30204	0.0016042	0.00883312	-3.29395	0.0428512	0.158577	-3.68761	0.0318698	0.103441	-2.91126	0.0785831	0.200204	-2.92826	0.0743711	0.277675	4.6788	0.00528019	0.0242879	-3.08851	0.0885316	0.217195	6.33224	5.74e-05	0.00042832
MAG_eukaryotic_2-00000369_221:1290(-)	-0.900501	0.758786	0.898667	-1.97297	0.504913	0.670965	1.1625	0.690297	0.820985	-1.7194	0.577256	0.704967	-3.34366	0.302729	0.465853	5.35182	0.065554	0.255988	7.05595	0.0196581	0.0638539	3.80543	0.193709	0.366975	10.6305	0.000253182	0.00152297
MAG_eukaryotic_2-00000947_5352:6323(-)	-4.22492	0.0928779	0.265017	-5.04053	0.0476387	0.140944	-3.4037	0.176253	0.399888	-3.91738	0.136669	0.27218	1.29537	0.600277	0.72614	0.533685	0.829088	0.917985	0.770063	0.772612	0.848593	-0.80892	0.751189	0.850373	6.46255	0.00880506	0.0298557
MAG_eukaryotic_2-00001075_3498:8940(-)	-3.99655	0.0167542	0.0711219	-4.96378	0.00375556	0.018488	-1.83565	0.263447	0.496532	-3.0253	0.0803407	0.191413	-0.145685	0.929097	0.956737	0.838272	0.606051	0.800762	4.49071	0.00925241	0.0367083	-2.42097	0.181203	0.351313	7.14351	1.04e-05	9.97e-05
MAG_eukaryotic_2-00001075_1241:3151(-)	-4.43227	0.0580889	0.18818	-6.45355	0.012913	0.0519088	-0.886703	0.694391	0.823394	-3.80193	0.124352	0.255528	-2.79746	0.235513	0.397729	0.532693	0.812897	0.909753	4.6508	0.0511521	0.127944	1.44792	0.524815	0.68238	6.56942	0.00337353	0.0135091
MAG_eukaryotic_2-00001171_3767:6755(-)	-3.41674	0.146129	0.360388	-3.9682	0.0941578	0.226537	-1.34402	0.562774	0.732448	-4.04493	0.115619	0.243646	-0.555137	0.811917	0.879989	-1.11865	0.631468	0.813986	5.648	0.0208935	0.0669778	1.05927	0.651741	0.779513	7.84987	0.000639448	0.0033086
MAG_eukaryotic_2-00000973_6949:9297(+)	-2.77314	0.178095	0.411904	-3.32554	0.110039	0.251571	-0.47754	0.813561	0.896093	-2.28978	0.287581	0.442736	2.97253	0.138866	0.286429	-0.676178	0.740803	0.871588	6.04361	0.00398037	0.0196894	-0.471824	0.826039	0.898781	8.32858	3.22e-05	0.000260599
MAG_eukaryotic_2-00001101_1709:1936(+)	-4.11941	0.0255395	0.0998691	-7.12914	0.00125094	0.00711714	-2.54467	0.162429	0.382024	-4.99589	0.0174133	0.0661985	-0.249298	0.890022	0.932361	1.38791	0.437107	0.689884	4.50324	0.017601	0.058931	-1.92326	0.324822	0.504915	6.04748	0.000691531	0.00353611
MAG_eukaryotic_2-00001101_1670:2179(-)	-5.41217	0.0163586	0.0697745	-6.09386	0.00903457	0.0388174	0.25778	0.90249	0.947501	-4.60876	0.0542722	0.147964	0.932746	0.658185	0.770638	1.42739	0.497181	0.733186	6.12952	0.00610481	0.0270252	-1.59183	0.481316	0.646166	6.59492	0.00167311	0.00751066
MAG_eukaryotic_2-00002865_397:2139(-)	-4.00849	0.0532943	0.176726	-4.44078	0.033762	0.10928	-1.7076	0.401385	0.61225	-2.75774	0.195183	0.343502	-1.2673	0.537208	0.675238	1.41517	0.48243	0.722933	3.47866	0.104653	0.213235	1.48029	0.468283	0.635377	7.71352	0.000124454	0.000832449
MAG_eukaryotic_2-00000452_4830:6300(-)	-4.0397	0.0193389	0.0797739	-5.29632	0.00276784	0.0141477	0.567374	0.737792	0.851057	-4.17776	0.0234389	0.0826785	-0.809871	0.635877	0.753773	0.530137	0.754702	0.879298	5.83207	0.00127921	0.00805249	-0.810499	0.645152	0.774255	5.60249	0.000933495	0.00456504
MAG_eukaryotic_2-00000452_9583:10791(+)	-5.18189	0.00846461	0.0404975	-6.5266	0.00200747	0.0107053	-3.40356	0.0761846	0.238793	-5.11715	0.0184594	0.0690881	-1.60884	0.397511	0.554263	0.278145	0.881551	0.944996	4.14557	0.0367139	0.100895	-2.25139	0.270527	0.450512	6.40417	0.000571061	0.00301515
MAG_eukaryotic_2-00000452_7458:8342(+)	-3.85662	0.0977286	0.274465	-4.1138	0.0792312	0.20158	-0.198596	0.929351	0.962609	-3.10613	0.203883	0.35329	-0.695477	0.759926	0.844081	1.90482	0.392981	0.658018	5.33186	0.0229365	0.0717866	1.23335	0.58917	0.732536	7.58671	0.000646676	0.00334104
MAG_eukaryotic_2-00000548_8044:11899(+)	-1.37573	0.600515	0.814051	-3.46208	0.201111	0.37337	-0.63031	0.810611	0.894058	-2.03949	0.46144	0.608168	0.0825553	0.975093	0.984459	2.17594	0.403869	0.665585	5.54081	0.042117	0.111176	1.04137	0.698426	0.813314	9.44132	0.000281184	0.00165641
MAG_eukaryotic_2-00002152_1021:3462(+)	-5.12032	0.00283816	0.0160592	-6.68675	0.000196067	0.00136741	-0.289632	0.862472	0.924107	-4.00084	0.0234807	0.0827893	-1.50198	0.373494	0.532068	-0.270075	0.87183	0.940108	5.4052	0.00255855	0.0140542	-0.260685	0.878328	0.931362	6.23131	0.000188886	0.00118288
MAG_eukaryotic_2-00002313_135:1349(-)	-3.99804	0.0385779	0.137773	-5.21891	0.00792066	0.0347512	-3.72327	0.0558895	0.192431	-1.68985	0.382318	0.535594	-0.611905	0.749726	0.836806	-1.28175	0.503983	0.737806	4.70438	0.0213712	0.0682025	-0.575357	0.768702	0.861943	7.54359	7.49e-05	0.000538308
MAG_eukaryotic_2-00002345_455:1640(+)	-4.98451	0.0482551	0.163753	-5.1631	0.0417275	0.128013	-2.52768	0.298456	0.528345	-4.53579	0.095339	0.214043	-5.48541	0.0535921	0.154925	-3.39252	0.179104	0.46	4.61241	0.0689126	0.158238	-3.43401	0.222309	0.399746	6.84385	0.00404582	0.015725
MAG_eukaryotic_2-00000678_3084:4080(+)	-4.82006	0.0129788	0.0577324	-7.17138	0.000417706	0.00268432	-0.861833	0.653181	0.796911	-2.14728	0.267372	0.42251	0.95059	0.620037	0.741247	1.40325	0.46392	0.709812	3.21799	0.118694	0.233858	1.88986	0.325101	0.505208	6.00525	0.00171395	0.00767411
MAG_eukaryotic_2-00000103_3098:6545(+)	-4.26027	0.0318127	0.118871	-5.51919	0.00701989	0.031386	-1.32545	0.495768	0.684104	-2.99764	0.140086	0.276325	-1.5773	0.423424	0.577122	1.38434	0.474626	0.71738	5.86882	0.00451288	0.0216369	-0.270478	0.892176	0.939622	7.18733	0.000200888	0.00124935
MAG_eukaryotic_2-00000135_6743:11602(+)	-2.74966	0.248803	0.508521	-4.11569	0.0931433	0.225009	-0.220771	0.925215	0.960256	-1.69263	0.487991	0.631857	0.099672	0.966422	0.979383	1.92245	0.411741	0.671886	6.22535	0.011629	0.0435488	2.106	0.37447	0.55082	8.88365	0.000143203	0.000938067
MAG_eukaryotic_2-00002027_142:828(+)	-4.09443	0.0981151	0.27527	-5.77899	0.0322052	0.10543	-0.986654	0.679083	0.813452	-3.56442	0.175487	0.320843	-0.18145	0.939625	0.963032	1.77039	0.454085	0.70308	2.81433	0.261234	0.408141	-2.14138	0.421409	0.593814	7.42715	0.00164014	0.00738393
MAG_eukaryotic_2-00002251_1602:1965(+)	-3.00588	0.167866	0.396446	-3.4265	0.117774	0.263083	-1.52896	0.480254	0.672523	-2.62262	0.248625	0.402546	2.21668	0.301035	0.464317	2.77561	0.194603	0.478284	4.89489	0.0310044	0.0894417	1.53758	0.47965	0.644794	7.3252	0.000611875	0.00319019
MAG_eukaryotic_2-00001385_5093:6503(+)	-4.16562	0.0588463	0.19026	-7.27839	0.00713084	0.0318123	-0.521569	0.807128	0.891874	-4.76442	0.0543553	0.148101	-3.08438	0.171649	0.327383	-0.226448	0.915762	0.962459	6.058	0.00729729	0.0308045	0.909114	0.675694	0.797238	5.89229	0.00555599	0.0204359
MAG_eukaryotic_2-00001417_5842:6906(+)	-4.3804	0.00401744	0.0216902	-5.74704	0.000271721	0.00182687	-2.07827	0.165298	0.385706	-3.3196	0.0343464	0.108827	-2.23212	0.142639	0.291394	-0.0362439	0.980575	0.991636	4.72281	0.00290755	0.0155381	-2.00041	0.209701	0.385405	6.7022	6.16e-06	6.4e-05
MAG_eukaryotic_2-00001481_433:6388(-)	-5.9016	0.00432678	0.0230995	-7.52988	0.00120245	0.00688147	-1.83048	0.345248	0.567613	-3.50075	0.0874279	0.202085	-0.399806	0.836639	0.896946	-0.00560074	0.997685	0.998768	4.77392	0.0202484	0.0654544	-2.70774	0.202999	0.378428	6.49541	0.000727308	0.00369064
MAG_eukaryotic_2-00000138_1272:3571(+)	-3.79772	0.0176029	0.0739726	-4.1985	0.00892484	0.0384075	-1.44318	0.362452	0.581542	-2.14911	0.183158	0.330026	-1.30024	0.415353	0.569884	1.42367	0.366889	0.638145	4.42215	0.00885037	0.0355224	0.530409	0.740476	0.843068	7.87278	5.86e-07	8.65e-06
MAG_eukaryotic_2-00000170_11467:18891(-)	-4.29312	0.0175001	0.0736439	-4.93092	0.00675387	0.0303927	-2.80521	0.118549	0.317888	-3.13848	0.0883526	0.203541	-2.28204	0.207734	0.367886	-0.28402	0.873451	0.940603	4.8508	0.0110276	0.0419556	-0.58348	0.748889	0.849043	7.28323	4.18e-05	0.000324535
MAG_eukaryotic_2-00000202_11765:13643(-)	-3.89818	0.128463	0.330658	-3.56166	0.16096	0.323751	-1.18378	0.635103	0.783716	-3.62967	0.186073	0.333721	-1.08712	0.667123	0.777216	0.119224	0.961736	0.983633	6.60295	0.0113906	0.04295	-0.418259	0.872391	0.927511	7.15161	0.00373031	0.0147036
MAG_eukaryotic_2-00000202_8651:11321(+)	-4.56496	0.00663473	0.0330514	-4.53128	0.00698059	0.031232	-3.36892	0.0445637	0.163272	-3.42508	0.0454548	0.131341	-0.913451	0.58367	0.712817	0.40328	0.807964	0.907089	4.61229	0.00962807	0.0378021	0.5301	0.751359	0.850472	7.07576	1.95e-05	0.000170243
MAG_eukaryotic_2-00000234_9225:10319(+)	-3.00915	0.122384	0.319525	-5.25151	0.0120437	0.0490644	-1.33582	0.488828	0.678954	-1.42167	0.471244	0.616819	-0.647406	0.738902	0.829102	2.3625	0.215431	0.50183	5.98831	0.00293849	0.0156631	0.104829	0.957958	0.976781	8.31725	1.25e-05	0.000117376
MAG_eukaryotic_2-00000012_11136:14110(-)	-4.28726	0.0277048	0.106632	-4.03871	0.0361743	0.11513	-0.991131	0.594477	0.755148	-4.33618	0.0434769	0.127424	-1.82469	0.341058	0.501917	1.21299	0.511597	0.742588	5.13564	0.00824753	0.0336548	-0.160046	0.934199	0.963306	7.66912	3.09e-05	0.000252153
MAG_eukaryotic_2-00000108_23308:25295(-)	-4.03226	0.0300116	0.113561	-4.5549	0.0150628	0.0586371	-1.64412	0.368994	0.58667	-3.16462	0.0995129	0.220409	-1.68924	0.362167	0.521978	0.207827	0.909161	0.958811	4.86438	0.012109	0.0447691	-0.821532	0.66499	0.78947	7.73765	2e-05	0.000173937
MAG_eukaryotic_2-00000140_5303:11838(-)	-4.13449	0.0261746	0.101882	-4.54971	0.0148554	0.0579837	-2.04004	0.267794	0.500902	-4.66231	0.0202056	0.0740944	-1.06347	0.564485	0.697536	0.393048	0.830009	0.918547	5.65627	0.00386367	0.019259	0.433886	0.815177	0.891852	7.14551	9.14e-05	0.000639475
MAG_eukaryotic_2-00000140_250:1673(-)	-5.27414	0.00806456	0.0389521	-5.04328	0.01074	0.0448387	-0.593183	0.757604	0.861748	-3.51003	0.0819907	0.193825	0.907474	0.636783	0.754412	1.59866	0.404656	0.666181	1.4356	0.486804	0.624854	-1.2022	0.547283	0.700012	6.56858	0.000609953	0.00318457
MAG_eukaryotic_2-00000140_1:1679(+)	-3.0937	0.0757152	0.229104	-3.94905	0.0245824	0.0857489	0.811663	0.637591	0.785468	-1.63748	0.352171	0.505691	1.7967	0.29735	0.460802	1.47116	0.393243	0.658239	6.59506	0.000333837	0.00265651	2.69504	0.119116	0.266625	8.588	5.98e-07	8.8e-06
MAG_eukaryotic_2-00000204_4742:5203(+)	-4.14112	0.0953074	0.269871	-5.779	0.0324174	0.105888	-2.96865	0.227792	0.459634	-2.23331	0.372147	0.526179	-0.066272	0.977942	0.986216	3.50589	0.138059	0.401055	3.98459	0.111126	0.222594	0.18747	0.939387	0.966139	8.65602	0.00024796	0.00149478
MAG_eukaryotic_2-00000204_5454:7294(-)	-3.47961	0.0460788	0.158108	-4.54529	0.00985004	0.041752	-1.38516	0.424601	0.630353	-2.60332	0.142297	0.27897	-1.74468	0.31933	0.48132	0.541426	0.754372	0.879057	5.14912	0.00547198	0.0249164	-0.612477	0.729922	0.836102	7.84148	5.62e-06	5.95e-05
MAG_eukaryotic_2-00000236_11989:12686(+)	-5.37115	0.0126565	0.056552	-6.90432	0.00392631	0.0192226	-0.349132	0.862354	0.924078	-2.13047	0.306634	0.461705	-0.540389	0.790208	0.864833	1.50442	0.453875	0.702978	5.3584	0.0120971	0.0447549	2.00094	0.32326	0.503356	5.8443	0.00356427	0.0141412
MAG_eukaryotic_2-00000692_1520:2329(-)	-4.13865	0.0729021	0.222531	-4.4044	0.0570408	0.160364	-0.392095	0.862518	0.924107	-4.92517	0.0534645	0.146425	0.360576	0.873711	0.921984	-0.0800684	0.971821	0.987775	1.0145	0.676933	0.775888	0.125526	0.956678	0.976024	8.28842	0.000240518	0.00145906
MAG_eukaryotic_2-00000724_5792:7018(+)	-4.39296	0.0139879	0.0614587	-4.83605	0.00715812	0.0319108	-0.913954	0.602702	0.760854	-3.05083	0.0939269	0.211784	0.240749	0.891028	0.933136	1.63667	0.349977	0.624123	4.37147	0.0197924	0.0642079	1.70426	0.333454	0.512854	6.75235	0.000113599	0.000770554
MAG_eukaryotic_2-00000437_4559:6951(+)	-5.09157	0.00215443	0.0126753	-5.09726	0.00211092	0.0111717	-1.20725	0.460555	0.658819	-3.47154	0.0384246	0.117362	-2.79042	0.0925067	0.221652	-0.0313931	0.984682	0.993179	5.08444	0.00381009	0.0190566	-0.415498	0.801842	0.882122	6.1772	0.000154624	0.000999965
MAG_eukaryotic_2-00000469_9686:11286(-)	-6.1624	0.00866227	0.0412875	-6.09408	0.00894625	0.0384842	-1.61607	0.445286	0.645706	-4.30906	0.0670613	0.17068	-1.12351	0.59853	0.724909	-0.985953	0.64171	0.818487	5.08098	0.0228623	0.0716265	-0.183844	0.932628	0.962576	6.81764	0.00113737	0.00541218
MAG_eukaryotic_2-00000565_8510:9040(+)	-4.87607	0.015049	0.0651128	-5.18113	0.0103037	0.043349	-1.11294	0.565411	0.734158	-2.60193	0.194526	0.342942	-2.72628	0.172817	0.328834	-0.163573	0.932616	0.970954	5.61266	0.00635179	0.02782	-1.50692	0.461849	0.630172	7.06488	0.00024204	0.00146638
MAG_eukaryotic_2-00000661_10823:12059(+)	-4.11068	0.0181198	0.0757491	-3.72582	0.0316272	0.103922	-1.74667	0.311622	0.539294	-1.41126	0.416186	0.568074	1.39825	0.416512	0.57091	1.26162	0.463292	0.709409	5.99741	0.00116424	0.00744812	1.20252	0.487131	0.651228	7.26323	2.38e-05	0.000201826
MAG_eukaryotic_2-00000661_5952:6991(+)	-2.05806	0.402559	0.665929	-2.87508	0.248194	0.427247	0.652883	0.787758	0.880006	-0.592493	0.811937	0.876515	1.45122	0.55061	0.685969	2.99684	0.214775	0.500761	7.33296	0.00354106	0.0180047	2.34478	0.339595	0.519058	8.74149	0.000289143	0.00169792
MAG_eukaryotic_2-00001576_5397:6136(+)	-5.12839	0.0299119	0.113248	-4.77395	0.0406289	0.125493	-5.39116	0.0304205	0.1223	-3.06899	0.195896	0.344376	-2.78621	0.233106	0.395125	0.791818	0.724314	0.862938	3.64213	0.127896	0.246217	-3.16249	0.217511	0.394252	6.68721	0.00281741	0.011667
MAG_eukaryotic_2-00002412_1:3462(-)	-3.1348	0.149567	0.366345	-4.13441	0.062001	0.169853	-2.07882	0.33822	0.562579	-4.11828	0.0879475	0.202872	-0.265222	0.902242	0.94008	-0.211951	0.921415	0.965374	5.72124	0.011324	0.0427738	-0.571744	0.799402	0.880721	7.31344	0.00059464	0.00311664
MAG_eukaryotic_2-00002476_1360:2537(-)	0.241768	0.956352	0.981395	-4.04515	0.405103	0.582618	0.433419	0.922134	0.958302	1.11081	0.803293	0.870242	2.74075	0.534529	0.673091	6.19687	0.158168	0.432055	8.89644	0.0473563	0.120712	4.61069	0.296607	0.476618	11.6156	0.00814309	0.0279818
MAG_eukaryotic_2-00001033_5034:7818(-)	-4.31124	0.0476192	0.162129	-6.45504	0.00861382	0.0373289	-0.0479994	0.981672	0.990424	-2.74102	0.216762	0.367412	-0.916243	0.665951	0.776268	1.90869	0.359649	0.632246	5.95308	0.00698057	0.0298698	1.22081	0.565338	0.714159	7.22804	0.000510345	0.00273757
MAG_eukaryotic_2-00001129_5545:6588(+)	-4.1112	0.0148045	0.0643355	-4.42451	0.00891681	0.0383781	-1.98262	0.235285	0.468164	-3.59384	0.0399233	0.120108	-1.13025	0.500071	0.64444	1.13643	0.49368	0.730503	5.26838	0.00304236	0.0160847	0.592932	0.724461	0.831861	7.4275	7.47e-06	7.56e-05
MAG_eukaryotic_2-00001129_6988:7954(+)	-1.32729	0.694088	0.867998	-1.90063	0.575636	0.725917	2.70062	0.417305	0.624702	-3.47172	0.363645	0.517525	2.82584	0.397227	0.553988	4.72115	0.155761	0.428411	6.97695	0.0419642	0.110878	4.19702	0.209939	0.385613	9.55296	0.00405297	0.0157419
MAG_eukaryotic_2-00001193_144:3370(+)	-3.53808	0.0159494	0.0683384	-4.22044	0.00407723	0.0198256	-1.77741	0.225602	0.457518	-2.52244	0.0867482	0.20101	-2.0207	0.169318	0.324585	-0.0858581	0.953299	0.980118	3.12608	0.0480222	0.121941	0.461793	0.753297	0.851481	8.15776	2.58e-08	6.25e-07
MAG_eukaryotic_2-00001193_30:2084(-)	-3.68163	0.0125974	0.0563477	-4.60482	0.00182546	0.00987056	-2.07363	0.159728	0.378699	-2.50245	0.090528	0.206758	-2.06464	0.162159	0.315742	0.177338	0.90424	0.956365	4.18618	0.00848994	0.0344354	-0.359684	0.807766	0.88647	8.17371	2.91e-08	6.89e-07
MAG_eukaryotic_2-00001193_2322:3098(-)	-3.19455	0.193661	0.434592	-5.32424	0.0333933	0.108333	-1.37758	0.574053	0.740407	-3.10315	0.216642	0.367278	1.37465	0.574137	0.705472	0.347442	0.887085	0.948193	4.84756	0.0649483	0.151568	-0.341627	0.890698	0.939021	7.34249	0.00265162	0.0110878
MAG_eukaryotic_2-00001130_4721:5180(+)	-4.39844	0.012255	0.0551226	-5.7173	0.0019158	0.0102847	-0.354156	0.834713	0.908815	-4.16409	0.0273627	0.0925219	-2.11111	0.226871	0.38887	1.35004	0.42532	0.68074	4.53801	0.0117343	0.0438274	-0.703605	0.691962	0.808948	5.50827	0.00112019	0.00534293
MAG_eukaryotic_2-00001162_2583:4993(+)	-4.1907	0.00742992	0.036241	-4.93772	0.00188894	0.0101608	-1.43494	0.350169	0.57202	-2.95779	0.0652263	0.167551	-1.5893	0.306946	0.469778	-0.488058	0.750416	0.876729	5.64084	0.000532906	0.00392801	0.431162	0.782078	0.869892	7.1153	3.05e-06	3.52e-05
MAG_eukaryotic_2-00001676_476:916(-)	-1.78942	0.50832	0.748692	-2.86321	0.29606	0.478323	-1.08637	0.688553	0.819862	-3.91762	0.203432	0.352734	0.740595	0.78377	0.860414	2.02063	0.450427	0.700224	7.54912	0.00704484	0.030025	-1.11078	0.703307	0.816608	8.9891	0.000759034	0.00382727
MAG_eukaryotic_2-00001708_806:1873(-)	-3.91349	0.0607729	0.194695	-5.29968	0.0158228	0.0608515	-1.95286	0.340154	0.563896	-3.99255	0.0788185	0.189071	-0.0772099	0.969746	0.981232	1.23551	0.54003	0.759866	6.36216	0.00280088	0.0150729	-1.96648	0.378734	0.554982	7.48466	0.000195658	0.00122009
MAG_eukaryotic_2-00000075_11741:14260(-)	-3.51891	0.0347983	0.127618	-3.91613	0.0191252	0.0704509	-1.80368	0.277133	0.509311	-1.78434	0.287352	0.442534	-1.33657	0.423087	0.576936	0.574066	0.728335	0.865203	4.946	0.0051999	0.0240305	0.979916	0.556607	0.707099	8.265	5.43e-07	8.11e-06
MAG_eukaryotic_2-00000203_5127:8588(+)	-3.9066	0.0245075	0.0965663	-5.18386	0.00304019	0.0153615	-2.60649	0.132954	0.339972	-3.87608	0.0289273	0.0964851	-1.61969	0.351185	0.511378	-0.321792	0.852427	0.930518	4.71789	0.0112372	0.0425604	-1.1032	0.529994	0.686843	7.07514	4.21e-05	0.000326528
MAG_eukaryotic_2-00000267_468:5101(+)	-4.40805	0.0122129	0.0549705	-6.09372	0.00091612	0.0054094	-0.083294	0.961427	0.980385	-2.89706	0.104971	0.22818	0.788437	0.647469	0.762385	0.328815	0.848675	0.928823	4.47319	0.0151523	0.0528154	0.900634	0.604945	0.744776	6.99	4.76e-05	0.000362726
MAG_eukaryotic_2-00000299_6594:9589(-)	-5.12543	0.000382126	0.0028	-6.77446	6.44e-06	6.62e-05	-2.33706	0.0998789	0.285326	-3.9805	0.00708139	0.0333828	-1.0615	0.455128	0.605418	-0.193559	0.891192	0.950497	2.60672	0.0862783	0.186061	0.163406	0.908987	0.948705	4.20225	0.00292787	0.012055
MAG_eukaryotic_2-00000299_6564:7282(+)	-8.92053	3.06e-05	0.000318147	-9.02581	2.54e-05	0.000219735	-3.80068	0.0611486	0.205336	-6.21383	0.00325983	0.017592	-3.50463	0.0854384	0.210959	-1.98309	0.327739	0.607176	1.43357	0.511668	0.645637	-2.39705	0.24278	0.421804	2.903	0.151417	0.263662
MAG_eukaryotic_2-00000299_10547:11007(+)	-2.82721	0.246342	0.505368	-3.81506	0.123707	0.272232	1.34155	0.575749	0.74135	-11.0688	0.291336	0.446205	2.14158	0.372234	0.530926	0.431365	0.857816	0.932961	5.84464	0.0210583	0.0673823	4.54118	0.058364	0.160931	7.68044	0.00132854	0.00614881
MAG_eukaryotic_2-00000078_24750:28002(-)	-3.54293	0.0513626	0.171719	-3.70809	0.0417759	0.128125	-0.155626	0.930242	0.963207	-1.68808	0.357468	0.511125	-0.37105	0.836227	0.896754	2.00484	0.257886	0.54544	4.18739	0.0258595	0.0783764	0.908302	0.616501	0.753318	8.31097	2.62e-06	3.1e-05
MAG_eukaryotic_2-00000110_10616:11605(-)	-2.19198	0.209839	0.456741	-2.77925	0.11364	0.25683	-0.318081	0.854755	0.919644	-1.24269	0.485064	0.629189	0.736251	0.672286	0.780934	1.98853	0.250468	0.537879	6.76396	0.000216324	0.00183825	2.1818	0.212164	0.38814	8.85832	2.9e-07	4.77e-06
MAG_eukaryotic_2-00000334_9004:10855(+)	-0.142266	0.964124	0.984661	-0.934147	0.768752	0.861159	3.14097	0.317861	0.544769	1.77259	0.57615	0.703775	3.678	0.242702	0.405231	3.87735	0.21756	0.504278	7.96011	0.0137432	0.0491629	6.37901	0.0425852	0.127861	9.79728	0.00181014	0.0080275
MAG_eukaryotic_2-00001601_2043:5708(+)	-4.19039	0.0207636	0.0844469	-5.32875	0.00433481	0.0208604	-1.09999	0.534513	0.712852	-4.39619	0.0257244	0.0883526	-1.18822	0.506886	0.65025	0.309178	0.861058	0.934807	5.91572	0.00162011	0.00974334	0.963826	0.590434	0.733269	7.64783	1.38e-05	0.000127093
MAG_eukaryotic_2-00001633_334:2292(-)	-5.37768	0.0159206	0.0682683	-5.84879	0.0100526	0.042465	-2.22013	0.296759	0.526635	-3.85824	0.0914283	0.208063	-1.81676	0.398242	0.554852	-0.658514	0.755551	0.879729	5.2838	0.0183869	0.0607863	-2.97207	0.210756	0.386579	6.43031	0.00218841	0.00941762
MAG_eukaryotic_2-00001795_506:1690(-)	-4.228	0.0462484	0.158541	-5.3546	0.015459	0.0598319	-0.130505	0.949078	0.973385	-4.77426	0.0457064	0.131731	-1.5211	0.467155	0.615865	0.551358	0.78734	0.896098	5.18674	0.0163165	0.0557792	0.976537	0.639059	0.769375	6.57781	0.00122179	0.00574099
MAG_eukaryotic_2-00000898_9321:10025(-)	-5.28188	0.00670099	0.033278	-6.58795	0.00135013	0.00759942	-1.42592	0.446958	0.647178	-4.94873	0.0183718	0.0688929	-1.85738	0.328529	0.490285	-1.35913	0.470107	0.714531	4.91946	0.0137084	0.0490764	-0.293736	0.878241	0.931318	6.9609	0.000187864	0.00117754
MAG_eukaryotic_2-00001392_2:6458(-)	-4.56598	0.00285256	0.0161186	-5.21748	0.000702987	0.00426367	-0.271191	0.857739	0.921057	-3.65845	0.0191785	0.0712264	-0.397237	0.79338	0.866862	0.17007	0.910521	0.959411	4.98693	0.00215914	0.0122473	-0.832262	0.589315	0.732646	6.66732	1.02e-05	9.87e-05
MAG_eukaryotic_2-00002452_694:1514(+)	-4.09712	0.0839423	0.247086	-4.17854	0.0782326	0.199994	-1.19938	0.598946	0.758462	-4.66551	0.0835499	0.196113	-0.562039	0.806675	0.876307	1.35195	0.549292	0.765322	5.93533	0.012296	0.0452627	-2.41284	0.351768	0.52957	6.6702	0.00302456	0.0123909
MAG_eukaryotic_2-00002676_1287:2078(+)	-5.12628	0.00351272	0.0193387	-5.95539	0.000938472	0.00552413	-1.3593	0.423775	0.629541	-3.23086	0.0685387	0.173234	-0.680005	0.690086	0.794396	-1.09136	0.521614	0.748577	5.9983	0.000919686	0.00613836	-0.491919	0.77773	0.867191	6.89602	4.5e-05	0.000346075
MAG_eukaryotic_2-00000977_738:2274(-)	-4.70091	0.0285197	0.109054	-4.91593	0.0224807	0.0799001	-0.98982	0.634545	0.783256	-5.02879	0.0341033	0.108322	-0.82022	0.695633	0.797703	-1.46902	0.483562	0.723794	3.29584	0.137236	0.258716	0.717433	0.733727	0.838705	6.68617	0.00124844	0.00584104
MAG_eukaryotic_2-00000243_15561:17698(-)	-3.08195	0.215995	0.465216	-4.34651	0.0898307	0.219214	-1.0345	0.674052	0.810151	-3.55861	0.188146	0.335683	-3.51674	0.185557	0.343967	2.30198	0.344933	0.620739	5.20771	0.0431668	0.113091	0.972087	0.697393	0.812587	7.135	0.00336938	0.0135041
MAG_eukaryotic_2-00000275_11126:12577(-)	-3.30669	0.0199994	0.0819349	-4.28208	0.00275894	0.0141134	0.0645185	0.963568	0.981082	-4.06912	0.00639169	0.0306567	0.31328	0.824791	0.889054	1.5609	0.26886	0.556074	6.56432	1.47e-05	0.000183694	0.976958	0.492374	0.656067	7.84571	2.67e-08	6.41e-07
MAG_eukaryotic_2-00000275_2080:3635(-)	-3.9177	0.132595	0.337488	-5.05405	0.061959	0.169781	-2.8073	0.278645	0.510696	-3.95977	0.161944	0.303786	-4.91013	0.0959395	0.226966	-1.26003	0.622021	0.809088	6.24998	0.018553	0.0611905	-2.85771	0.328144	0.507984	7.07269	0.00478232	0.0180617
MAG_eukaryotic_2-00000403_15515:15727(+)	-3.46021	0.0959937	0.27114	-3.90321	0.0624142	0.170694	-2.76506	0.185104	0.410828	-3.10307	0.156926	0.297875	0.834804	0.681903	0.788157	1.66621	0.411151	0.671327	4.96082	0.0207377	0.0665931	-1.62466	0.463076	0.631042	7.7525	0.000126494	0.000843868
MAG_eukaryotic_2-00000499_10858:10989(-)	-4.48243	0.0664127	0.207838	-4.23557	0.0804711	0.203703	-0.419284	0.858717	0.921701	-3.99236	0.124256	0.255411	-0.30252	0.898472	0.93794	1.89803	0.418839	0.676401	2.59032	0.301389	0.450927	0.0106695	0.996491	0.997859	6.90522	0.00322644	0.0130607
MAG_eukaryotic_2-00000531_3240:6271(+)	-2.61527	0.213797	0.462263	-3.37418	0.113665	0.25683	-1.59202	0.448277	0.648126	-2.97726	0.188274	0.335864	0.788855	0.704044	0.803999	-0.778147	0.710611	0.855733	6.70302	0.00186656	0.0109012	-0.193143	0.929429	0.960786	8.25238	5.9e-05	0.000437484
MAG_eukaryotic_2-00001461_27:2373(+)	-4.08597	0.0570046	0.185396	-4.00601	0.0611434	0.168235	-1.41551	0.498956	0.686435	-4.26943	0.0691039	0.174336	-0.671339	0.749733	0.836806	0.342567	0.8693	0.938899	5.53564	0.0118945	0.0442468	1.58111	0.452156	0.621566	7.02199	0.000696771	0.00355508
MAG_eukaryotic_2-00001078_2144:3799(-)	-4.3893	0.0618171	0.197256	-4.32826	0.0646734	0.174821	0.473925	0.834448	0.908678	-5.42536	0.0468153	0.133846	-1.34119	0.561682	0.695372	-0.0823914	0.971125	0.987494	4.9241	0.0410469	0.109115	-2.47906	0.326797	0.50694	6.12802	0.00675964	0.0239872
MAG_eukaryotic_2-00001078_4415:4972(+)	-3.86555	0.0806805	0.240185	-5.1002	0.023846	0.083698	0.619928	0.776025	0.872933	-5.57455	0.027919	0.093898	-2.64472	0.238525	0.401193	-0.0717202	0.973807	0.988637	5.91064	0.011197	0.0424323	0.0859155	0.969199	0.983082	6.0103	0.00575268	0.0210153
MAG_eukaryotic_2-00001142_6308:7900(+)	-4.5523	0.0765204	0.230817	-6.45185	0.021195	0.0764376	-0.897604	0.718206	0.838988	-5.29647	0.0704403	0.176607	-4.70997	0.0890175	0.216599	0.386758	0.876203	0.942088	3.2245	0.222403	0.363941	-2.7839	0.317771	0.497727	6.37487	0.00994434	0.033044
MAG_eukaryotic_2-00001174_437:1275(-)	-6.32598	0.00505506	0.0264566	-6.20716	0.00542454	0.0253315	-2.46024	0.225746	0.457756	-3.7033	0.0886216	0.203868	-1.39211	0.494283	0.6395	-2.77612	0.179664	0.460553	3.53163	0.0970252	0.202416	-0.49608	0.811704	0.889429	5.24766	0.0085205	0.0290532
MAG_eukaryotic_2-00001657_492:1372(-)	-2.2351	0.367142	0.633038	-3.4548	0.173882	0.340425	-0.213558	0.930541	0.96334	-3.37856	0.218165	0.369004	-0.10632	0.965759	0.979124	0.593031	0.808656	0.907522	7.28738	0.00397211	0.019659	1.78611	0.47237	0.63912	8.09026	0.000852523	0.00422911
MAG_eukaryotic_2-00001689_1031:2882(-)	-4.66778	0.00928323	0.0437416	-6.01611	0.00111786	0.00644206	-2.85669	0.10788	0.299461	-4.47032	0.0182619	0.0685854	-1.76036	0.322904	0.484699	-0.846478	0.631478	0.813986	3.81767	0.0429804	0.112762	-0.499724	0.781234	0.869426	6.50693	0.000211721	0.00130566
MAG_eukaryotic_2-00000024_31647:33877(+)	-4.2272	0.0185094	0.0770265	-3.79014	0.032862	0.106927	1.34871	0.43663	0.639014	-2.86775	0.118976	0.248249	1.32404	0.446255	0.597293	2.84371	0.100759	0.335074	5.3897	0.00345611	0.0176662	0.896138	0.612467	0.749932	7.55398	1.28e-05	0.000119971
MAG_eukaryotic_2-00001717_855:4364(+)	-4.4199	0.0686944	0.213054	-5.05499	0.0430082	0.130943	-1.97123	0.397958	0.609947	-4.08892	0.119358	0.248582	-1.43535	0.542578	0.679894	-0.141271	0.951115	0.978997	5.97678	0.0129235	0.0469897	0.900472	0.701652	0.815676	6.97436	0.00221761	0.0095198
MAG_eukaryotic_2-00001813_1460:5214(+)	-3.61312	0.0229599	0.0915732	-4.25883	0.00766896	0.033827	-1.62737	0.302812	0.532214	-2.0872	0.192881	0.341247	1.71885	0.274519	0.437927	1.59256	0.311086	0.593701	4.96122	0.00324164	0.0168659	-2.19528	0.189933	0.362436	7.87354	5.37e-07	8.03e-06
MAG_eukaryotic_2-00000468_7531:7926(-)	-4.73176	0.100075	0.279181	-4.59357	0.107999	0.248409	-4.81595	0.109115	0.301601	-4.6117	0.143521	0.280395	-0.525169	0.849205	0.905603	1.43659	0.598395	0.795799	5.50639	0.0567931	0.138008	1.04227	0.7078	0.819748	7.98482	0.00333548	0.0133914
MAG_eukaryotic_2-00000468_8668:10809(-)	-2.48881	0.26276	0.52622	-2.98904	0.181437	0.349866	0.477842	0.827263	0.903927	-1.05904	0.638535	0.751657	3.45528	0.113448	0.252201	3.54975	0.103664	0.34054	7.04346	0.00213152	0.0121189	2.93336	0.182686	0.353304	8.876	4.65e-05	0.000356173
MAG_eukaryotic_2-00000532_5601:8169(+)	-3.08626	0.129799	0.332878	-4.08023	0.0481145	0.141928	-0.789196	0.695715	0.824171	-1.05368	0.606434	0.727167	-0.474416	0.81527	0.882458	2.55658	0.202855	0.487558	5.04076	0.0183933	0.0608003	0.942873	0.644851	0.774029	8.48125	2.35e-05	0.000200077
MAG_eukaryotic_2-00000596_2305:8252(+)	-3.36541	0.0524198	0.174317	-3.84087	0.0278034	0.0942143	-0.460668	0.787507	0.879848	-1.79765	0.306331	0.46146	0.0616905	0.971326	0.982194	1.54938	0.363159	0.634877	5.99258	0.000929497	0.00619051	0.709816	0.683583	0.803103	8.20653	1.39e-06	1.8e-05
MAG_eukaryotic_2-00000340_5016:5836(-)	-4.01072	0.19127	0.431133	-4.38188	0.157919	0.319263	0.540999	0.853739	0.919213	-3.88962	0.242678	0.396189	0.0341427	0.990813	0.993966	1.26766	0.665775	0.83201	4.81623	0.118571	0.233688	-2.11062	0.523512	0.681376	7.55912	0.00970549	0.0324202
MAG_eukaryotic_2-00000404_2126:6041(-)	-3.42152	0.0845645	0.248385	-3.87694	0.0526771	0.151311	-0.641162	0.741254	0.853092	-3.36255	0.113065	0.240137	0.339021	0.86174	0.913635	2.09222	0.278232	0.563618	5.26701	0.0097455	0.0381653	1.83447	0.348743	0.526863	8.86071	4.19e-06	4.65e-05
MAG_eukaryotic_2-00002136_110:4237(-)	-3.99812	0.00579981	0.0296949	-4.05787	0.00509473	0.0239966	-0.799937	0.574473	0.740694	-1.66546	0.250647	0.404703	-0.0527557	0.970539	0.981745	0.424403	0.765493	0.885501	5.48027	0.000302798	0.00244296	0.588815	0.683722	0.803186	7.7654	4.38e-08	9.81e-07
MAG_eukaryotic_2-00002168_308:1111(+)	-2.3058	0.412981	0.674597	-3.68609	0.201609	0.374029	-0.777749	0.781147	0.8762	-3.90593	0.218892	0.369976	-0.580255	0.837608	0.897529	2.20947	0.425745	0.68091	4.32791	0.137827	0.259586	-2.12935	0.499738	0.662054	7.40953	0.00743117	0.025938
MAG_eukaryotic_2-00002232_648:2139(+)	-3.13133	0.208785	0.455191	-2.12181	0.384723	0.564779	0.986827	0.681528	0.815487	-2.86456	0.278833	0.433718	0.434227	0.858265	0.911737	1.57381	0.513014	0.743315	6.85141	0.00603456	0.0268257	0.628689	0.801667	0.882032	8.92122	0.000194029	0.00121155
MAG_eukaryotic_2-00000022_3715:8140(+)	-5.35927	0.00304392	0.0170509	-4.69287	0.00865766	0.0374734	-2.45617	0.165081	0.385564	-3.10128	0.0868472	0.201181	-1.78361	0.315701	0.477987	-0.690832	0.695077	0.847403	5.27226	0.00519092	0.0240113	-1.09691	0.544527	0.697766	6.49609	0.000216066	0.00132659
MAG_eukaryotic_2-00000022_8951:9358(-)	-3.86536	0.12216	0.319216	-4.41165	0.0822047	0.206498	-4.36092	0.0982882	0.282595	-2.19304	0.387534	0.540681	-2.35429	0.351457	0.511548	1.39152	0.563665	0.774355	3.58108	0.159653	0.28781	1.17317	0.633665	0.765739	7.9246	0.000969058	0.00472076
MAG_eukaryotic_2-00000086_18815:25035(-)	-3.64205	0.0552852	0.181413	-4.81173	0.0129797	0.0521182	-1.68455	0.371019	0.588243	-5.04305	0.0185507	0.0693851	-0.582778	0.757386	0.84215	-0.419004	0.82346	0.915393	5.28271	0.00812154	0.0333063	1.1084	0.558339	0.708404	7.62745	4.4e-05	0.000339426
MAG_eukaryotic_2-00000086_4343:5651(-)	-4.38997	0.110405	0.299019	-3.87393	0.15258	0.312066	-1.43163	0.589431	0.751362	-0.154907	0.953521	0.971963	-0.582049	0.827097	0.890598	0.210149	0.936501	0.97232	6.10554	0.0280844	0.083124	-2.8438	0.348507	0.526648	8.43652	0.00128418	0.00598019
MAG_eukaryotic_2-00000118_24198:24718(+)	-3.68381	0.183733	0.42061	-4.16819	0.138516	0.292699	-0.596752	0.82326	0.901819	-3.24706	0.270308	0.425476	0.179577	0.946655	0.967489	1.53045	0.564089	0.774777	6.48951	0.0192286	0.0628172	-0.975211	0.734404	0.839134	7.26404	0.00598732	0.0217246
MAG_eukaryotic_2-00000118_18321:18933(+)	-4.45346	0.130839	0.33466	-3.51417	0.223222	0.39951	0.615846	0.827637	0.904054	-1.9973	0.495905	0.638268	-0.720413	0.801602	0.872928	2.95493	0.295295	0.578901	5.11995	0.0880706	0.18873	0.810753	0.778979	0.867844	6.84182	0.0153227	0.0466758
MAG_eukaryotic_2-00000150_5907:10770(+)	-5.20426	0.00896083	0.0424529	-4.57717	0.0188527	0.0697027	-1.91004	0.31469	0.541888	-4.42166	0.0361267	0.112672	-0.243985	0.89759	0.937401	-0.501445	0.7909	0.898321	5.11991	0.0105531	0.040582	1.62481	0.392418	0.567493	7.62542	4.85e-05	0.000368826
MAG_eukaryotic_2-00000246_5737:12060(-)	-4.04916	0.0158622	0.0680446	-4.6653	0.0059775	0.0274507	-2.01515	0.223743	0.455579	-1.68312	0.315876	0.471114	-1.67133	0.317937	0.480033	0.993667	0.544827	0.762499	4.42873	0.0113523	0.0428462	-1.6808	0.338261	0.517841	7.26893	9e-06	8.84e-05
MAG_eukaryotic_2-00001946_1141:4363(-)	-3.35605	0.0920767	0.263516	-4.19468	0.0361428	0.115041	0.526977	0.790095	0.881459	-1.5368	0.442117	0.591853	-0.375009	0.850315	0.906369	2.58277	0.191778	0.475148	4.34453	0.0410132	0.109103	1.36512	0.492783	0.656487	7.58477	0.000125778	0.000839895
MAG_eukaryotic_2-00001946_2975:3931(+)	-3.62583	0.0330248	0.12249	-4.11434	0.0159012	0.061083	0.27051	0.872501	0.929645	-3.10499	0.074734	0.183038	0.88195	0.601197	0.726775	1.61235	0.33858	0.61631	5.66314	0.0017277	0.0102446	2.93591	0.0819315	0.205699	7.46201	9.32e-06	9.12e-05
MAG_eukaryotic_2-00002074_1747:3178(+)	-4.64177	0.00440426	0.0234752	-5.77991	0.000601515	0.00371196	-2.73594	0.0881069	0.263324	-4.42259	0.011256	0.0476168	-2.65247	0.104349	0.239035	-1.19109	0.454628	0.703333	3.76497	0.0258087	0.0782733	-2.96811	0.0929214	0.224724	6.34326	5.82e-05	0.000432732
MAG_eukaryotic_2-00000472_10688:12673(+)	-4.33355	0.0170238	0.0720365	-4.81864	0.00829439	0.0361836	-1.27259	0.477951	0.670603	-2.86827	0.118978	0.248249	-1.23689	0.492887	0.638218	0.0440618	0.980374	0.991621	4.94698	0.0099293	0.0387437	-0.0209007	0.990828	0.994784	6.92161	0.000107206	0.000732533
MAG_eukaryotic_2-00000472_3939:9498(-)	-3.55409	0.0577013	0.187145	-5.77673	0.0037143	0.0183298	-0.946519	0.608385	0.764634	-2.31085	0.226203	0.377918	-0.125913	0.945819	0.967008	0.463588	0.801399	0.903745	4.88106	0.0127261	0.0464339	0.325344	0.862977	0.921541	7.12554	0.000104117	0.000715127
MAG_eukaryotic_2-00000504_4892:6046(+)	-3.20696	0.0985425	0.276163	-3.74695	0.0552849	0.156715	-1.62467	0.399298	0.610637	-2.51496	0.210001	0.359582	-0.840943	0.664279	0.774891	1.09111	0.567843	0.77736	4.48191	0.027022	0.0810021	-2.15233	0.30763	0.487571	8.15956	1.83e-05	0.000161818
MAG_eukaryotic_2-00000504_67:2820(+)	-4.5021	0.0992869	0.277613	-5.77899	0.0466167	0.13866	-2.55527	0.336798	0.561369	-2.50358	0.362042	0.515755	0.243067	0.926001	0.955165	1.98492	0.444412	0.695712	6.03639	0.0280067	0.0829468	-2.8473	0.343257	0.522015	7.4106	0.00423171	0.0163112
MAG_eukaryotic_2-00001916_3346:4537(-)	-4.12	0.0173545	0.0730871	-4.8696	0.00508911	0.0239814	-1.53693	0.372637	0.58955	-3.19357	0.0682312	0.172666	-0.608237	0.724457	0.818898	0.821946	0.633026	0.814717	3.39754	0.0668292	0.154843	1.85239	0.282761	0.463459	7.22234	2.69e-05	0.00022393
MAG_eukaryotic_2-00002333_516:3689(-)	-3.88794	0.169786	0.399267	-4.42256	0.122619	0.270708	-2.71792	0.334598	0.559408	-1.24473	0.658369	0.766198	-1.13726	0.684936	0.790217	0.869246	0.752224	0.877735	5.72448	0.0495505	0.124879	-0.0271103	0.992417	0.995616	7.78787	0.00452338	0.0172284
MAG_eukaryotic_2-00000026_15594:17322(-)	-3.5889	0.2197	0.47001	-6.50035	0.0497746	0.145324	-0.234364	0.934848	0.96579	-0.612517	0.832761	0.891344	0.600742	0.834391	0.895698	0.654474	0.819345	0.913418	4.65969	0.125142	0.242801	1.23856	0.669946	0.792914	7.99018	0.0051165	0.0190989
MAG_eukaryotic_2-00000026_22525:23463(+)	-3.99782	0.154629	0.375094	-4.33297	0.127305	0.277452	0.490449	0.85397	0.919315	-3.24601	0.271845	0.427095	1.56327	0.557942	0.692392	-2.51059	0.373281	0.642426	6.98404	0.0120294	0.0445693	-0.178894	0.949278	0.97153	7.58948	0.00420264	0.0162216
MAG_eukaryotic_2-00000090_6060:8814(+)	-2.4	0.22276	0.474182	-4.53435	0.0273417	0.0930423	-0.518105	0.790944	0.88197	-3.57769	0.0969936	0.216693	-2.54297	0.214386	0.374767	0.691116	0.72308	0.86213	5.26912	0.0103072	0.039856	0.75449	0.705905	0.818301	8.60367	9.21e-06	9.02e-05
MAG_eukaryotic_2-00001435_4398:5888(+)	-4.36006	0.0167594	0.0711345	-6.07003	0.00142558	0.00795752	-2.09667	0.243707	0.475729	-4.40096	0.0236515	0.0831661	-2.49126	0.173684	0.330049	-2.34711	0.195651	0.479651	4.54602	0.0173493	0.05838	-2.1112	0.268839	0.44845	6.96477	9.36e-05	0.000651555
MAG_eukaryotic_2-00001531_696:1559(-)	-3.27878	0.0959832	0.271137	-4.9999	0.0156661	0.0604416	-0.0161233	0.993335	0.996871	-1.21583	0.538836	0.674063	-0.276824	0.88708	0.930347	-1.5529	0.42974	0.683985	4.77733	0.0189537	0.0621521	-0.407209	0.840667	0.906916	7.93186	3.63e-05	0.00028909
MAG_eukaryotic_2-00001563_1174:2631(+)	-3.02349	0.18054	0.415665	-4.04166	0.077565	0.198819	1.37277	0.537278	0.714885	-3.31683	0.166442	0.309518	-0.0696898	0.975232	0.984543	-0.36335	0.871132	0.939827	4.59935	0.0520238	0.129533	0.916312	0.686406	0.805267	7.39251	0.000879277	0.00434638
MAG_eukaryotic_2-00001200_5848:7611(+)	-5.12673	0.0643418	0.203442	-5.21967	0.0602866	0.16649	-0.798577	0.756865	0.861515	-3.55012	0.208937	0.358592	0.670668	0.794769	0.867858	-1.65835	0.526987	0.752056	6.19452	0.0223337	0.0704552	-0.675942	0.803299	0.883027	6.67173	0.0091199	0.0307513
MAG_eukaryotic_2-00001232_916:2682(+)	-5.85573	0.000546939	0.00383067	-5.79609	0.000592607	0.00366543	-1.80709	0.265003	0.498021	-3.40474	0.0432983	0.127041	-1.58657	0.331244	0.492791	0.382832	0.812618	0.909584	4.65501	0.00710793	0.0302021	-1.44416	0.390816	0.566233	6.23746	0.000108739	0.000742099
MAG_eukaryotic_2-00000633_2249:10009(+)	-4.34243	0.00657902	0.0328433	-4.92882	0.00222313	0.0117116	-1.5506	0.324634	0.55095	-3.27359	0.0456907	0.131713	-1.47289	0.353335	0.513387	0.387879	0.80476	0.905237	4.58879	0.00625949	0.0275317	0.0623614	0.968862	0.982847	7.45608	1.9e-06	2.37e-05
MAG_eukaryotic_2-00000665_8091:11870(-)	-5.09785	0.00420205	0.0225247	-5.47419	0.00227151	0.0119352	-1.92247	0.268319	0.501329	-2.24515	0.203368	0.352706	-1.02699	0.555405	0.690182	-1.25831	0.468898	0.713762	3.38272	0.06774	0.156287	-1.25461	0.484957	0.64943	6.65513	0.00011427	0.000774168
MAG_eukaryotic_2-00000729_1076:4913(-)	-3.15375	0.111326	0.300624	-3.89969	0.0514214	0.14867	-0.748839	0.701961	0.828451	-3.92972	0.0691578	0.174407	-2.80201	0.171205	0.326842	0.820423	0.674113	0.836141	4.70602	0.0228707	0.0716382	1.43594	0.467439	0.634634	8.36044	1.7e-05	0.00015196
MAG_eukaryotic_2-00000825_3302:4966(+)	-4.43901	0.105058	0.288964	-3.61722	0.171296	0.337273	-1.41713	0.581904	0.745793	-1.30105	0.621561	0.739273	0.864024	0.734561	0.826039	0.0581179	0.981836	0.991885	6.09084	0.0208934	0.0669778	1.39938	0.589489	0.732684	8.1877	0.00115936	0.00550273
MAG_eukaryotic_2-00000889_943:1774(+)	-2.84918	0.101112	0.281205	-3.18037	0.0681867	0.181464	-0.698786	0.684447	0.817367	-1.02423	0.558527	0.689456	0.333964	0.846314	0.903547	2.40621	0.158984	0.433019	6.25454	0.000539507	0.00396724	2.24771	0.192873	0.366041	8.95823	1.51e-07	2.74e-06
MAG_eukaryotic_2-00001594_105:2848(+)	-3.84314	0.0512987	0.17154	-4.20554	0.0343327	0.110505	-0.0173871	0.99274	0.996654	-1.34282	0.493885	0.636866	2.36295	0.21511	0.375512	0.926091	0.627684	0.81186	4.45965	0.0269879	0.0809085	-0.795143	0.694758	0.810871	7.64212	5.84e-05	0.000433709
MAG_eukaryotic_2-00001626_1931:3088(+)	-5.29727	0.00699465	0.034449	-6.47686	0.00205899	0.0109491	-2.01073	0.280365	0.512295	-5.43493	0.0140175	0.0562467	-1.14743	0.539834	0.67763	-2.01432	0.283813	0.56857	5.04046	0.0100416	0.0390494	-3.26939	0.126064	0.276841	5.26405	0.00418462	0.0161632
MAG_eukaryotic_2-00001660_450:4070(+)	-4.17906	0.018506	0.077022	-5.30431	0.00357884	0.0177539	-0.110088	0.949383	0.973491	-3.65137	0.0495592	0.139069	-1.23537	0.482	0.62875	-0.0329396	0.984872	0.993288	5.18847	0.0049951	0.0233588	0.165883	0.925492	0.958368	6.50664	0.000168264	0.00107473
MAG_eukaryotic_2-00001917_2223:3592(-)	-3.01012	0.0823703	0.243792	-3.96778	0.0231562	0.0818197	-0.679971	0.692905	0.822381	-1.99846	0.255909	0.410047	-1.31719	0.449316	0.600034	0.774858	0.6522	0.824221	5.47437	0.00286322	0.0153469	1.63517	0.344826	0.523269	8.24648	1.53e-06	1.95e-05
MAG_eukaryotic_2-00001981_371:4181(+)	-4.72201	0.00669415	0.033272	-4.99026	0.00445009	0.0213576	-2.36781	0.160309	0.379516	-3.88176	0.0341599	0.108391	-1.28773	0.446306	0.59731	0.702994	0.671899	0.835264	4.86178	0.00571783	0.0257667	-2.20881	0.22881	0.407037	7.20234	1.32e-05	0.000122788
MAG_eukaryotic_2-00002045_884:1524(-)	-4.17183	0.0210886	0.0855159	-4.7065	0.0097174	0.0412714	-2.3553	0.189273	0.416135	-2.2683	0.212686	0.363007	-0.057144	0.974484	0.984133	1.34365	0.450184	0.700061	5.46787	0.00412184	0.0202349	-1.1016	0.550749	0.702415	7.85274	9.95e-06	9.62e-05
MAG_eukaryotic_2-00000763_9055:10906(-)	-4.4881	0.00612048	0.0310047	-5.13388	0.00184581	0.0099608	-2.19202	0.176619	0.400289	-4.65218	0.00713007	0.0335607	-1.62486	0.318661	0.480729	-0.0224128	0.988936	0.995128	4.46307	0.010053	0.0390841	-2.60649	0.129011	0.28091	6.70664	3.21e-05	0.000260215
MAG_eukaryotic_2-00000795_8040:9086(+)	-0.664215	0.834806	0.931837	-1.61406	0.614945	0.75519	2.3634	0.454896	0.65361	-0.311884	0.923684	0.952929	3.08961	0.329247	0.490955	4.13769	0.190286	0.47319	7.76364	0.0174329	0.0585419	4.97666	0.116326	0.262552	9.48138	0.00266448	0.0111332
MAG_eukaryotic_2-00000827_5679:6763(-)	-3.79087	0.114647	0.306258	-4.89626	0.0458051	0.136942	-3.95952	0.106455	0.296843	-3.53623	0.161227	0.302914	-1.67186	0.486991	0.633041	-0.526746	0.82414	0.915645	3.5138	0.163057	0.292148	4.08198	0.0835871	0.208624	7.54295	0.00135741	0.00626266
MAG_eukaryotic_2-00000827_9401:10675(+)	-4.27758	0.0156288	0.0671917	-4.77412	0.00721307	0.0321202	-3.08867	0.080198	0.246731	-2.48591	0.162693	0.304748	0.487304	0.780774	0.85825	1.12259	0.520798	0.748233	5.21118	0.00550903	0.0250606	-1.04055	0.562066	0.711483	7.4697	1.9e-05	0.000166661
MAG_eukaryotic_2-00000827_28:2337(-)	-3.44468	0.0985193	0.276122	-5.0208	0.0201523	0.0733935	0.0454961	0.982285	0.990662	-4.17221	0.0678712	0.172093	-0.77095	0.710076	0.808465	0.883083	0.666409	0.83232	6.76761	0.00184888	0.0108252	-1.81231	0.414827	0.587728	7.19351	0.000427111	0.0023568
MAG_eukaryotic_2-00000859_6255:7021(+)	-1.73241	0.493573	0.736842	-3.12499	0.22646	0.403531	1.00497	0.688165	0.819832	-2.54999	0.347117	0.501053	1.97379	0.431213	0.584081	2.5836	0.30127	0.584496	6.3083	0.0155392	0.0538345	2.81369	0.265405	0.44485	7.85237	0.00164218	0.00738953
MAG_eukaryotic_2-00000987_7043:8537(-)	-3.13413	0.06384	0.20234	-4.36188	0.0113481	0.0468299	-1.18113	0.481334	0.67328	-2.28573	0.187454	0.33512	1.24977	0.454462	0.604648	2.24345	0.178169	0.45876	5.4682	0.0020533	0.0117508	0.862246	0.611755	0.74939	8.24806	7.2e-07	1.03e-05
MAG_eukaryotic_2-00000987_3578:6160(-)	-4.18608	0.0195992	0.0806257	-4.40523	0.0142318	0.0560676	-2.30925	0.193594	0.421207	-2.35266	0.193181	0.341509	-3.233	0.0775215	0.198479	0.225575	0.898204	0.953433	5.23589	0.00544243	0.0248385	-0.888676	0.626279	0.760013	7.45258	2.24e-05	0.000191966
MAG_eukaryotic_2-00001404_2650:4094(-)	-3.70567	0.0256085	0.100115	-5.38056	0.00145926	0.00812552	-0.420258	0.798677	0.886996	-2.14223	0.200086	0.34924	-0.419022	0.79986	0.871716	-0.804817	0.625966	0.811088	4.88704	0.00569302	0.0256756	1.9699	0.233002	0.411736	6.17489	0.000174076	0.00110452
MAG_eukaryotic_2-00001468_3312:4486(-)	-2.59944	0.327109	0.594821	-2.97413	0.264816	0.445717	0.147965	0.954737	0.976556	-1.51116	0.578142	0.705826	0.192894	0.941548	0.964133	2.09464	0.419829	0.676861	6.73632	0.0130105	0.0472201	1.24203	0.64158	0.771477	9.24236	0.00035672	0.00203188
MAG_eukaryotic_2-00001500_524:6275(+)	-2.94751	0.112558	0.302662	-3.88407	0.0392903	0.122334	0.159948	0.930388	0.96327	-3.7203	0.0659583	0.168763	0.89937	0.624121	0.744241	2.25964	0.215993	0.502513	5.7859	0.0027926	0.0150378	2.46163	0.181248	0.351376	8.29707	5.37e-06	5.73e-05
MAG_eukaryotic_2-00000317_4655:5260(+)	-3.23337	0.171137	0.40127	-3.96497	0.0986066	0.233574	-0.764535	0.741562	0.853204	-2.02191	0.403714	0.556161	-1.59194	0.503558	0.647466	0.574241	0.803708	0.904725	5.29639	0.0288248	0.0847581	0.732044	0.75773	0.854537	8.23535	0.000332942	0.00191758
MAG_eukaryotic_2-00000349_600:1498(+)	-4.29486	0.080424	0.239672	-7.61141	0.00923961	0.0395978	0.678911	0.777014	0.873721	-2.73057	0.273814	0.428956	-0.0307884	0.989808	0.993267	-0.0366903	0.987823	0.994625	4.49425	0.0792681	0.174877	1.80535	0.454608	0.623808	6.2378	0.00916941	0.0308958
MAG_eukaryotic_2-00000349_2696:16676(-)	-4.19437	0.00241159	0.0139788	-4.83609	0.00048249	0.00305514	-2.03643	0.139547	0.349671	-2.49914	0.0715469	0.178254	-0.64028	0.64229	0.758528	0.208635	0.879517	0.944182	4.17153	0.00490342	0.0230226	-0.383828	0.78192	0.869842	7.49751	5e-08	1.1e-06
MAG_eukaryotic_2-00000349_600:1444(-)	-2.99279	0.304398	0.57109	-13.3147	0.496597	0.66423	0.212656	0.940909	0.968975	-0.41741	0.885808	0.927201	1.65482	0.564038	0.697188	3.03489	0.288578	0.57286	3.18368	0.294984	0.444252	3.42505	0.233099	0.411784	7.8388	0.00608231	0.0219949
MAG_eukaryotic_2-00000509_4417:13121(-)	-3.7943	0.0138251	0.0608653	-3.95602	0.0103595	0.0435325	-0.967338	0.523757	0.704877	-3.4157	0.0343918	0.10895	-0.511304	0.737417	0.828015	0.564972	0.708932	0.854889	4.91888	0.00226638	0.0127505	0.495373	0.748135	0.848543	7.42091	8.69e-07	1.21e-05
MAG_eukaryotic_2-00001857_2307:3624(+)	-6.81032	0.0625339	0.199138	-3.6427	0.226602	0.403694	0.0785915	0.978625	0.98896	-3.10858	0.327638	0.482533	0.449245	0.878865	0.925255	1.62662	0.578407	0.784808	7.1915	0.0199223	0.0645619	2.08378	0.481353	0.646166	7.88728	0.00689716	0.0243821
MAG_eukaryotic_2-00001761_144:1509(+)	-0.136873	0.971177	0.98737	-3.62328	0.373101	0.55431	3.88112	0.302041	0.531438	0.0258573	0.994664	0.996876	4.97888	0.185622	0.343967	6.49503	0.0839164	0.299796	8.40774	0.0283439	0.0836879	6.44557	0.0868465	0.214532	11.4365	0.002334	0.00995207
MAG_eukaryotic_2-00001312_72:5403(-)	-3.69344	0.0546203	0.179858	-6.18816	0.0036739	0.0181694	-0.914159	0.627511	0.778327	-2.10758	0.280029	0.435004	-0.0492832	0.979197	0.986908	1.46108	0.435594	0.689029	5.61396	0.00473048	0.0223991	1.1009	0.564016	0.713175	7.83308	2.79e-05	0.000231366
MAG_eukaryotic_2-00000178_4900:7187(+)	-3.98024	0.0803323	0.239495	-4.29085	0.0618516	0.169588	0.0785625	0.971156	0.984689	-1.48906	0.509132	0.64907	2.09528	0.333827	0.495261	1.87629	0.386241	0.652237	6.32804	0.00533296	0.024434	1.08807	0.624802	0.759303	7.31664	0.000703577	0.00358457
MAG_eukaryotic_2-00001847_1:1755(-)	-4.28051	0.0105086	0.0485041	-5.80879	0.0009462	0.00556351	-1.20243	0.461669	0.659681	-2.86101	0.0940662	0.212004	-2.49628	0.137956	0.285256	0.641737	0.693311	0.846733	4.46187	0.00999341	0.0389122	-0.325477	0.84664	0.910544	6.9183	2e-05	0.000173961
MAG_eukaryotic_2-00001943_228:2903(-)	-4.31483	0.0455227	0.156575	-3.70616	0.0817657	0.205765	-2.01349	0.340144	0.563896	-4.68385	0.0498674	0.139736	0.164916	0.937361	0.961963	0.397483	0.8492	0.928993	6.30243	0.00447023	0.0214952	-2.18965	0.340065	0.519434	7.6904	0.000219822	0.00134639
MAG_eukaryotic_2-00001975_481:2085(-)	-2.30925	0.439389	0.697558	-2.36546	0.428227	0.604784	2.6744	0.359985	0.579335	-3.12944	0.337608	0.491578	2.0832	0.477691	0.625284	2.29383	0.433153	0.687047	7.91318	0.00923999	0.0366643	0.124	0.967955	0.982499	8.98591	0.0020718	0.00899351
MAG_eukaryotic_2-00001503_559:6410(+)	-3.43145	0.0331958	0.122999	-4.31288	0.0079541	0.0348789	-0.306358	0.847805	0.915971	-2.17822	0.182084	0.328792	-0.381349	0.812042	0.880068	1.44066	0.366154	0.637586	5.09253	0.00283916	0.0152444	0.699958	0.664834	0.789352	8.16992	2.88e-07	4.75e-06
MAG_eukaryotic_2-00001567_4827:6163(-)	-5.00365	0.00664753	0.0331002	-4.82917	0.00840455	0.0365649	-1.67174	0.348776	0.57086	-6.02905	0.00517255	0.0258599	-0.949116	0.596378	0.723193	0.487931	0.783435	0.894576	5.15066	0.00653115	0.0284174	0.413853	0.818811	0.894091	6.22198	0.00044071	0.00242083
MAG_eukaryotic_2-00001599_1336:1962(+)	-5.39687	0.0019286	0.0115171	-5.32018	0.00211937	0.0112146	-0.388949	0.812561	0.895508	-4.58597	0.0129206	0.0529132	0.678405	0.679518	0.786242	0.734813	0.653858	0.825592	3.95759	0.0233773	0.0728555	-1.12654	0.514081	0.673476	5.58649	0.000630928	0.0032718
MAG_eukaryotic_2-00001599_2752:3903(+)	-3.46318	0.0883952	0.256239	-4.71477	0.0237103	0.0834128	-0.832975	0.677467	0.812436	-0.774917	0.701852	0.797886	-0.554518	0.783372	0.860143	1.76884	0.374817	0.64343	4.47169	0.0349206	0.0973178	0.786013	0.699347	0.813844	7.49709	0.000164651	0.00105479
MAG_eukaryotic_2-00000960_8568:9054(+)	-2.18559	0.358883	0.625561	-3.03608	0.206739	0.380452	-0.683593	0.773122	0.871125	-1.32976	0.584837	0.710294	2.59093	0.27137	0.434891	3.19961	0.173687	0.453995	6.3066	0.0110532	0.0420128	3.30735	0.162115	0.327672	8.33157	0.000391457	0.00219655
MAG_eukaryotic_2-00001120_5445:7807(-)	-3.96201	0.106733	0.292457	-5.18518	0.0358873	0.114422	0.796609	0.744502	0.855056	-20.0633	0.803918	0.870779	-0.389007	0.873792	0.922043	1.20101	0.623218	0.809686	5.5912	0.0337073	0.0947985	1.0195	0.677667	0.798607	7.61556	0.00182932	0.00809586
MAG_eukaryotic_2-00001152_499:2294(+)	-2.22033	0.293026	0.559784	-2.08234	0.322867	0.50457	0.867606	0.676939	0.812236	-3.24611	0.160017	0.30147	0.920436	0.66034	0.772176	1.05245	0.613936	0.805427	7.23295	0.00088981	0.00597756	1.21927	0.568166	0.716273	8.49489	4.21e-05	0.000326952
MAG_eukaryotic_2-00001216_1067:3477(+)	-4.54342	0.0296338	0.112441	-4.59844	0.0276507	0.0938156	-2.78869	0.176455	0.400054	-3.70932	0.0876549	0.202437	-2.74409	0.191563	0.350376	-0.466986	0.819023	0.913273	4.56523	0.0356678	0.0988572	0.505902	0.806726	0.885713	6.97201	0.000593742	0.00311369
MAG_eukaryotic_2-00000673_11298:11708(-)	-3.77442	0.0638599	0.202384	-4.43391	0.0315494	0.103738	-2.40821	0.233768	0.466585	-2.16067	0.295555	0.450574	-1.6466	0.418862	0.57328	-0.331795	0.868208	0.938376	4.89719	0.0205145	0.0660285	-0.237677	0.908366	0.948435	7.29336	0.00023757	0.00144274
MAG_eukaryotic_2-00000673_9001:9831(-)	-2.71216	0.251254	0.511721	-4.37715	0.0812407	0.204925	-0.575021	0.804283	0.890071	-1.56157	0.51893	0.657032	1.24494	0.590053	0.718336	2.67215	0.243869	0.531651	7.07568	0.00289735	0.0154912	0.73933	0.757026	0.85425	8.58293	0.000175213	0.00111039
MAG_eukaryotic_2-00000705_140:1412(-)	-0.956473	0.801482	0.917687	-0.281653	0.940637	0.968005	3.82613	0.307909	0.536213	-1.48137	0.709244	0.803042	3.78509	0.313971	0.47616	5.23386	0.162922	0.438684	8.68683	0.0229702	0.0718597	0.86099	0.825817	0.898676	10.9621	0.00345364	0.0137884
MAG_eukaryotic_2-00000897_185:2634(-)	-4.71424	0.0258524	0.100866	-5.11486	0.0164217	0.0625934	-3.1862	0.127886	0.332128	-3.74623	0.0877322	0.202558	-0.474934	0.8183	0.884723	-0.241343	0.906699	0.957436	4.87594	0.0262925	0.079262	0.412439	0.84354	0.908518	6.91386	0.000744161	0.00376248
MAG_eukaryotic_2-00000929_142:1704(-)	-3.29863	0.0317242	0.118612	-4.19904	0.00656686	0.0296657	0.678988	0.656152	0.798633	-2.14272	0.167327	0.310567	-0.246939	0.871867	0.92066	0.724753	0.634814	0.815063	5.8219	0.000372872	0.00290337	3.07675	0.0439145	0.130782	7.83996	2.67e-07	4.44e-06
MAG_eukaryotic_2-00001186_1782:3344(+)	-3.33508	0.146005	0.36024	-4.3266	0.0638314	0.173273	-3.41651	0.143765	0.356302	-2.50425	0.289717	0.444757	2.97156	0.186598	0.345117	1.34363	0.550877	0.766208	3.203	0.181407	0.315528	-0.498557	0.832456	0.90249	8.16342	0.000280227	0.00165216
MAG_eukaryotic_2-00001250_1380:6916(-)	-4.30829	0.0036997	0.0202129	-4.68161	0.00164773	0.00903719	-1.72269	0.242494	0.474731	-3.52205	0.0198802	0.0731989	0.304033	0.836406	0.896779	-0.316138	0.829966	0.918547	4.47083	0.00469284	0.0222928	-0.0923011	0.950505	0.972429	7.02919	1.72e-06	2.15e-05
MAG_eukaryotic_2-00002886_254:1734(-)	-3.61767	0.0685296	0.212727	-5.8683	0.00508556	0.0239746	-2.33491	0.237978	0.471042	-2.35012	0.244553	0.398287	-1.772	0.374382	0.532829	0.0861002	0.964985	0.98494	4.9465	0.0179281	0.0597154	0.0526766	0.979034	0.988211	7.45118	0.000136658	0.000902396
MAG_eukaryotic_2-00000003_47286:47807(-)	-2.32243	0.423104	0.683185	-3.5338	0.231822	0.409276	-1.24033	0.668179	0.806303	-0.473283	0.871138	0.918029	0.565821	0.844362	0.902436	3.23102	0.25757	0.545328	5.50899	0.0667405	0.154715	1.49437	0.608507	0.747019	8.17952	0.00411868	0.0159549
MAG_eukaryotic_2-00000003_43944:44075(-)	-2.22858	0.3206	0.587097	-3.43991	0.132233	0.284299	-1.05147	0.638431	0.786131	-3.55893	0.151458	0.290691	2.74765	0.214579	0.37501	2.81805	0.202563	0.487151	7.09967	0.00226296	0.0127415	1.35242	0.550387	0.702132	8.21717	0.000198558	0.00123651
MAG_eukaryotic_2-00000003_20003:20131(+)	-3.34171	0.0169382	0.0717458	-4.28437	0.00230065	0.0120685	-1.55248	0.266055	0.498972	-2.6143	0.0647697	0.166652	0.227716	0.870334	0.91982	1.44362	0.299892	0.583446	6.25016	2.99e-05	0.000340479	0.851991	0.54315	0.696673	7.89815	1.39e-08	3.66e-07
MAG_eukaryotic_2-00000003_12820:14140(-)	-2.39196	0.255611	0.516989	-3.71904	0.0800913	0.203109	-1.38201	0.511081	0.69581	-0.846554	0.689159	0.788526	0.451315	0.829794	0.892615	1.75538	0.401247	0.663665	6.29742	0.00479505	0.0226267	1.09483	0.605264	0.744971	9.02948	1.54e-05	0.000139525
MAG_eukaryotic_2-00002002_94:1998(-)	-5.13932	0.0185038	0.077022	-4.54103	0.0333951	0.108333	-1.53372	0.458792	0.657304	-2.89755	0.182956	0.329772	0.230857	0.911003	0.945486	-1.22178	0.556472	0.769562	6.04679	0.00557164	0.0252466	-0.577099	0.788165	0.873758	7.6317	0.00019518	0.00121752
MAG_eukaryotic_2-00000592_0:8813(+)	-4.18022	0.00529142	0.0274931	-3.99869	0.00749839	0.0331884	-1.78638	0.229219	0.461177	-2.29159	0.128386	0.26103	-0.920898	0.536303	0.674663	-0.369125	0.803422	0.904695	5.31185	0.00082196	0.00561643	1.08248	0.46767	0.634785	7.37256	6.13e-07	8.98e-06
MAG_eukaryotic_2-00000624_9743:12448(+)	-2.37377	0.239031	0.495639	-2.73032	0.176582	0.343472	-1.02551	0.61	0.765896	-2.6671	0.205835	0.35526	-0.501217	0.80426	0.874656	1.584	0.428142	0.683063	6.56061	0.00199413	0.011478	1.87588	0.352855	0.530604	8.84028	9.35e-06	9.14e-05
MAG_eukaryotic_2-00000624_3775:9175(-)	-3.47299	0.0633384	0.201195	-4.02489	0.0323296	0.105708	-0.573851	0.756465	0.861447	-2.10301	0.267169	0.422275	-1.40983	0.451816	0.602329	0.703271	0.703567	0.851696	3.83937	0.0518097	0.129184	0.538681	0.774282	0.864967	8.22628	8.12e-06	8.08e-05
MAG_eukaryotic_2-00000656_6230:9818(-)	-3.57259	0.086314	0.251954	-5.87736	0.00772651	0.0340381	0.76258	0.709997	0.834095	-1.22735	0.555851	0.686988	0.258347	0.900201	0.939166	1.43191	0.485056	0.724546	5.05784	0.0208371	0.0668509	0.158199	0.939968	0.966445	6.85084	0.000821121	0.00409958
MAG_eukaryotic_2-00000656_266:5602(-)	-5.06592	0.0114806	0.0522086	-6.72617	0.00157317	0.00868904	-2.3064	0.238563	0.471322	-5.42129	0.014394	0.0573912	-1.71348	0.38427	0.542151	-0.202656	0.917036	0.962996	5.37113	0.00974215	0.0381576	0.189478	0.923576	0.95752	7.03724	0.000282834	0.00166472
MAG_eukaryotic_2-00000656_9194:9514(+)	-5.17349	0.0457736	0.157202	-6.56393	0.0182957	0.0681447	0.933536	0.703871	0.829715	-2.40269	0.346401	0.500245	1.12464	0.647749	0.7626	0.788251	0.748584	0.875643	4.83228	0.0649738	0.151589	-2.89638	0.295438	0.475588	6.6888	0.00638704	0.0228774
MAG_eukaryotic_2-00001701_3734:5238(-)	-4.83459	0.0444984	0.15395	-5.21366	0.0318442	0.104482	-1.78881	0.442647	0.643983	-3.16979	0.195188	0.343502	-0.89904	0.700664	0.801406	1.88019	0.415612	0.674551	4.88945	0.0472439	0.120514	-2.71833	0.291057	0.471533	7.14289	0.00195964	0.00857601
MAG_eukaryotic_2-00001797_3723:4466(-)	-4.5173	0.0119113	0.0539001	-6.13792	0.00093666	0.0055165	-2.70629	0.128752	0.333459	-3.90341	0.0357923	0.112015	-3.63327	0.0476814	0.142887	0.47775	0.786932	0.896031	4.34964	0.0217398	0.0691032	-2.00414	0.280893	0.46144	5.85494	0.000907095	0.00446805
MAG_eukaryotic_2-00000260_9755:12001(-)	-2.94693	0.0946501	0.268448	-4.04254	0.0240023	0.0841823	-0.549718	0.752778	0.859466	-2.90046	0.116728	0.244972	-0.0933628	0.957551	0.974208	-5.76691	0.00837839	0.0516587	5.50813	0.0028507	0.0152916	-0.351395	0.846382	0.910372	7.78974	7.16e-06	7.29e-05
MAG_eukaryotic_2-00000260_5004:5804(-)	-5.09591	0.02238	0.0895528	-4.07941	0.0611821	0.168269	-2.39938	0.26681	0.499702	-4.4127	0.0618767	0.161667	-1.47557	0.496497	0.641489	-0.311802	0.884295	0.946578	1.01253	0.659526	0.763585	-3.21529	0.18462	0.355742	7.0789	0.000893753	0.00440778
MAG_eukaryotic_2-00000324_6196:7849(+)	-4.48344	0.0727782	0.222215	-5.73332	0.0244919	0.0854891	-4.37996	0.0831864	0.252908	-3.54935	0.165688	0.308597	1.31959	0.591868	0.719813	0.0465096	0.984935	0.993296	5.59303	0.0341207	0.095662	-3.00071	0.260109	0.439562	7.32914	0.00286132	0.0118141
MAG_eukaryotic_2-00000388_253:8549(-)	-4.07297	0.00953595	0.0447726	-4.51875	0.00417866	0.0202392	-1.78498	0.251719	0.484369	-2.78075	0.0811821	0.192638	-1.77774	0.257718	0.421081	0.258941	0.867499	0.938008	4.64893	0.00516693	0.0239416	0.432458	0.783006	0.870183	7.74371	5.72e-07	8.48e-06
MAG_eukaryotic_2-00002743_283:2361(-)	-4.47271	0.00806678	0.0389558	-5.0096	0.00319486	0.0160661	-3.60457	0.0328276	0.12953	-4.69468	0.00907126	0.0405618	-1.00039	0.549607	0.685138	0.652184	0.694595	0.847143	4.21772	0.0178995	0.0596701	-1.3923	0.419196	0.59177	7.19308	1.44e-05	0.000132204
MAG_eukaryotic_2-00001492_872:2416(-)	-3.19643	0.183274	0.419938	-5.77901	0.0418732	0.128363	0.881303	0.702682	0.828814	-1.89188	0.440816	0.590719	1.44779	0.53214	0.671251	1.30151	0.573458	0.781283	7.46944	0.0017448	0.0103263	2.12915	0.364299	0.541503	8.20456	0.000354524	0.00202232
MAG_eukaryotic_2-00001718_1338:4128(-)	-2.25697	0.366859	0.632782	-2.39897	0.337981	0.519503	-0.41569	0.866668	0.926089	-3.00417	0.268851	0.424041	1.45067	0.556625	0.691153	1.85907	0.449354	0.699695	5.90348	0.020947	0.06708	-0.214384	0.934548	0.963595	8.82331	0.000312884	0.00181857
MAG_eukaryotic_2-00000693_4888:8881(+)	-4.01447	0.035888	0.130743	-4.18579	0.0288424	0.0969283	-2.53069	0.183669	0.409275	-2.37203	0.219513	0.370624	-2.18627	0.255369	0.418584	0.105593	0.955412	0.981124	5.71395	0.00465991	0.0221813	0.123125	0.948846	0.971337	6.73777	0.000346641	0.00198419
MAG_eukaryotic_2-00000853_6605:9488(-)	-4.48765	0.00914354	0.0432069	-5.71842	0.00121302	0.00692717	-1.88035	0.267284	0.500334	-2.96208	0.0901483	0.206309	-1.00737	0.553504	0.688634	-0.399407	0.813187	0.909856	5.61395	0.00186051	0.0108773	-2.06812	0.249201	0.428421	7.19637	1.9e-05	0.000167115
MAG_eukaryotic_2-00000917_8231:9244(-)	-4.6757	0.0162882	0.0695193	-4.94436	0.0113153	0.0467187	-4.04516	0.0385033	0.146526	-5.18614	0.0146081	0.0580479	-1.08251	0.573103	0.704609	0.130707	0.945388	0.97644	3.85056	0.0595532	0.142677	0.721615	0.707901	0.819831	6.78439	0.000364857	0.00206641
MAG_eukaryotic_2-00000949_788:2263(+)	-4.14764	0.0139845	0.061452	-4.71157	0.00551036	0.0256499	-0.812918	0.625784	0.777191	-5.66114	0.00286505	0.0157636	-2.01494	0.233056	0.395125	0.407113	0.806899	0.906499	5.36308	0.00264832	0.0144505	-0.537208	0.752592	0.850965	7.01339	2.45e-05	0.000207214
MAG_eukaryotic_2-00001913_525:4889(+)	-2.59283	0.14996	0.367047	-3.6588	0.0461694	0.137827	0.61752	0.727572	0.844561	-3.08753	0.111205	0.237427	-1.48422	0.417174	0.571581	1.33503	0.451401	0.700984	7.93258	2e-05	0.000238923	0.0263781	0.988654	0.993497	8.228	3.16e-06	3.64e-05
MAG_eukaryotic_2-00002169_1765:3392(-)	-4.90615	0.0175138	0.0736921	-4.71622	0.021671	0.0777126	-0.629501	0.753473	0.85991	-3.01922	0.147595	0.285916	-1.06063	0.599722	0.725782	-0.874821	0.663536	0.830858	3.22338	0.132497	0.252305	-0.982699	0.636504	0.767641	6.45307	0.00123884	0.00580283
MAG_eukaryotic_2-00000503_48:576(-)	-3.13185	0.0508892	0.170471	-3.28807	0.040565	0.125344	-0.39085	0.805104	0.890578	-1.23492	0.444199	0.593811	0.656241	0.679096	0.785938	2.77412	0.0786489	0.287366	6.05133	0.000308828	0.00248371	0.553803	0.732238	0.83762	8.5745	5.32e-08	1.15e-06
MAG_eukaryotic_2-00000535_6284:7087(+)	-3.16415	0.118369	0.312506	-4.21689	0.0442569	0.133757	1.29607	0.50802	0.693088	-2.64452	0.214301	0.364796	0.988356	0.616228	0.738435	1.12277	0.567514	0.77715	5.83213	0.00428223	0.0207955	-0.0640596	0.975314	0.986345	8.23789	2.43e-05	0.000205909
MAG_eukaryotic_2-00000535_9487:13824(-)	-3.70752	0.0277058	0.106632	-4.59774	0.00684822	0.0307381	-0.503401	0.762624	0.864913	-1.27335	0.449463	0.598326	1.03294	0.535352	0.673809	0.699638	0.674416	0.836265	4.48381	0.0119063	0.0442526	4.14544	0.0127504	0.0504001	7.11806	1.85e-05	0.000163577
MAG_eukaryotic_2-00000695_479:1903(-)	-3.64124	0.0813442	0.241659	-4.18066	0.0462173	0.137943	-0.277262	0.893493	0.941435	-3.00334	0.159841	0.301291	-1.55504	0.457345	0.607226	0.122693	0.952781	0.979941	4.53427	0.0410261	0.109103	2.53069	0.222389	0.399814	7.52793	0.000270409	0.00160572
MAG_eukaryotic_2-00000759_7314:9066(-)	-4.62571	0.0273049	0.105386	-5.17497	0.0143714	0.0564671	-3.20129	0.124012	0.326566	-3.90033	0.0731586	0.180767	-0.252961	0.902227	0.94008	1.27004	0.535497	0.757875	4.72868	0.0312987	0.0899838	-0.169513	0.935451	0.963902	7.37312	0.000316286	0.00183605
MAG_eukaryotic_2-00000759_6310:6875(+)	-3.48093	0.129359	0.33211	-5.779	0.0245758	0.0857351	-0.810735	0.717113	0.838291	-2.33007	0.324183	0.479089	-0.121478	0.956945	0.973819	1.02078	0.646302	0.82103	5.86278	0.0119072	0.0442526	0.907633	0.691181	0.808488	6.98009	0.00161295	0.00727562
MAG_eukaryotic_2-00000791_2944:5360(+)	-3.81303	0.019591	0.080612	-3.54614	0.0286923	0.0965623	0.247935	0.875152	0.93101	-1.22598	0.449797	0.598542	0.794932	0.615723	0.738085	2.79291	0.0757601	0.280769	5.14387	0.00196365	0.0113378	2.87289	0.0698391	0.182941	7.27473	3.65e-06	4.13e-05
MAG_eukaryotic_2-00000025_27848:31618(+)	-3.29668	0.112194	0.302202	-5.25471	0.0170817	0.0645881	-1.21227	0.553811	0.726343	-2.44471	0.254468	0.408544	-0.00690739	0.997311	0.998153	1.1136	0.583757	0.787615	5.78233	0.00707417	0.0301132	-1.57406	0.476797	0.642486	7.86642	0.000102585	0.000705102
MAG_eukaryotic_2-00000057_21994:24055(+)	-3.07032	0.0693625	0.214546	-3.16103	0.0615274	0.16906	-1.57419	0.35022	0.57202	-1.76629	0.301186	0.455842	-0.379095	0.822188	0.887074	1.91462	0.253208	0.540505	5.59237	0.00181408	0.0106482	1.20177	0.477788	0.643175	8.81249	1.41e-07	2.6e-06
MAG_eukaryotic_2-00000057_12713:18335(-)	-4.63555	0.00614051	0.0310702	-5.88482	0.000587056	0.00363599	-2.85484	0.090059	0.266825	-3.59154	0.0363408	0.11317	-2.67015	0.115347	0.254707	0.274304	0.870054	0.939257	4.06301	0.024341	0.0749441	-0.830154	0.625463	0.759611	6.94555	3.38e-05	0.000271862
MAG_eukaryotic_2-00000089_17835:21489(+)	-4.07573	0.0806227	0.240096	-4.32228	0.0651074	0.17558	0.386816	0.863956	0.924973	-3.90144	0.119419	0.248689	0.803148	0.72287	0.817667	-0.143362	0.949593	0.978139	5.74904	0.0162337	0.0555982	3.14234	0.165018	0.331449	7.34388	0.00110268	0.00527048
MAG_eukaryotic_2-00000153_1756:2749(-)	-3.72168	0.031566	0.118155	-4.19054	0.0157715	0.0607108	-2.76957	0.109531	0.302406	-2.34305	0.179767	0.326045	-1.61032	0.352854	0.512839	1.05063	0.540649	0.760208	5.42578	0.00325081	0.0168985	0.436453	0.801364	0.881913	7.83026	5.01e-06	5.4e-05
MAG_eukaryotic_2-00000185_6101:11224(+)	-4.49532	0.0538735	0.178165	-4.3779	0.0593788	0.164633	-2.35991	0.301926	0.531346	-4.99721	0.0547319	0.148857	-2.11834	0.360904	0.520872	-0.275642	0.903132	0.955527	5.37267	0.0253592	0.0772797	-2.24139	0.363785	0.540928	7.02109	0.00181546	0.00804601
MAG_eukaryotic_2-00000217_17987:18352(+)	-1.42686	0.712357	0.877621	-3.75335	0.355713	0.537002	1.64108	0.668136	0.806303	-4.43259	0.342355	0.496155	2.19808	0.566781	0.699357	4.07624	0.285856	0.5707	6.36552	0.108357	0.218412	3.58979	0.351317	0.529125	9.39269	0.013839	0.0431054
MAG_eukaryotic_2-00000249_6447:7808(+)	-4.87771	0.0221711	0.088954	-5.13989	0.0167582	0.0636121	0.169486	0.93331	0.965115	-4.22842	0.0623723	0.162603	-0.855087	0.67699	0.784417	1.39208	0.491463	0.728664	4.51044	0.0359523	0.0994185	1.09391	0.595003	0.736958	6.5302	0.00122026	0.0057389
MAG_eukaryotic_2-00000380_13827:16199(+)	-2.71604	0.266871	0.530769	-4.24518	0.0924258	0.223764	1.49211	0.534987	0.713197	-1.1764	0.634762	0.748964	-0.150324	0.950806	0.970013	2.45421	0.307375	0.590184	7.77773	0.00217295	0.0123143	1.01698	0.680058	0.800208	8.45011	0.000431419	0.00237353
MAG_eukaryotic_2-00000412_6001:8124(-)	-1.59573	0.512969	0.75188	-3.11467	0.208149	0.382325	-1.17561	0.630986	0.780543	-2.80949	0.281035	0.436185	0.221705	0.927795	0.955992	0.363517	0.881325	0.944946	4.81638	0.0598905	0.143195	1.74716	0.47769	0.643075	9.34994	0.000110264	0.000751591
MAG_eukaryotic_2-00000444_1093:1756(+)	-4.22389	0.00866725	0.0413053	-4.62162	0.00419622	0.0203036	-3.34917	0.0374564	0.14351	-3.00375	0.0659472	0.16875	-0.132992	0.933516	0.959407	0.713028	0.653818	0.825592	5.09907	0.00280257	0.0150769	-0.295154	0.8552	0.916338	7.60461	1.67e-06	2.11e-05
MAG_eukaryotic_2-00000604_2840:4071(+)	-4.56588	0.0489701	0.165736	-5.16082	0.0264511	0.0907801	0.22548	0.922083	0.958302	-4.60481	0.0528904	0.145393	-0.975115	0.673011	0.781503	0.887784	0.700162	0.850181	4.67686	0.0597505	0.142978	-0.729235	0.754022	0.85192	7.12796	0.0019794	0.00864351
MAG_eukaryotic_2-00001566_5788:6282(-)	-4.65857	0.00448813	0.0238605	-6.23466	0.000285951	0.00191255	-1.17834	0.461878	0.659743	-3.10434	0.0625881	0.162852	0.323253	0.840005	0.899526	0.645871	0.685963	0.842887	4.49164	0.00853255	0.0345651	0.257702	0.874045	0.928692	5.99831	0.000167918	0.00107325
MAG_eukaryotic_2-00002818_542:1570(-)	-3.41262	0.131703	0.336113	-4.05155	0.0783195	0.200163	2.79346	0.201304	0.430156	-2.67189	0.258314	0.41271	2.51828	0.250381	0.41322	2.02667	0.354741	0.628052	6.8603	0.00284104	0.0152515	2.1415	0.334716	0.514193	7.79308	0.000360408	0.00204745
MAG_eukaryotic_2-00000031_27002:33161(+)	-3.71173	0.0219369	0.0882505	-3.86263	0.0171722	0.0648695	-0.442577	0.782142	0.876752	-2.13972	0.191048	0.339246	-0.500853	0.755548	0.840822	1.284	0.421716	0.678542	5.69622	0.000860813	0.00582484	-0.202725	0.901492	0.945019	7.97004	5.9e-07	8.71e-06
MAG_eukaryotic_2-00002541_650:2525(-)	-4.12105	0.066042	0.20715	-4.06964	0.0686912	0.182475	-1.44101	0.50944	0.694364	-3.04629	0.189294	0.337136	-3.20224	0.164893	0.319007	-0.32767	0.880449	0.944566	5.62223	0.0142935	0.0506057	0.446134	0.841189	0.907094	8.34614	0.000111244	0.000756789
MAG_eukaryotic_2-00002605_55:2178(+)	-4.30903	0.0359308	0.13087	-5.01543	0.015902	0.061083	-2.60656	0.199948	0.428885	-2.52549	0.223549	0.37513	-3.49354	0.0977105	0.229381	0.399629	0.842496	0.925442	4.61238	0.0317139	0.090866	-1.28359	0.542432	0.696168	6.86532	0.000618799	0.00322087
MAG_eukaryotic_2-00001212_3517:4957(-)	-4.47131	0.0141355	0.0619751	-3.31304	0.0615266	0.16906	0.668053	0.700656	0.82769	-3.57577	0.0611511	0.160312	-0.684052	0.69813	0.79951	1.73872	0.316751	0.598525	6.65076	0.000297701	0.00240671	-0.0946553	0.958263	0.976901	7.88553	5.36e-06	5.72e-05
MAG_eukaryotic_2-00001244_3548:5616(-)	-3.22257	0.157426	0.379673	-5.73556	0.0196766	0.0721102	-0.601661	0.789083	0.880707	-3.73721	0.128964	0.2618	-4.13715	0.0934206	0.223031	-2.43968	0.291474	0.575513	4.79322	0.0439782	0.114582	-3.557	0.183976	0.355055	6.84218	0.00221556	0.00951584
MAG_eukaryotic_2-00000989_887:7686(-)	-2.59382	0.197347	0.440288	-3.32086	0.102017	0.238935	0.621499	0.754196	0.860068	-0.994987	0.624571	0.741495	-0.841968	0.677172	0.784522	2.18866	0.269437	0.556331	5.82391	0.00538732	0.0246395	1.73353	0.389155	0.564618	8.72621	1.03e-05	9.9e-05
MAG_eukaryotic_2-00001149_2548:3666(-)	-4.30019	0.051394	0.171789	-4.4374	0.0448498	0.134927	-3.37915	0.125366	0.328539	-2.77634	0.217962	0.368868	-0.570823	0.790332	0.864892	1.25519	0.55364	0.767682	5.36234	0.0168564	0.0571603	-2.57029	0.284607	0.464942	6.96929	0.000973241	0.00473699
MAG_eukaryotic_2-00002913_400:918(+)	-4.44243	0.1209	0.317066	-5.05765	0.0875364	0.215414	-0.354534	0.89471	0.942373	-3.91959	0.200932	0.350263	0.637771	0.812266	0.880229	1.6576	0.533814	0.756949	4.50428	0.10644	0.21567	-2.14526	0.480735	0.645648	7.40164	0.00529808	0.0196218
MAG_eukaryotic_2-00000094_9197:11177(+)	-4.79607	0.0144289	0.0630272	-5.2194	0.00851814	0.036974	-0.565428	0.763908	0.865658	-1.6042	0.404086	0.556497	-1.26623	0.507202	0.65056	0.578677	0.758267	0.881832	3.7826	0.0587059	0.141315	0.574376	0.764499	0.858922	7.08171	0.000157198	0.00101286
MAG_eukaryotic_2-00000126_17071:18456(-)	-7.25364	2.05e-05	0.000225013	-7.52481	1.01e-05	9.73e-05	-4.68646	0.00573911	0.0305511	-4.28233	0.0117689	0.0492946	-2.19571	0.195197	0.354442	-1.48556	0.380551	0.647628	0.654208	0.720632	0.810649	-1.02021	0.547598	0.700045	3.4334	0.0426453	0.104231
MAG_eukaryotic_2-00000126_16975:18121(+)	-6.06932	0.0411074	0.144733	-8.01995	0.00738666	0.0327525	-3.42007	0.248815	0.481204	-6.12834	0.0416905	0.123717	-24.7399	0.890102	0.932417	-2.62076	0.376835	0.644944	2.35403	0.461928	0.60224	-23.6634	0.909199	0.948752	4.68351	0.113973	0.215603
MAG_eukaryotic_2-00001183_893:6456(+)	-3.60663	0.0344378	0.126549	-4.35974	0.0115769	0.0475	-1.37677	0.413428	0.621507	-1.96341	0.255277	0.409392	0.177305	0.91604	0.948897	1.48641	0.373944	0.642646	6.21441	0.000474139	0.00356008	1.25042	0.460849	0.629407	7.96187	1.83e-06	2.28e-05
MAG_eukaryotic_2-00000640_2993:7793(+)	-3.68521	0.032718	0.121488	-4.55285	0.00942507	0.0402317	-1.65145	0.332595	0.557483	-3.93468	0.0342191	0.1085	-1.79486	0.300203	0.463641	-0.694453	0.683238	0.841362	5.4347	0.00249702	0.0138058	0.0777254	0.964396	0.980609	7.12123	2.41e-05	0.000204289
MAG_eukaryotic_2-00000704_6713:8389(+)	-2.26864	0.28621	0.552489	-2.25871	0.28808	0.470108	2.79707	0.185396	0.411118	-2.06626	0.342935	0.496649	0.253728	0.904965	0.941644	2.23536	0.29019	0.574415	6.67406	0.00307156	0.0161874	1.82914	0.390901	0.56628	9.12793	1.54e-05	0.000139497
MAG_eukaryotic_2-00000704_9132:9448(-)	-4.72378	0.128947	0.331543	-9.52169	0.15976	0.322013	-4.8311	0.143298	0.355645	-9.33503	0.251266	0.405459	-0.615692	0.833835	0.895409	0.818398	0.776835	0.891147	4.71456	0.119279	0.234751	1.20045	0.684015	0.803339	8.39959	0.00342559	0.0136862
MAG_eukaryotic_2-00000736_2:1805(-)	-5.66713	0.00315015	0.0175654	-5.63855	0.00325013	0.0162993	-2.51611	0.181227	0.406108	-2.66088	0.162036	0.303875	-6.28275	0.0025525	0.0149621	-0.446186	0.811978	0.909298	3.87236	0.0546139	0.134032	-0.832374	0.662539	0.78771	6.25127	0.000838612	0.00417123
MAG_eukaryotic_2-00001956_1319:3289(-)	-4.36041	0.0368923	0.133495	-4.50488	0.0313955	0.10341	-0.287354	0.886951	0.938076	-3.94063	0.0763406	0.185497	-1.70109	0.410394	0.565699	-0.64427	0.751112	0.877186	5.70364	0.00780468	0.0324215	-0.792128	0.708633	0.820577	7.1417	0.000387847	0.00218068
MAG_eukaryotic_2-00002116_1:3664(+)	-3.95053	0.028605	0.109329	-4.17609	0.0209397	0.0756867	-1.45342	0.414386	0.622089	-1.89595	0.295628	0.450633	-0.619443	0.728769	0.822111	-0.0204358	0.990819	0.995921	4.67596	0.0134795	0.0484807	-0.579068	0.752146	0.850743	7.61101	1.68e-05	0.000150913
MAG_eukaryotic_2-00000194_542:2080(+)	-6.48104	0.0297872	0.11288	-5.77898	0.0388155	0.121267	-4.8287	0.0821907	0.250986	-4.63739	0.11114	0.237317	0.743782	0.765181	0.847638	0.992063	0.689241	0.844614	4.83805	0.0645042	0.150961	-1.51687	0.574497	0.72123	6.87694	0.00538208	0.0198876
MAG_eukaryotic_2-00000226_16892:17591(+)	-3.88476	0.0505579	0.169684	-4.02683	0.0429973	0.130922	-0.792504	0.682819	0.816309	-4.38615	0.0458181	0.131968	0.13906	0.942987	0.965108	2.31941	0.229034	0.51626	6.44978	0.00162624	0.00976757	0.192549	0.923036	0.95722	7.13294	0.000212673	0.00130951
MAG_eukaryotic_2-00000258_936:1707(-)	-4.03553	0.167201	0.39547	-3.37305	0.238572	0.416843	-0.291604	0.916712	0.95522	-2.90229	0.337124	0.491338	-0.0374905	0.989362	0.993046	1.80688	0.514855	0.744628	2.76253	0.345499	0.495367	-1.39382	0.647294	0.77595	7.76367	0.00500091	0.0187276
MAG_eukaryotic_2-00000258_2266:7554(+)	-4.49782	0.00410012	0.0220716	-4.72462	0.00262192	0.0135156	-1.65865	0.282749	0.514761	-3.89509	0.0166784	0.0641352	-1.22381	0.430325	0.583216	0.704443	0.647044	0.821478	4.17375	0.011361	0.0428613	-1.36889	0.392337	0.567483	6.7322	1.17e-05	0.000111066
MAG_eukaryotic_2-00000290_9266:10508(+)	-3.4499	0.278708	0.543767	-2.55782	0.411913	0.58912	1.03957	0.733586	0.848469	-1.98851	0.540089	0.675005	1.01356	0.741595	0.830851	2.20953	0.468953	0.713816	6.34376	0.0460161	0.118345	3.05473	0.320766	0.500777	9.03741	0.00296963	0.0121927
MAG_eukaryotic_2-00000418_8:520(+)	-3.7896	0.0246295	0.0969083	-5.77215	0.00164809	0.00903763	-1.95533	0.238639	0.471358	-4.5244	0.017146	0.065403	-2.37069	0.165248	0.319389	0.313464	0.848356	0.928787	5.54423	0.00131701	0.00825692	-2.04069	0.261248	0.440608	7.03966	1.55e-05	0.000140279
MAG_eukaryotic_2-00000450_11201:12710(-)	-1.93314	0.300245	0.567267	-2.54374	0.174922	0.341443	-0.348265	0.851346	0.918236	0.0990678	0.957788	0.974748	0.362427	0.845971	0.903336	2.78709	0.131468	0.390488	6.2039	0.0014743	0.0090399	1.70298	0.364866	0.541954	9.52883	2.42e-07	4.07e-06
MAG_eukaryotic_2-00000482_10507:12717(-)	-3.74153	0.00893573	0.0423584	-4.80773	0.000814345	0.00487561	-0.0923459	0.948389	0.972923	-2.08312	0.146515	0.284393	-0.187952	0.895297	0.936274	1.02417	0.472767	0.716367	4.67245	0.0023691	0.0132165	2.58013	0.0706697	0.184349	7.15739	5.18e-07	7.78e-06
MAG_eukaryotic_2-00001083_2611:4505(-)	-3.78082	0.0636863	0.202008	-5.63048	0.00838176	0.0364855	-1.91438	0.342936	0.565679	-1.79342	0.381705	0.535191	3.22323	0.106754	0.242399	0.411661	0.837243	0.922452	4.81341	0.0240555	0.0743792	0.923848	0.649212	0.777155	7.07822	0.0003933	0.00220512
MAG_eukaryotic_2-00001083_6371:8659(+)	-3.79151	0.143726	0.35646	-2.60716	0.298972	0.481239	-1.14619	0.64552	0.791135	-2.31461	0.380748	0.534426	0.566368	0.819369	0.885382	2.38423	0.330941	0.610337	6.17569	0.0156016	0.0539901	-2.18063	0.441784	0.611587	8.57112	0.000457785	0.00249809
MAG_eukaryotic_2-00001243_4361:6752(-)	-5.97417	0.00266281	0.0152184	-6.2138	0.0019997	0.0106691	-2.91098	0.118213	0.317388	-3.84943	0.0522161	0.144181	-0.955109	0.605664	0.730038	1.54354	0.398161	0.661486	5.41401	0.00545204	0.0248581	-1.1684	0.544091	0.697447	6.59899	0.000297537	0.00174025
MAG_eukaryotic_2-00001275_466:3114(-)	-2.72076	0.165183	0.39213	-3.67052	0.0638722	0.173337	-1.98595	0.311801	0.539521	-2.22947	0.269316	0.424478	-0.0866897	0.964632	0.978598	0.785968	0.685707	0.842839	5.26107	0.0106927	0.0410169	1.08873	0.580944	0.726111	8.46422	1.22e-05	0.000114932
MAG_eukaryotic_2-00001339_446:7389(-)	-3.65284	0.0220257	0.088516	-4.23885	0.00801693	0.035097	-2.83451	0.075686	0.237841	-2.72775	0.0903108	0.206489	0.348802	0.826278	0.889991	1.45758	0.358439	0.631153	5.48811	0.00131382	0.0082406	0.578401	0.717219	0.827086	7.92376	5.89e-07	8.7e-06
MAG_eukaryotic_2-00001726_316:2161(-)	-3.13423	0.0973944	0.273774	-2.74636	0.143365	0.299493	0.0464346	0.979971	0.989562	-1.91932	0.321607	0.476559	0.729789	0.694209	0.79689	1.09412	0.553698	0.767682	6.64526	0.000608048	0.00436765	0.475083	0.803751	0.883367	9.12842	6.88e-07	9.88e-06
MAG_eukaryotic_2-00000481_9161:10786(+)	-3.6609	0.194264	0.43561	-1.99761	0.464997	0.636946	-1.53866	0.575857	0.74135	-1.0295	0.712324	0.805041	-1.54969	0.580612	0.710228	3.42732	0.203998	0.488914	6.24129	0.0275012	0.0819786	-0.66301	0.81901	0.894202	8.65695	0.00131974	0.00611618
MAG_eukaryotic_2-00000513_2977:3783(+)	-3.87777	0.0395603	0.14054	-6.1192	0.00224363	0.0118119	-0.153964	0.933781	0.965209	-1.64669	0.382945	0.536238	-0.245481	0.895138	0.936165	1.29968	0.48257	0.722993	4.27187	0.0307791	0.0889575	-0.129563	0.945651	0.96981	6.96997	0.000162232	0.00104072
MAG_eukaryotic_2-00001796_605:959(+)	-3.23091	0.187097	0.425651	-3.74359	0.129882	0.281087	-2.1725	0.373702	0.590382	-1.17999	0.631513	0.746875	-1.23161	0.615536	0.737963	2.57186	0.281373	0.56637	3.57111	0.157618	0.285323	2.38236	0.323491	0.503575	7.64659	0.00134034	0.00619353
MAG_eukaryotic_2-00001829_1296:2289(+)	-3.69991	0.137472	0.346125	-4.89095	0.0589903	0.163898	-1.31031	0.590476	0.752012	-3.56091	0.182969	0.329774	-2.55367	0.314882	0.477062	-1.105	0.651825	0.824143	4.76122	0.0611333	0.145129	0.12503	0.960248	0.978075	5.8514	0.0149351	0.0457512
MAG_eukaryotic_2-00001893_1392:2387(+)	-6.67623	0.00426895	0.022824	-5.90607	0.0093178	0.0398726	-1.04364	0.633669	0.782403	-5.39841	0.0261262	0.0893691	-1.58261	0.473327	0.621404	0.478336	0.826892	0.916894	4.05227	0.0842797	0.182613	-5.15618	0.0514478	0.146553	6.13928	0.00493877	0.0185347
MAG_eukaryotic_2-00002085_1997:4138(-)	-6.15822	0.0138134	0.0608299	-9.19519	0.00183687	0.00991955	-0.987438	0.684435	0.817367	-1.55537	0.524293	0.661656	-2.01927	0.409329	0.564859	0.328863	0.89227	0.950933	1.9735	0.450453	0.592792	1.45015	0.551441	0.703009	7.17275	0.00310584	0.0126774
MAG_eukaryotic_2-00002470_1:3050(-)	-3.89701	0.00807592	0.0389885	-4.96768	0.000894105	0.00529399	-1.71213	0.239772	0.472163	-4.86119	0.00266538	0.0148708	-1.35594	0.35525	0.515284	-0.0192369	0.989425	0.995264	4.98087	0.00130021	0.00816626	-0.512216	0.731421	0.837235	6.80784	2.5e-06	2.98e-05
MAG_eukaryotic_2-00000291_882:1946(+)	-4.526	0.0148906	0.0646244	-6.34753	0.000764923	0.00459683	-2.47963	0.180641	0.405411	-3.8831	0.0395068	0.119367	-1.72966	0.351238	0.511431	0.350071	0.849748	0.92925	4.27672	0.0316923	0.0908268	2.3368	0.206313	0.382022	4.95501	0.00729876	0.0255622
MAG_eukaryotic_2-00000355_4185:6192(-)	-3.50092	0.176152	0.408671	-3.02279	0.236165	0.414147	-1.87945	0.459544	0.658034	-3.27182	0.237741	0.390745	-1.94078	0.455799	0.605932	0.573995	0.817713	0.912413	6.3421	0.0138646	0.0494639	1.79814	0.476611	0.642365	8.72159	0.000407349	0.00226884
MAG_eukaryotic_2-00002824_1259:2329(+)	-2.36043	0.378356	0.643792	-4.38021	0.120942	0.26798	-3.12278	0.261899	0.494723	-2.7495	0.337457	0.491575	-4.19289	0.168255	0.323379	-3.35447	0.249203	0.536629	6.91986	0.0119658	0.0444104	1.77789	0.50782	0.668539	7.36221	0.00506309	0.0189305
MAG_eukaryotic_2-00000069_6120:11240(-)	-3.79076	0.0530151	0.176084	-4.78362	0.0180796	0.0674879	-0.410754	0.828686	0.904675	-3.76439	0.0758419	0.184716	0.473964	0.803383	0.874112	0.301652	0.873753	0.940735	7.73711	0.000101902	0.000969965	-0.761426	0.705396	0.818065	7.50227	6.87e-05	0.000498413
MAG_eukaryotic_2-00000101_25482:26065(+)	-3.9267	0.0472213	0.161073	-4.97406	0.014509	0.0569016	-1.11817	0.563337	0.732888	-2.68189	0.186635	0.334308	-0.168952	0.930615	0.95756	0.344994	0.858012	0.933146	5.31694	0.00918463	0.0365069	-0.268943	0.89314	0.940256	7.21791	0.000168558	0.00107611
MAG_eukaryotic_2-00001413_215:2971(+)	-2.31431	0.343744	0.610149	-2.32423	0.341226	0.522644	0.880915	0.713519	0.836249	0.784892	0.745873	0.830054	0.600164	0.804283	0.874656	3.48513	0.144905	0.412242	7.68351	0.00201069	0.0115564	1.38256	0.574472	0.72123	9.62468	5.55e-05	0.000416106
MAG_eukaryotic_2-00001413_1985:2992(-)	-3.81435	0.0348999	0.12792	-5.39207	0.00451438	0.0216371	0.35727	0.839278	0.911532	-2.27236	0.216521	0.36721	1.20083	0.496114	0.641223	2.10061	0.23232	0.519805	5.77902	0.00197085	0.0113699	2.25755	0.203028	0.378428	7.12691	4.95e-05	0.000376141
MAG_eukaryotic_2-00001477_647:1693(-)	-6.45028	0.00366282	0.020038	-7.82979	0.0013291	0.00749419	-2.26723	0.274635	0.507148	-5.19126	0.024568	0.0852908	-0.71327	0.730869	0.823387	-0.552184	0.789311	0.897348	2.70782	0.220589	0.361991	-2.65742	0.233518	0.412311	5.1484	0.0123676	0.0394788
MAG_eukaryotic_2-00001573_1245:3583(+)	-1.81985	0.424249	0.684023	-4.29245	0.0797593	0.202507	1.97933	0.37692	0.592836	-1.79217	0.452143	0.600216	-0.114578	0.960039	0.975937	1.31816	0.557937	0.770512	7.41828	0.00136069	0.00847174	0.315239	0.893664	0.940629	8.65771	0.000106858	0.000730514
MAG_eukaryotic_2-00001605_5215:6029(+)	-5.04575	0.0197026	0.0809806	-7.16386	0.00338548	0.0168885	-2.11873	0.310583	0.538723	-3.09118	0.156537	0.29742	-1.85425	0.380458	0.53858	-0.95818	0.645525	0.820665	5.11019	0.0204982	0.0659834	-4.27162	0.0908214	0.221102	5.53082	0.00739569	0.0258335
MAG_eukaryotic_2-00000358_1559:2464(-)	-4.38195	0.093805	0.266808	-3.23612	0.202596	0.37532	0.614038	0.80507	0.890578	-1.75268	0.49769	0.639911	-0.494882	0.844521	0.902523	1.93239	0.436843	0.689782	6.57572	0.0122501	0.0451616	2.50553	0.317388	0.497386	8.50816	0.000601616	0.00314611
MAG_eukaryotic_2-00000390_9370:10570(-)	-5.79171	0.0037495	0.0204444	-6.95134	0.00108635	0.00628416	-2.48807	0.190364	0.417499	-5.94766	0.00834181	0.0379373	-1.22743	0.518634	0.660291	-2.47547	0.196248	0.480046	4.29862	0.0323425	0.0919613	-1.46847	0.458404	0.627281	6.04885	0.00126187	0.00589107
MAG_eukaryotic_2-00000454_5718:9502(+)	-3.70153	0.0618728	0.197395	-5.11326	0.0127654	0.0514375	-0.124402	0.948911	0.973275	-2.44612	0.227575	0.379306	-0.597638	0.760541	0.844487	0.935071	0.629799	0.812898	6.43309	0.00178134	0.0104958	0.512012	0.796506	0.878859	7.1404	0.000222547	0.00136124
MAG_eukaryotic_2-00000486_6600:10007(+)	-3.77141	0.0820719	0.24322	-4.98079	0.022983	0.0813168	-0.639027	0.766753	0.866867	-0.777066	0.719399	0.810737	-0.745303	0.730292	0.823312	1.48245	0.490871	0.728345	3.75726	0.104299	0.212693	0.481553	0.824547	0.897928	7.93974	0.000222267	0.00135987
MAG_eukaryotic_2-00000486_9211:10007(-)	1.19036	0.674956	0.857675	-0.0267301	0.99251	0.99523	4.40776	0.119663	0.319575	1.08038	0.70674	0.800843	6.19165	0.0287974	0.100121	6.10908	0.0309716	0.149975	10.3992	0.000371673	0.00289841	7.91857	0.00518081	0.0243455	11.6242	4.02e-05	0.000314824
MAG_eukaryotic_2-00000582_11:2899(-)	-4.85578	0.0105574	0.0487018	-4.24839	0.0238544	0.0837093	-2.08863	0.262241	0.495141	-5.16094	0.0126351	0.0520121	-1.49961	0.423315	0.577081	0.0310048	0.98666	0.993989	4.91708	0.0131859	0.0476952	-0.870413	0.648609	0.776795	7.10702	0.000121247	0.000813926
MAG_eukaryotic_2-00001511_487:4640(-)	-4.56318	0.011999	0.0542075	-5.62579	0.00273223	0.0139946	-2.80621	0.116529	0.314665	-5.05961	0.0126642	0.0520929	-1.19513	0.502327	0.646338	-0.232165	0.895166	0.952354	4.97158	0.00786267	0.0325896	-0.0499036	0.977966	0.98785	6.94172	7.41e-05	0.000533663
MAG_eukaryotic_2-00001737_2073:4766(-)	-3.693	0.0452946	0.155942	-3.78875	0.0400331	0.124058	-1.38839	0.446018	0.646269	-5.30469	0.0126164	0.0519669	0.035529	0.984439	0.990034	2.10398	0.244975	0.532691	5.78532	0.00272028	0.0147368	0.892645	0.627627	0.76108	7.67612	2.17e-05	0.000186969
MAG_eukaryotic_2-00002394_1557:2795(-)	-3.57043	0.0314669	0.117875	-3.98946	0.0163735	0.0624689	-2.11371	0.202129	0.430941	-1.95482	0.240659	0.393844	-0.150852	0.927393	0.955804	0.600525	0.716356	0.858406	6.24482	0.000444605	0.00337341	0.944657	0.569266	0.716964	8.22955	6.25e-07	9.14e-06
MAG_eukaryotic_2-00001784_4068:5138(-)	-3.23269	0.0827436	0.24443	-3.60213	0.0539333	0.153907	-1.90788	0.304137	0.533203	-1.41314	0.45107	0.59941	-0.672307	0.717547	0.814112	-0.394315	0.831072	0.919094	4.34769	0.0267955	0.0804789	0.613702	0.743391	0.845107	7.99522	1.34e-05	0.000124498
MAG_eukaryotic_2-00001079_7528:8916(-)	-2.9793	0.0834294	0.245839	-3.37656	0.0501638	0.146141	1.6068	0.347212	0.56933	-1.89354	0.276229	0.431077	0.700216	0.682788	0.788687	1.50685	0.378246	0.645952	6.0888	0.000893064	0.00599306	1.3633	0.428637	0.60069	8.05745	2.4e-06	2.87e-05
MAG_eukaryotic_2-00001048_1:1323(-)	-4.04319	0.192034	0.432323	-4.33207	0.16552	0.329634	-1.44204	0.630532	0.78021	-3.88691	0.246911	0.400656	-3.30576	0.303433	0.466388	1.86103	0.529344	0.753938	6.32562	0.0422008	0.111341	-0.123897	0.968188	0.982549	7.66458	0.00939914	0.0315658
MAG_eukaryotic_2-00001080_6692:7810(+)	-3.5012	0.0372056	0.134209	-4.43565	0.00938782	0.040094	-1.60036	0.336005	0.560727	-3.09699	0.0778119	0.187655	0.068591	0.967049	0.979755	0.425269	0.796983	0.901512	5.63674	0.00131103	0.00822499	-3.43942	0.0755145	0.193709	7.5185	4.94e-06	5.34e-05
MAG_eukaryotic_2-00001144_7979:8143(+)	-2.45897	0.416305	0.677241	-3.31248	0.279125	0.460898	1.08354	0.716359	0.837902	-2.23977	0.477913	0.622704	0.170098	0.954981	0.972607	2.34053	0.432166	0.686125	2.14319	0.498724	0.634586	1.48818	0.62442	0.75899	7.17189	0.0159144	0.0481401
MAG_eukaryotic_2-00001144_412:2081(+)	-4.00029	0.0264116	0.102683	-4.20847	0.0197502	0.0722811	-1.91941	0.280976	0.513126	-3.23332	0.0829448	0.195194	-4.19616	0.0276312	0.09744	-1.18241	0.506587	0.739489	5.14036	0.0063983	0.0279834	-0.686324	0.708219	0.820132	7.25512	3.87e-05	0.000304857
MAG_eukaryotic_2-00001176_1766:3740(+)	-4.40456	0.128878	0.331469	-2.97881	0.282823	0.464612	-1.59489	0.562642	0.732362	-3.91409	0.207958	0.357569	-2.86432	0.325168	0.487071	-0.870697	0.752008	0.877624	6.93868	0.0143305	0.0507113	-2.13883	0.488288	0.652181	7.4406	0.00582872	0.0212458
MAG_eukaryotic_2-00001240_5712:7244(+)	-3.30331	0.0255103	0.0997669	-4.10578	0.00570762	0.0264037	-1.65042	0.263117	0.496158	-1.98517	0.182777	0.329559	0.327174	0.82422	0.888694	1.67849	0.253435	0.540717	5.92853	0.000172557	0.00151896	0.450991	0.761415	0.857174	8.22785	2.12e-08	5.3e-07
MAG_eukaryotic_2-00001240_1465:2595(-)	-4.39523	0.0192864	0.0795971	-5.0912	0.00736632	0.0326714	-1.90549	0.30327	0.532579	-3.33252	0.0839877	0.19674	-2.47228	0.189774	0.348437	0.938034	0.610228	0.802933	3.99055	0.0427911	0.112424	-0.504239	0.789814	0.874929	7.52039	4.24e-05	0.000329154
MAG_eukaryotic_2-00002332_2247:3695(-)	-3.09607	0.284738	0.550661	-3.46888	0.233722	0.411303	0.690086	0.806879	0.891803	-3.22838	0.299625	0.454315	-0.223228	0.93785	0.962207	1.10896	0.694733	0.847237	6.60639	0.0256033	0.0778451	-0.961117	0.752157	0.850743	8.0075	0.00440276	0.0168472
MAG_eukaryotic_2-00002364_236:2323(+)	-5.31308	0.00304388	0.0170509	-5.69663	0.00164529	0.00902536	-0.0177227	0.991802	0.995921	-3.94946	0.0320666	0.103855	0.18389	0.915334	0.948476	1.4469	0.401179	0.663644	4.95839	0.00720526	0.030513	1.53685	0.375947	0.552203	7.34419	1.99e-05	0.0001732
MAG_eukaryotic_2-00001593_156:6118(+)	-1.16541	0.626253	0.828961	-2.49828	0.303622	0.485606	1.57154	0.508004	0.693088	-0.495085	0.83933	0.895398	1.9625	0.409895	0.565264	3.32346	0.160879	0.435692	7.873	0.00139889	0.00867667	1.71182	0.481087	0.645933	9.63279	4.7e-05	0.000358869
MAG_eukaryotic_2-00001852_108:4988(+)	-3.03831	0.0803782	0.239588	-3.86973	0.0276234	0.0937525	-1.41467	0.41256	0.620923	-2.15705	0.226002	0.377769	-3.09824	0.0873251	0.213927	0.944881	0.581575	0.786608	4.95821	0.00642116	0.0280526	1.23374	0.478286	0.643574	7.68011	6.99e-06	7.14e-05
MAG_eukaryotic_2-00000570_2171:2698(+)	-4.09409	0.100076	0.279181	-5.13263	0.0480021	0.141693	-3.73732	0.140397	0.350801	-4.649	0.0988852	0.21945	0.038945	0.987084	0.991709	2.14907	0.366173	0.637586	5.13267	0.0408414	0.108766	0.166844	0.946308	0.970092	6.61973	0.00529971	0.0196239
MAG_eukaryotic_2-00000794_1571:3131(+)	-4.37026	0.0816313	0.242272	-4.31164	0.0845404	0.21049	-2.37028	0.33076	0.55594	-3.44378	0.19001	0.338068	-0.972319	0.689012	0.793476	1.00554	0.672828	0.835437	5.60631	0.0252473	0.0770646	0.0412959	0.986722	0.99221	7.58756	0.00137081	0.00631302
MAG_eukaryotic_2-00000826_8803:10403(+)	-4.29729	0.0300719	0.113724	-5.21168	0.0104293	0.0437698	-2.18481	0.260495	0.493435	-4.14246	0.0520614	0.143878	-0.158971	0.934372	0.959993	1.67298	0.382088	0.649014	6.36199	0.0017667	0.0104206	0.517042	0.792028	0.876335	7.1803	0.000171379	0.00108988
MAG_eukaryotic_2-00001491_3854:4619(-)	-4.79556	0.0256598	0.10028	-5.73242	0.0110839	0.0459581	-1.27772	0.530271	0.709523	-3.80612	0.0908854	0.207254	-0.9736	0.636048	0.753851	1.38072	0.493931	0.730584	5.09567	0.0169297	0.0573415	-2.85193	0.222992	0.400544	7.03873	0.000469877	0.00255438
MAG_eukaryotic_2-00000365_1289:2710(-)	-2.85581	0.110513	0.299189	-4.51202	0.014309	0.0562682	-2.66006	0.140806	0.351626	-3.00314	0.111436	0.237701	0.3553	0.841498	0.900513	1.69476	0.337131	0.614861	4.71578	0.011892	0.0442468	0.0601343	0.973749	0.98535	7.84799	8.44e-06	8.38e-05
MAG_eukaryotic_2-00000616_3542:8746(+)	-2.61896	0.203456	0.448447	-2.13657	0.295734	0.477988	0.731727	0.716926	0.838277	-0.266648	0.896892	0.934245	1.25553	0.535381	0.673821	3.14084	0.118434	0.368745	8.12602	0.000111988	0.00104706	-2.21051	0.340462	0.519757	9.68766	1.42e-06	1.83e-05
MAG_eukaryotic_2-00000616_9493:11788(-)	-4.00905	0.0760332	0.229813	-3.98741	0.0771212	0.198073	-1.54632	0.486233	0.676635	-2.97773	0.201071	0.350462	-5.94782	0.0266101	0.0946609	-0.124147	0.955262	0.981078	4.46748	0.0571563	0.138601	0.159282	0.943931	0.968687	7.7816	0.000405178	0.0022594
MAG_eukaryotic_2-00000680_3381:6683(-)	1.70789	0.718518	0.879997	0.893849	0.850611	0.913448	4.93254	0.296928	0.526743	2.5606	0.590537	0.714774	2.47335	0.603099	0.728212	5.81801	0.218568	0.505491	9.33392	0.0522947	0.129975	5.32082	0.26232	0.44174	11.5741	0.0143411	0.0443525
MAG_eukaryotic_2-00000680_3411:4348(+)	-5.48843	0.0031374	0.0175091	-7.02086	0.000312487	0.00206808	-1.43656	0.427382	0.632033	-4.51352	0.0190429	0.070836	0.455377	0.801179	0.872583	0.591608	0.743264	0.872965	4.12507	0.0334082	0.0942612	0.58503	0.748143	0.848543	5.98348	0.000910264	0.0044805
MAG_eukaryotic_2-00000617_729:1896(+)	-3.98848	0.0899931	0.259229	-4.23689	0.0735795	0.191971	0.0954414	0.966188	0.982473	-3.10078	0.207249	0.356676	-0.395462	0.862423	0.914077	-0.0801788	0.971738	0.987775	6.9327	0.00328878	0.0170577	-1.71606	0.490919	0.654761	7.95823	0.000377899	0.00213119
MAG_eukaryotic_2-00000713_1838:3091(-)	-3.48711	0.0999049	0.278821	-4.14379	0.0523907	0.150752	-0.947784	0.651133	0.79546	-1.48364	0.485889	0.629957	3.19674	0.125471	0.268669	-1.37157	0.515631	0.744897	5.42543	0.0148753	0.0521168	0.0641975	0.976099	0.986816	8.35967	6.07e-05	0.000448183
MAG_eukaryotic_2-00000809_387:1513(-)	-2.94554	0.203616	0.448531	-3.80883	0.106081	0.245492	-0.726075	0.750504	0.858375	-3.09295	0.212278	0.362493	3.93221	0.0822441	0.206199	1.55247	0.493701	0.730503	6.54761	0.00600754	0.0267354	-2.89382	0.280793	0.461412	7.30762	0.00122846	0.00576593
MAG_eukaryotic_2-00000809_8206:10794(-)	-3.45738	0.0676752	0.210921	-4.28902	0.024254	0.0849073	-1.48908	0.429142	0.633716	-2.99391	0.121968	0.25233	-2.30493	0.227694	0.389742	0.469487	0.802655	0.904444	2.41516	0.231143	0.374551	-0.789803	0.682071	0.801799	8.09949	1.56e-05	0.000141646
MAG_eukaryotic_2-00000841_5737:6201(-)	-5.16691	0.0667198	0.208587	-6.50034	0.0358272	0.114308	-0.164549	0.949835	0.973792	-4.0571	0.167611	0.310943	-1.36276	0.610115	0.733441	0.404008	0.877318	0.943001	4.54309	0.100057	0.206921	1.88288	0.475574	0.641806	6.99171	0.00721728	0.025334
MAG_eukaryotic_2-00000841_6461:7399(-)	-4.50946	0.0079691	0.0385532	-5.34486	0.00183361	0.00991129	-1.49543	0.373802	0.590389	-2.49796	0.143208	0.28004	1.37252	0.413379	0.568412	1.03123	0.538721	0.759353	5.65402	0.00170389	0.0101509	-0.275542	0.871456	0.926998	6.77534	5.29e-05	0.000398048
MAG_eukaryotic_2-00000873_3286:4086(+)	-4.78053	0.00394696	0.0213692	-5.36982	0.00131487	0.00742958	-3.56504	0.0309828	0.124001	-3.83818	0.0242555	0.0846515	-3.43243	0.0410281	0.12865	0.112329	0.945078	0.976212	2.06652	0.238275	0.382608	-3.24815	0.0671558	0.177809	6.68402	4.01e-05	0.000313607
MAG_eukaryotic_2-00000810_7627:9470(+)	-0.294123	0.924949	0.969497	-0.570547	0.855158	0.916229	1.29522	0.677413	0.812436	1.02362	0.744822	0.829481	6.32014	0.0414846	0.129591	6.25185	0.0437031	0.193629	10.0834	0.00161768	0.00973292	5.61319	0.0708947	0.184781	10.907	0.000432434	0.00237818
MAG_eukaryotic_2-00000842_780:2054(-)	-3.7836	0.180357	0.415332	-2.54897	0.353145	0.534707	-2.03615	0.46153	0.659597	-3.2415	0.278556	0.433581	-0.852425	0.757768	0.842466	2.9274	0.276963	0.562714	7.20072	0.0107474	0.0411763	-1.40372	0.636478	0.767641	7.7558	0.00392432	0.0153361
MAG_eukaryotic_2-00000906_5:2819(-)	-4.87415	0.0342458	0.126083	-6.48388	0.00708336	0.0316345	-1.19102	0.596937	0.75688	-4.68611	0.0555769	0.150293	-1.40995	0.534482	0.673056	0.0928755	0.967067	0.985731	3.77366	0.117235	0.231787	-0.476215	0.83599	0.904189	6.64986	0.00303925	0.0124456
MAG_eukaryotic_2-00001034_7810:9073(+)	-3.28498	0.201639	0.446002	-4.1513	0.10906	0.250063	0.101147	0.968381	0.983733	-2.7601	0.294549	0.449537	-0.29982	0.906889	0.94291	1.29351	0.612039	0.804096	3.47034	0.204266	0.343055	0.603688	0.81529	0.891852	7.87121	0.00200105	0.00872573
MAG_eukaryotic_2-00002093_772:3102(+)	-4.91794	0.0127231	0.056825	-4.13589	0.0331449	0.107681	-1.8732	0.32859	0.554246	-2.54088	0.197181	0.346085	2.51446	0.186234	0.344664	0.615917	0.746481	0.874653	4.50149	0.0268651	0.080627	-0.0200772	0.991787	0.995319	7.09984	0.00018679	0.00117168
MAG_eukaryotic_2-00002125_43:2509(-)	-2.75426	0.213934	0.462468	-3.7789	0.0938023	0.226041	0.86428	0.691703	0.821765	-3.32723	0.1648	0.307361	1.60474	0.462391	0.611795	1.90756	0.381172	0.64813	7.05263	0.00212974	0.0121155	1.97547	0.370773	0.547398	7.86327	0.000296473	0.00173475
MAG_eukaryotic_2-00002125_2108:2512(+)	-4.77754	0.114333	0.305837	-9.5418	0.0886482	0.217219	-0.855658	0.767068	0.867032	-1.08464	0.711485	0.804602	0.727109	0.801111	0.872583	2.6058	0.364103	0.635773	2.20467	0.472471	0.611924	3.91087	0.174091	0.342788	7.25751	0.0114073	0.036894
MAG_eukaryotic_2-00002157_1441:2632(+)	-6.00403	0.0183077	0.0763238	-8.08669	0.00579609	0.0267575	-0.383477	0.873421	0.930104	-6.20685	0.0306568	0.100605	-1.50797	0.535465	0.673902	0.0630979	0.979098	0.990922	5.03113	0.0507865	0.127204	-0.588852	0.811607	0.889402	5.8594	0.0147042	0.0452146
MAG_eukaryotic_2-00002221_2707:3837(+)	-3.31517	0.068713	0.213076	-4.55515	0.0130115	0.0522079	-2.7032	0.138262	0.34789	-1.88418	0.30359	0.458582	-1.9098	0.296741	0.460309	0.699828	0.699421	0.84963	5.31103	0.00638253	0.0279276	-0.453901	0.805335	0.884603	8.20123	5.9e-06	6.19e-05
MAG_eukaryotic_2-00000011_13983:16052(-)	-4.05603	0.0606895	0.194504	-4.2198	0.0514032	0.148648	-1.55047	0.464949	0.66213	-1.9178	0.376776	0.530318	-0.725914	0.733331	0.82503	0.138073	0.947873	0.977405	5.82741	0.00929979	0.0368527	-0.86491	0.695777	0.811536	8.14492	0.000106175	0.000726737
MAG_eukaryotic_2-00000011_632:3532(-)	-3.69914	0.0649999	0.204835	-5.52304	0.00811634	0.0354839	-0.676122	0.732333	0.847837	-3.74856	0.0772632	0.186832	-0.245021	0.901757	0.940042	0.732569	0.710507	0.855658	5.27412	0.012206	0.0450621	0.382134	0.849386	0.91229	7.49549	0.000140252	0.000923286
MAG_eukaryotic_2-00000011_16996:17757(-)	-4.09047	0.0108846	0.049939	-4.06586	0.0112026	0.0463604	-1.71397	0.276018	0.508525	-3.35153	0.0460313	0.13239	-1.033	0.514178	0.656522	0.739281	0.635593	0.815472	4.27561	0.00982594	0.0384336	0.989665	0.532727	0.688886	7.33724	2.36e-06	2.82e-05
MAG_eukaryotic_2-00002062_0:2198(+)	-4.1899	0.0214597	0.0866583	-5.78811	0.00198635	0.0106173	-4.16584	0.0238897	0.100812	-3.74575	0.0471757	0.13458	-2.43502	0.183757	0.341849	1.79116	0.318468	0.599727	4.10399	0.0331758	0.0937859	-0.392655	0.830567	0.901353	7.7234	1.67e-05	0.000150103
MAG_eukaryotic_2-00002351_592:1255(-)	-3.00138	0.188827	0.428111	-5.779	0.0251503	0.0873413	-1.64699	0.467761	0.663517	-3.18385	0.194451	0.342856	-0.0476113	0.983193	0.989211	1.01297	0.650555	0.823532	5.57019	0.017518	0.0587491	0.648692	0.778577	0.867818	6.76974	0.00234913	0.0100059
MAG_eukaryotic_2-00000652_165:4087(-)	-3.14392	0.0703356	0.216621	-3.5173	0.0434676	0.132004	-2.10942	0.224161	0.455909	-1.98111	0.261297	0.415864	-0.260142	0.88048	0.92631	0.896948	0.601961	0.797966	4.89629	0.00760734	0.0317911	0.971823	0.576981	0.723014	8.3161	1.25e-06	1.64e-05
MAG_eukaryotic_2-00000812_1:1014(+)	-5.00397	0.00173087	0.0104758	-6.9757	2.27e-05	0.000199057	-0.567905	0.719263	0.839472	-3.171	0.0483177	0.136835	-0.747248	0.636983	0.754469	-0.126307	0.936298	0.97232	4.30243	0.0113992	0.0429764	-0.606956	0.70409	0.817148	6.0864	0.000115256	0.000780276
MAG_eukaryotic_2-00000812_1:3567(-)	-3.75495	0.0391127	0.139276	-3.27698	0.0704267	0.185872	-0.210878	0.906592	0.949735	-6.1594	0.00450697	0.0230437	0.236028	0.895763	0.936399	1.86581	0.298449	0.581879	5.19939	0.00679113	0.029278	1.55133	0.39096	0.566294	7.3365	4.28e-05	0.000331082
MAG_eukaryotic_2-00000812_5763:6634(-)	-4.00583	0.175905	0.408356	-5.77898	0.0774095	0.198546	-2.20553	0.445529	0.645891	-3.90134	0.225284	0.377176	-2.76359	0.358562	0.518549	-1.61406	0.577729	0.784337	5.67468	0.0550201	0.134733	-0.447523	0.881084	0.933162	7.00207	0.0126877	0.040261
MAG_eukaryotic_2-00000876_9444:10121(-)	-3.43891	0.116637	0.309394	-3.6802	0.0938359	0.22606	-1.40992	0.515784	0.698733	-4.06932	0.0872683	0.20179	0.223705	0.91777	0.949895	0.628557	0.770865	0.888256	4.43739	0.0531246	0.131522	0.709606	0.746806	0.847784	8.20092	0.000137019	0.000904459
MAG_eukaryotic_2-00001265_6352:7376(+)	-5.03071	0.0142155	0.0622596	-4.46031	0.0253971	0.087999	-0.786847	0.678768	0.81324	-3.66346	0.0822979	0.194161	-0.273932	0.886132	0.929717	1.47808	0.433685	0.687369	5.25644	0.00823568	0.0336212	1.56551	0.414847	0.587728	6.66317	0.000400359	0.0022384
MAG_eukaryotic_2-00001361_5748:6635(-)	-3.02025	0.139579	0.349787	-3.5489	0.0842589	0.209984	-1.64759	0.418323	0.62554	-1.76448	0.395608	0.548178	-1.06234	0.604335	0.729045	1.43761	0.476081	0.718601	4.8244	0.0245038	0.0752899	0.521061	0.800873	0.881611	8.61451	1.87e-05	0.000165109
MAG_eukaryotic_2-00000018_31331:32924(+)	-3.406	0.0703832	0.216647	-4.89963	0.0111258	0.0460903	-3.30783	0.0822522	0.251099	-2.87615	0.139391	0.275431	-1.67932	0.375063	0.53347	1.95603	0.291672	0.575744	5.48039	0.0056341	0.0254758	-0.201694	0.916052	0.95303	7.53923	4.73e-05	0.0003605
MAG_eukaryotic_2-00000018_18024:26020(-)	-3.80457	0.0136745	0.0603308	-4.96371	0.00138497	0.00776697	-2.07944	0.176736	0.400446	-3.31754	0.0340798	0.108275	-2.13799	0.167176	0.322022	0.674413	0.660543	0.829423	4.29383	0.00938731	0.0371101	-0.184843	0.905066	0.94686	7.31896	1.85e-06	2.3e-05
MAG_eukaryotic_2-00000114_17393:18374(-)	-1.67667	0.55019	0.778456	-3.13673	0.274429	0.456025	1.75299	0.527202	0.707079	-3.12882	0.310912	0.466334	2.36242	0.395073	0.552194	3.51702	0.203995	0.488914	5.57975	0.053441	0.132071	2.62664	0.349471	0.527478	8.87983	0.00132351	0.0061295
MAG_eukaryotic_2-00000740_2801:6597(+)	-3.98747	0.0343436	0.126375	-6.01026	0.00301259	0.0152412	-2.1003	0.258439	0.491556	-2.64376	0.169964	0.313846	-3.12549	0.106446	0.242096	0.344308	0.851537	0.930261	5.29699	0.00665097	0.028804	-1.40673	0.473171	0.639831	7.18514	8.74e-05	0.000616328
MAG_eukaryotic_2-00000804_2175:3219(-)	-3.74715	0.0827718	0.244469	-6.5756	0.00786096	0.0345217	-1.68236	0.428895	0.633475	-3.58652	0.119189	0.248384	-0.560201	0.792629	0.866476	1.65232	0.432141	0.686125	6.32696	0.0045656	0.0218333	2.45345	0.246634	0.425927	8.04275	0.000127266	0.000848615
MAG_eukaryotic_2-00001062_3515:8395(-)	-5.00532	0.00316181	0.0176245	-5.89824	0.000580254	0.00359941	-0.737607	0.659336	0.800363	-3.65744	0.033461	0.106975	-1.33638	0.426562	0.580078	0.177543	0.915482	0.962322	3.77565	0.0358503	0.0992071	1.43852	0.391138	0.566411	5.73746	0.00059555	0.00312023
MAG_eukaryotic_2-00000647_2862:7381(-)	-5.29199	0.0122974	0.055253	-5.1938	0.0135462	0.0538813	-2.9179	0.155014	0.372504	-3.36244	0.11503	0.242954	-0.909353	0.655619	0.768642	0.187234	0.926237	0.968114	4.45572	0.0388843	0.104967	-0.196985	0.924316	0.957966	7.02461	0.000491308	0.00265177
MAG_eukaryotic_2-00000679_19:660(-)	-4.88957	0.00392064	0.0212546	-6.33691	0.000244938	0.00166773	-3.06228	0.0691819	0.223804	-2.89597	0.0888011	0.204159	-1.67718	0.319677	0.481696	-1.14786	0.494142	0.730654	3.98492	0.027067	0.0811108	-2.24916	0.195526	0.369278	6.51375	9.96e-05	0.000688971
MAG_eukaryotic_2-00001770_2447:4328(-)	-1.97999	0.391429	0.656121	-2.19251	0.343196	0.524784	-1.4911	0.520409	0.702404	-3.89095	0.134987	0.269885	-0.104785	0.963938	0.978237	2.2243	0.33037	0.609828	7.39971	0.00206888	0.0118326	1.05938	0.651781	0.779528	8.76855	0.000120287	0.000808841
MAG_eukaryotic_2-00000297_11805:17045(+)	-4.16368	0.00317436	0.0176825	-5.62772	7.07e-05	0.000548927	-2.72037	0.0537387	0.186832	-3.8255	0.00711047	0.0334981	-1.91159	0.175646	0.332371	0.668237	0.635185	0.815214	5.72966	0.000162908	0.00144607	-0.0515058	0.970909	0.984101	5.90548	2.74e-05	0.000227873
MAG_eukaryotic_2-00000297_7332:10761(-)	-5.03609	0.0125454	0.0561302	-5.78286	0.00519905	0.0244271	-4.30905	0.0335056	0.131668	-6.28468	0.00961794	0.0424002	-2.34973	0.237216	0.399691	0.455094	0.81388	0.910395	4.84148	0.0187187	0.061606	0.158974	0.93592	0.964225	4.84575	0.0119576	0.0383941
MAG_eukaryotic_2-00000297_3539:6011(-)	-3.42415	0.188323	0.427381	-4.42463	0.0967155	0.230538	0.761712	0.764251	0.865873	-3.31657	0.231525	0.38375	-0.438694	0.864677	0.915655	1.21095	0.633738	0.814717	5.60713	0.0367139	0.100895	0.731448	0.779094	0.867844	7.08547	0.00515533	0.0192011
MAG_eukaryotic_2-00000361_19:4391(-)	-3.12497	0.0456627	0.156962	-3.82567	0.014541	0.0569713	-2.3348	0.135475	0.344005	-1.92712	0.219233	0.370329	0.679292	0.663513	0.774468	2.75586	0.0773314	0.284482	6.57926	9.14e-05	0.000884133	1.57378	0.314069	0.494148	7.91587	3.89e-07	6.13e-06
MAG_eukaryotic_2-00001740_2791:5017(-)	-3.69057	0.110016	0.298353	-4.89868	0.0381794	0.11985	-1.34733	0.554559	0.726844	-2.97077	0.213712	0.36416	0.434933	0.848456	0.904999	2.10227	0.353334	0.626717	5.92049	0.0142305	0.0504275	-1.24732	0.602941	0.743191	7.78544	0.00057962	0.00305398
MAG_eukaryotic_2-00001997_1087:2778(-)	-4.20838	0.0482802	0.163821	-4.7018	0.0282001	0.0952197	-1.70651	0.417987	0.625246	-2.79823	0.195527	0.343947	-1.46949	0.488458	0.634211	0.36188	0.863166	0.935754	5.04861	0.0247091	0.0758038	0.159738	0.940275	0.966571	7.03536	0.000785216	0.00394361
MAG_eukaryotic_2-00001229_371:7188(-)	-3.16921	0.0767937	0.231433	-4.08686	0.0235731	0.0830393	-0.725518	0.683372	0.816626	-2.85245	0.12167	0.251941	-0.98475	0.582696	0.71186	0.771123	0.66418	0.831178	4.92032	0.00956409	0.0376433	-0.499718	0.78458	0.870995	8.27107	3.06e-06	3.54e-05
MAG_eukaryotic_2-00001389_876:1806(+)	-3.91303	0.0450165	0.155238	-4.36503	0.0259878	0.0895485	-2.49871	0.198536	0.427296	-3.35063	0.0963784	0.215693	-0.51609	0.789863	0.864651	2.05988	0.284321	0.56894	4.93961	0.0165716	0.056423	0.454891	0.815849	0.892043	7.88951	4.07e-05	0.00031753
MAG_eukaryotic_2-00000200_18393:18868(-)	-5.19515	0.0356365	0.129958	-4.0514	0.083132	0.208006	0.826946	0.710855	0.83458	-3.55181	0.154526	0.294821	0.902014	0.687501	0.792176	2.00206	0.368996	0.639202	6.69323	0.00425666	0.020729	0.707568	0.758648	0.855011	6.82574	0.00214261	0.00924621
MAG_eukaryotic_2-00000264_9654:18896(-)	-4.21122	0.00920182	0.0434262	-5.18579	0.00147524	0.00820088	-1.39563	0.384431	0.599052	-2.86685	0.0793468	0.189934	-2.11082	0.192364	0.351222	0.108079	0.946237	0.97666	4.46067	0.0095682	0.0376507	-1.34886	0.412442	0.585613	7.34981	4.37e-06	4.81e-05
MAG_eukaryotic_2-00000296_11456:12376(+)	-3.3827	0.186931	0.425432	-5.20469	0.0565774	0.159465	-5.13507	0.0748372	0.235941	-1.14983	0.654112	0.763262	1.47195	0.556207	0.690856	-3.36859	0.211958	0.497437	7.28578	0.005587	0.0253038	2.46468	0.327429	0.507492	8.02187	0.00126422	0.00589808
MAG_eukaryotic_2-00000328_8405:8988(+)	-5.38205	0.00506607	0.026504	-6.02079	0.00208075	0.0110357	-3.42076	0.0689952	0.223564	-4.37398	0.0287733	0.0960899	-1.50365	0.421177	0.575303	-0.366246	0.843171	0.925607	3.63622	0.0660348	0.153449	-1.40858	0.465634	0.63323	4.87533	0.00821245	0.0281552
MAG_eukaryotic_2-00002478_168:981(-)	-3.61132	0.158314	0.381007	-5.77899	0.0393385	0.122468	-1.55067	0.537628	0.715079	-3.07807	0.252969	0.407066	-2.67204	0.308605	0.471319	0.559593	0.822396	0.91502	5.67557	0.030593	0.0885387	-0.852058	0.747727	0.848346	6.86915	0.00559465	0.0205537
MAG_eukaryotic_2-00000843_890:1866(-)	-5.50955	0.0199513	0.0817583	-6.22733	0.00983317	0.0416982	-0.518879	0.82073	0.90026	-4.3654	0.0744388	0.182681	-3.88499	0.104245	0.238939	-1.07818	0.63881	0.817299	2.84344	0.247067	0.392536	-4.84829	0.0768556	0.196436	5.17722	0.023497	0.0657121
MAG_eukaryotic_2-00000971_571:1422(-)	-3.52997	0.0944365	0.267957	-5.58135	0.0118532	0.048442	-1.35415	0.516686	0.699479	-4.99854	0.0367601	0.113925	-0.582365	0.781175	0.85861	1.07074	0.606199	0.800806	4.22579	0.0562715	0.136979	0.569433	0.788047	0.873698	6.29482	0.00238845	0.0101414
MAG_eukaryotic_2-00001228_5740:7887(-)	-4.42827	0.0826545	0.244298	-4.18653	0.0984027	0.233263	0.189666	0.938605	0.967691	-2.08362	0.413469	0.566023	-1.96228	0.438058	0.589988	1.07153	0.663358	0.830858	4.61668	0.0777292	0.172533	-2.68741	0.331643	0.511357	7.90353	0.00128464	0.00598085
MAG_eukaryotic_2-00001228_3046:4717(+)	-3.61346	0.0573169	0.186099	-3.77113	0.047524	0.140682	-0.624222	0.738633	0.851534	-1.95444	0.309387	0.464536	-1.74754	0.360011	0.519994	1.25254	0.501972	0.736147	5.68364	0.00419594	0.0205178	0.913908	0.630009	0.762705	7.99456	1.75e-05	0.000155956
MAG_eukaryotic_2-00001324_522:1016(-)	-4.94895	0.0135632	0.0599604	-5.42631	0.00712119	0.031777	-3.30958	0.0962707	0.279	-2.95905	0.142052	0.278612	-1.76822	0.373677	0.532135	-0.194837	0.921273	0.965281	4.23477	0.0453171	0.117088	1.2566	0.525408	0.68296	6.94027	0.000418469	0.00232059
MAG_eukaryotic_2-00002544_1465:2152(+)	-3.3946	0.182279	0.418501	-3.87028	0.131653	0.28363	-1.77221	0.481527	0.673349	-3.55562	0.195145	0.343477	0.658977	0.791761	0.86572	0.732499	0.768403	0.886886	4.87593	0.0629373	0.14838	1.99673	0.426467	0.598643	7.84498	0.00152599	0.00693494
MAG_eukaryotic_2-00000749_3639:5989(-)	-3.86858	0.150089	0.367185	-3.96635	0.14017	0.29509	-2.28903	0.390359	0.604033	-1.31644	0.623332	0.740598	-5.47124	0.0747202	0.193838	0.524777	0.842126	0.925328	5.4666	0.0510785	0.127806	-1.69781	0.547648	0.700045	7.52377	0.00416191	0.0161022
MAG_eukaryotic_2-00000384_14757:15947(+)	-5.58974	0.00492069	0.0258149	-4.62863	0.0156516	0.0604015	-3.13332	0.0977831	0.28179	-3.87671	0.0548202	0.148977	-3.21305	0.0988651	0.23088	-0.786435	0.672002	0.835264	3.71261	0.0587372	0.141378	-2.98366	0.15526	0.318081	5.49678	0.0028233	0.0116855
MAG_eukaryotic_2-00000448_561:1082(-)	-5.03837	0.0971706	0.273341	-4.41355	0.132369	0.284491	-0.57668	0.834819	0.908815	-3.9094	0.214177	0.364619	0.255276	0.926741	0.95553	1.12847	0.681736	0.84024	6.17265	0.0319662	0.0913008	1.5973	0.568548	0.716469	7.58454	0.00560053	0.0205672
MAG_eukaryotic_2-00000480_11583:14306(+)	-4.65578	0.0200878	0.0822053	-6.48681	0.00224865	0.0118325	-1.72717	0.378789	0.59456	-5.5738	0.0136852	0.0553202	-1.55343	0.432493	0.585092	0.222562	0.909348	0.958894	4.16906	0.0459865	0.118307	-0.34466	0.863389	0.921872	6.09227	0.00177541	0.00790237
MAG_eukaryotic_2-00000480_12574:12990(-)	-6.33378	0.021013	0.0852719	-5.62809	0.0315147	0.103676	-1.31089	0.589574	0.751431	-4.63809	0.0931913	0.210652	-0.619563	0.799748	0.871648	1.02076	0.672574	0.835264	5.10709	0.0464915	0.119128	0.746861	0.76183	0.857443	6.71076	0.00533384	0.0197359
MAG_eukaryotic_2-00000353_3967:12363(+)	-4.52131	0.0198174	0.0813409	-3.93237	0.0405152	0.125261	-0.962142	0.611173	0.766629	-4.21155	0.0411542	0.122536	-1.10288	0.563516	0.696766	0.264275	0.888783	0.949218	5.36491	0.00773598	0.0321888	1.53829	0.418792	0.591439	7.78859	3.54e-05	0.000282716
MAG_eukaryotic_2-00000353_208:1533(-)	-3.88743	0.0523894	0.174253	-4.54787	0.0252083	0.0875052	-1.88252	0.340147	0.563896	-2.64526	0.197992	0.346862	-2.45363	0.226698	0.388651	1.9239	0.323691	0.603892	5.48765	0.00807392	0.0331695	1.09596	0.580751	0.725945	7.87406	5.22e-05	0.000393853
MAG_eukaryotic_2-00000385_68:3407(-)	-4.10944	0.0290234	0.110672	-5.6034	0.0037826	0.0186012	-0.894244	0.629977	0.77987	-2.20174	0.245042	0.398843	-1.62374	0.387129	0.544427	-0.675956	0.716162	0.858334	4.9022	0.0134405	0.0483777	0.212536	0.910186	0.949388	7.10162	0.000123311	0.00082599
MAG_eukaryotic_2-00000449_3016:6179(+)	-3.2072	0.103572	0.286151	-4.24439	0.0343335	0.110505	-1.41892	0.467461	0.663517	-2.84691	0.166638	0.309764	-1.18103	0.549679	0.685138	0.946042	0.625526	0.810818	5.45066	0.00796267	0.0328517	-1.5604	0.456089	0.625156	8.46211	1.18e-05	0.000111895
MAG_eukaryotic_2-00001122_261:4258(+)	-2.40437	0.24599	0.504835	-2.70559	0.193164	0.363934	1.29548	0.524949	0.705764	0.0463861	0.982119	0.989033	2.91667	0.1522	0.303402	1.99677	0.32718	0.606733	6.11004	0.00420814	0.0205609	2.34745	0.255214	0.434796	8.01246	8.05e-05	0.000575294
MAG_eukaryotic_2-00001507_68:628(+)	-3.26946	0.182825	0.419403	-3.02349	0.214289	0.389177	-0.951421	0.690282	0.820985	-0.588157	0.808371	0.873748	0.527487	0.824726	0.889054	1.5503	0.510933	0.742202	5.01889	0.0401296	0.107311	3.21368	0.175514	0.344587	9.63248	4.02e-05	0.00031456
MAG_eukaryotic_2-00001539_246:827(-)	-5.62641	0.0135952	0.0600535	-5.14181	0.0217525	0.0779061	-1.72548	0.426314	0.631585	-4.58177	0.0548998	0.149118	-1.54343	0.480781	0.627697	0.338127	0.875539	0.94183	5.46965	0.0175722	0.0588814	-0.953991	0.670882	0.793781	6.37819	0.00304473	0.0124662
MAG_eukaryotic_2-00000687_7058:8039(+)	-7.01012	0.0012872	0.00809881	-7.45907	0.000876197	0.00519657	-4.97841	0.0159724	0.0724262	-6.9109	0.0051392	0.025736	-3.45112	0.0914501	0.220054	-4.28451	0.0383741	0.175856	3.47039	0.100068	0.206921	-1.92197	0.35479	0.532567	3.14289	0.1103	0.210656
MAG_eukaryotic_2-00002771_954:1706(+)	-6.04071	0.00469249	0.0247691	-6.67979	0.00257849	0.0133153	-1.83243	0.355885	0.57639	-2.00934	0.320312	0.475316	-1.0522	0.597668	0.724252	0.119837	0.951596	0.979132	4.99981	0.0174029	0.0584865	-2.43056	0.25959	0.439196	6.48753	0.000970192	0.0047238
MAG_eukaryotic_2-00002835_486:2276(+)	-3.78923	0.0468492	0.160052	-4.35247	0.0246323	0.085897	-1.28874	0.487384	0.677633	-2.27529	0.241768	0.395157	-0.208561	0.910713	0.945271	0.281697	0.878605	0.943663	5.70867	0.00312645	0.0164091	-1.24754	0.531147	0.687663	7.45408	4.63e-05	0.00035491
MAG_eukaryotic_2-00000848_167:1960(-)	-4.04142	0.0301769	0.114003	-4.71801	0.012822	0.0516138	-0.495219	0.784635	0.877943	-5.38643	0.0140279	0.0562717	-3.34643	0.0828132	0.206833	-1.85993	0.31342	0.595679	4.88638	0.0107993	0.0412874	-1.02397	0.593493	0.735709	6.85575	0.000142289	0.000933395
MAG_eukaryotic_2-00000912_5922:7205(-)	-3.42604	0.266153	0.530074	-5.05764	0.120843	0.267853	-3.10255	0.320679	0.547303	-2.531	0.428288	0.579547	-3.20531	0.321277	0.483268	1.62408	0.587348	0.78969	6.75899	0.0318596	0.0910707	-0.930281	0.772094	0.864008	8.1864	0.00607253	0.021968
MAG_eukaryotic_2-00001008_7873:9120(-)	-5.21228	0.0052769	0.0274479	-7.97189	0.000148371	0.00106384	-0.54466	0.765311	0.866349	-5.46546	0.00704548	0.0332441	-1.41227	0.442297	0.593839	0.983065	0.589719	0.790895	4.94378	0.0115308	0.0432827	-3.99504	0.0517027	0.147071	4.28633	0.0186443	0.0547189
MAG_eukaryotic_2-00001040_257:2333(-)	-3.66118	0.0235755	0.0935083	-5.06096	0.00218163	0.0115156	-1.87576	0.242938	0.475134	-2.57158	0.1186	0.247709	-0.648206	0.686864	0.791622	1.17504	0.461586	0.708183	4.72831	0.00560537	0.0253582	-0.0594161	0.970972	0.984121	7.4707	2.76e-06	3.24e-05
MAG_eukaryotic_2-00001040_3225:4335(+)	-2.8451	0.29221	0.558968	-3.24967	0.232206	0.409549	-1.10947	0.67764	0.812582	-3.35323	0.254892	0.408943	0.454084	0.864571	0.915571	-1.12193	0.677351	0.837741	4.78485	0.0828654	0.180586	0.957681	0.724665	0.832027	8.63041	0.00101875	0.00491309
MAG_eukaryotic_2-00001104_3806:5482(+)	-3.40861	0.0518327	0.17287	-4.53662	0.010544	0.0441721	-1.26368	0.468039	0.663682	-2.36483	0.184334	0.331524	-1.0165	0.561686	0.695372	1.03897	0.549442	0.765424	4.72998	0.01088	0.0415093	0.825619	0.638242	0.768983	7.42938	1.81e-05	0.000160602
MAG_eukaryotic_2-00001425_3090:6978(+)	-3.68211	0.0354039	0.129342	-4.63487	0.00875639	0.0377838	-2.47687	0.156071	0.373905	-2.69203	0.131026	0.264451	-1.82554	0.298775	0.462197	-0.232871	0.893208	0.951456	4.8597	0.00875789	0.0352545	0.453589	0.796073	0.878685	7.90732	4.76e-06	5.18e-05
MAG_eukaryotic_2-00001617_2333:4314(+)	-4.05173	0.0482171	0.163674	-4.91167	0.0179825	0.0672353	-2.24153	0.270585	0.503624	-2.63069	0.206166	0.355606	-1.33027	0.514668	0.656956	0.860401	0.670006	0.834642	4.18569	0.0527637	0.130826	0.591307	0.772597	0.864331	7.49569	0.00019992	0.00124444
MAG_eukaryotic_2-00001651_2093:3106(-)	-3.83172	0.0717554	0.219845	-5.18718	0.0171842	0.0648996	-2.31444	0.273997	0.506663	-1.70488	0.424419	0.576068	1.04563	0.618297	0.739968	1.29327	0.537123	0.758177	4.08923	0.068141	0.156957	0.910317	0.667825	0.791153	8.23374	8.31e-05	0.000590153
MAG_eukaryotic_2-00002260_1100:1763(+)	-5.21838	0.00923023	0.0435292	-4.82762	0.0141657	0.0558617	-2.58289	0.175391	0.398734	-2.94777	0.138744	0.274656	-1.5606	0.414482	0.569116	-1.15769	0.540014	0.759866	4.51737	0.0224594	0.070688	0.640243	0.737697	0.841026	7.23259	0.000101618	0.000699495
MAG_eukaryotic_2-00001298_2824:4251(+)	-6.08065	0.00146371	0.00905568	-5.08136	0.0049771	0.0235114	-3.36187	0.0571259	0.195514	-5.21624	0.0102761	0.0444077	-1.08207	0.533333	0.672124	0.651008	0.703593	0.851699	4.31296	0.0175523	0.0588332	-3.75509	0.0683327	0.18019	6.71831	8.11e-05	0.000578545
MAG_eukaryotic_2-00001586_519:3320(-)	-3.73854	0.107796	0.294539	-4.92999	0.0373243	0.117845	-3.21946	0.168129	0.3891	-4.9948	0.0536839	0.146878	-2.00229	0.391828	0.549208	0.30761	0.893321	0.951456	5.22247	0.0328791	0.0931452	0.9801	0.672436	0.79479	7.54496	0.000968603	0.00471936
MAG_eukaryotic_2-00000846_1453:2281(+)	-1.76379	0.469165	0.719104	-1.91857	0.431472	0.607659	0.845892	0.725572	0.84345	-0.84088	0.735457	0.822662	1.39533	0.564011	0.697188	3.22413	0.179417	0.460216	8.12958	0.00114007	0.00730687	3.23205	0.182359	0.352794	9.5785	6.48e-05	0.000474085
MAG_eukaryotic_2-00000668_6244:6663(-)	-8.40138	0.000260035	0.00200469	-9.18854	0.000171028	0.00120957	-3.39718	0.102178	0.289378	-8.05398	0.00170124	0.0100891	-4.87099	0.023707	0.0872604	-0.988833	0.63254	0.814535	1.70404	0.443882	0.586746	-3.02401	0.163603	0.329642	2.16473	0.294687	0.417821
MAG_eukaryotic_2-00000796_0:119(-)	-4.092	0.00668258	0.0332296	-4.21892	0.00520117	0.0244335	-0.284724	0.847322	0.915713	-3.14792	0.042951	0.126275	-0.130362	0.930062	0.957243	1.54213	0.296203	0.579918	2.8223	0.0740345	0.166652	2.41515	0.103378	0.241796	7.23329	9.27e-07	1.27e-05
MAG_eukaryotic_2-00000796_4320:4928(-)	-3.06121	0.235092	0.489999	-5.79325	0.0360509	0.114839	-2.37954	0.357156	0.577316	-4.51712	0.115952	0.243911	-0.226332	0.929729	0.95709	0.953378	0.708293	0.854448	5.81726	0.0318058	0.0910251	-1.94878	0.480979	0.645903	7.62753	0.00268509	0.0112059
MAG_eukaryotic_2-00000860_8201:9123(+)	-4.73637	0.00934204	0.0439685	-6.50216	0.000682097	0.004155	-0.985435	0.580836	0.745093	-1.84963	0.306709	0.461705	-0.22134	0.901496	0.939924	0.320688	0.857235	0.932729	4.21805	0.0271228	0.0811965	1.16242	0.517273	0.675834	5.74551	0.0012386	0.00580281
MAG_eukaryotic_2-00000924_7195:8372(+)	-1.31149	0.711123	0.877086	-2.45743	0.494485	0.662177	0.962653	0.783863	0.877503	-3.31441	0.40409	0.556497	6.79223	0.0516383	0.15109	3.62032	0.300212	0.583661	9.25728	0.010182	0.0394701	4.50977	0.198796	0.373604	10.6901	0.00218625	0.00941123
MAG_eukaryotic_2-00001245_303:4127(-)	-3.94922	0.0139396	0.0612793	-4.31214	0.00752284	0.0332691	-1.86728	0.239458	0.472013	-2.14146	0.186297	0.333946	-1.47127	0.358015	0.518018	0.989933	0.529814	0.754092	4.06304	0.0157157	0.0542775	0.951879	0.551062	0.702719	7.98976	3.73e-07	5.92e-06
MAG_eukaryotic_2-00001150_3653:5729(+)	-3.06863	0.310203	0.576506	-2.94095	0.329163	0.510512	-2.46437	0.417579	0.624974	-2.81794	0.377305	0.530897	-1.56468	0.608369	0.732103	2.51823	0.393477	0.658331	6.05003	0.0516591	0.128878	0.490891	0.872561	0.927551	8.40781	0.00432072	0.0165855
MAG_eukaryotic_2-00001406_3370:4671(-)	-3.85883	0.0531961	0.176507	-5.16569	0.0139368	0.0550739	-2.00087	0.306603	0.535264	-3.203	0.127456	0.259705	-0.824457	0.673823	0.782106	-1.8111	0.359345	0.632078	5.90778	0.00348633	0.0177913	-1.32818	0.524664	0.682278	6.95709	0.000279604	0.00164919
MAG_eukaryotic_2-00001406_1599:2942(+)	-2.7999	0.195854	0.437934	-5.77901	0.0198989	0.0727178	-0.387109	0.855758	0.920186	-3.58919	0.13259	0.26667	0.18601	0.9308	0.957666	1.89044	0.371804	0.641447	7.46741	0.000753508	0.0052164	1.05294	0.628737	0.761769	8.00398	0.000148989	0.000970848
MAG_eukaryotic_2-00000703_2:5569(-)	-3.3635	0.0514852	0.172059	-4.20654	0.015191	0.0590146	-2.37429	0.169126	0.39042	-2.13721	0.218639	0.36969	-0.127827	0.940877	0.963717	1.81571	0.291063	0.575186	5.21398	0.00484533	0.0228229	0.702971	0.684499	0.803677	8.00398	3.23e-06	3.71e-05
MAG_eukaryotic_2-00000735_5351:6427(+)	-4.27506	0.115374	0.307404	-5.05765	0.074767	0.194171	-0.295097	0.907632	0.950251	-3.93818	0.178941	0.325027	-1.6698	0.526443	0.666344	-0.299152	0.906969	0.957493	5.38616	0.0410449	0.109115	-0.534902	0.843379	0.908414	6.94432	0.00584268	0.0212883
MAG_eukaryotic_2-00000831_6075:6632(-)	-4.30755	0.00425701	0.0227675	-4.38672	0.00360054	0.0178451	-0.612815	0.680161	0.814254	-3.25667	0.0343133	0.108748	-1.03402	0.489276	0.635053	1.56731	0.291003	0.575186	5.14831	0.00122624	0.00777164	-0.0890868	0.952961	0.973799	7.19159	1.24e-06	1.63e-05
MAG_eukaryotic_2-00000831_7696:8650(+)	-3.78706	0.00649645	0.0324929	-4.78628	0.000638811	0.0039219	-1.34135	0.332375	0.557307	-2.60026	0.064458	0.166245	-0.766742	0.580413	0.710185	0.675393	0.624889	0.810695	4.76074	0.00133454	0.00833868	1.80754	0.19197	0.364705	7.4738	6.07e-08	1.29e-06
MAG_eukaryotic_2-00000991_4641:5801(-)	-4.06262	0.0365355	0.132604	-7.20757	0.000781473	0.00469015	-1.36821	0.476512	0.669439	-2.39806	0.221334	0.372615	-0.807014	0.675647	0.783331	0.268444	0.888678	0.949211	2.8592	0.164219	0.293707	0.597383	0.758005	0.854724	7.7416	5.2e-05	0.00039246
MAG_eukaryotic_2-00001955_850:4741(+)	-2.60252	0.118123	0.312106	-3.32556	0.0463224	0.138133	-0.585618	0.724535	0.842929	-0.883354	0.596756	0.719619	-0.576823	0.729331	0.822531	2.36495	0.154081	0.426034	4.88756	0.00612673	0.0270973	1.50103	0.368064	0.544957	9.13393	3.65e-08	8.38e-07
MAG_eukaryotic_2-00000961_6986:7648(-)	-3.98077	0.0109165	0.0500503	-4.53458	0.00383387	0.0188101	-1.38905	0.372032	0.588898	-2.56004	0.10404	0.226958	1.14278	0.462158	0.611555	1.77731	0.25248	0.539826	5.85219	0.000462159	0.00348319	0.172344	0.912415	0.950576	7.65755	8.12e-07	1.14e-05
MAG_eukaryotic_2-00001089_1006:3454(+)	-3.97675	0.0117502	0.0532659	-5.01762	0.0015948	0.00878824	-0.974232	0.534692	0.713014	-1.91222	0.226649	0.378546	-0.119678	0.939261	0.962897	1.33102	0.395739	0.659838	4.943	0.00337123	0.0173752	1.25896	0.423705	0.595994	7.50389	1.66e-06	2.1e-05
MAG_eukaryotic_2-00001506_40:1590(-)	-4.69659	0.0104998	0.0484838	-5.3335	0.00427437	0.0206066	-0.320203	0.856757	0.920731	-3.27078	0.0817456	0.193452	-1.43337	0.426108	0.579779	1.39454	0.430976	0.685142	6.02534	0.00141808	0.00876341	0.487048	0.787476	0.873204	6.88254	9.9e-05	0.000684886
MAG_eukaryotic_2-00001506_3094:5460(+)	-3.46655	0.169959	0.399501	-5.05427	0.0571286	0.160512	0.433431	0.860203	0.922649	-3.45501	0.202204	0.351395	1.59004	0.51856	0.660221	3.16265	0.197436	0.481028	6.38963	0.0137766	0.0492383	1.26328	0.61446	0.751442	7.50798	0.00219788	0.00945254
MAG_eukaryotic_2-00001634_53:2045(-)	-3.66893	0.274222	0.538851	-1.10841	0.730002	0.83483	3.25367	0.307	0.535569	0.808449	0.802036	0.869507	2.68989	0.399635	0.556195	4.21748	0.185399	0.467593	5.67992	0.087836	0.188387	4.09102	0.201265	0.376625	8.84446	0.00545345	0.0201198
MAG_eukaryotic_2-00000123_5499:5924(-)	-4.81623	0.032962	0.122298	-6.56643	0.00613238	0.0280379	-0.981816	0.655495	0.798184	-2.49331	0.269659	0.424796	-0.22114	0.920145	0.951419	2.078	0.343444	0.619528	1.80358	0.444291	0.587092	2.70808	0.218388	0.395252	5.88825	0.0072318	0.025369
MAG_eukaryotic_2-00000155_2218:6431(+)	-3.20623	0.06501	0.204848	-3.98781	0.0224553	0.0798363	-1.23508	0.475167	0.668466	-3.03497	0.0895853	0.205421	-1.01495	0.559422	0.693385	1.7317	0.315066	0.597207	4.69343	0.0110756	0.0420575	0.81913	0.638379	0.768983	8.33047	1.32e-06	1.71e-05
MAG_eukaryotic_2-00000187_8282:13409(+)	-5.03759	0.00219332	0.0128834	-4.99355	0.00234706	0.0122715	-0.694322	0.665402	0.804417	-4.52239	0.00886651	0.0399074	-1.21466	0.45249	0.602916	0.763722	0.633948	0.814834	3.44858	0.0450428	0.116583	-1.23051	0.458555	0.627396	6.66103	3.19e-05	0.000259177
MAG_eukaryotic_2-00000283_12680:16931(+)	-3.32422	0.0696071	0.215109	-4.24596	0.0218306	0.0781337	-0.795406	0.661244	0.80146	-2.29126	0.219672	0.370671	0.551446	0.761345	0.844927	0.148529	0.934746	0.971804	5.41468	0.00507828	0.0236053	0.195303	0.915967	0.952995	7.82145	1.5e-05	0.00013688
MAG_eukaryotic_2-00000315_15109:15562(-)	-4.92461	0.0267894	0.103834	-5.23747	0.0200028	0.0729933	-0.604609	0.772528	0.870777	-3.45947	0.129172	0.262036	-2.1656	0.31707	0.479434	1.40752	0.499194	0.734335	5.26392	0.0169251	0.0573328	-1.89635	0.408529	0.581568	6.97927	0.000780139	0.00392164
MAG_eukaryotic_2-00000411_10024:11840(-)	-4.0949	0.0352949	0.129081	-4.79909	0.0154643	0.0598451	-3.24216	0.0958499	0.278233	-2.84036	0.155571	0.296227	-0.660662	0.728988	0.822251	1.0555	0.575028	0.782373	5.8428	0.00339628	0.0174724	-0.0585041	0.976088	0.986816	7.58609	5.29e-05	0.000398048
MAG_eukaryotic_2-00001888_3212:3838(-)	-4.0289	0.20255	0.447237	-3.89728	0.217263	0.39256	-2.51608	0.425109	0.630747	-3.29788	0.303415	0.458369	-4.99885	0.129314	0.274034	1.21239	0.69966	0.849862	3.14886	0.352186	0.502205	-3.11008	0.348905	0.527002	8.32642	0.008029	0.0276545
MAG_eukaryotic_2-00000029_14392:15093(+)	-3.89634	0.136397	0.344286	-5.05402	0.0631315	0.172068	-2.98957	0.25288	0.485608	-1.21746	0.638934	0.751864	-1.0356	0.688007	0.792601	2.22778	0.377373	0.645175	5.32324	0.0461927	0.118591	-2.06823	0.462467	0.630709	7.23565	0.00408528	0.0158431
MAG_eukaryotic_2-00000061_14591:18917(-)	-3.91304	0.0140808	0.061793	-4.63224	0.00402091	0.0196051	-2.35054	0.137517	0.346894	-3.86187	0.0218492	0.07842	-3.56316	0.0308618	0.105283	-0.686319	0.662726	0.830464	4.77271	0.00433799	0.0210008	-1.51795	0.35928	0.536766	6.82862	1.26e-05	0.000117768
MAG_eukaryotic_2-00000061_23975:25568(+)	-5.5422	0.0128229	0.0571777	-5.6351	0.0115037	0.04729	-1.51917	0.472066	0.666837	-4.34959	0.0603519	0.15907	-0.877589	0.6793	0.786121	-2.73136	0.205253	0.489678	4.01175	0.0737545	0.16621	-1.71273	0.444564	0.614346	5.63196	0.0072495	0.0254151
MAG_eukaryotic_2-00000061_3286:5451(+)	-3.74116	0.00655893	0.0327579	-4.96111	0.000334777	0.00219931	-0.0971775	0.943501	0.970491	-3.49054	0.0123931	0.0512422	0.0843505	0.950993	0.970015	1.03305	0.451141	0.700793	5.52919	0.000180897	0.00157813	0.652244	0.635676	0.767139	6.84741	5.83e-07	8.62e-06
MAG_eukaryotic_2-00000061_11014:13262(+)	-4.64957	0.0496566	0.167475	-5.81611	0.0191731	0.0705867	-0.602056	0.791269	0.882186	-2.0024	0.393379	0.545901	-0.659002	0.774008	0.853463	1.67852	0.458943	0.706011	4.47824	0.0632535	0.148921	0.640498	0.78232	0.869892	7.65565	0.000714772	0.00363563
MAG_eukaryotic_2-00000061_721:2321(+)	-4.22718	0.0367416	0.133205	-3.68644	0.0638873	0.173337	-0.886381	0.647753	0.792878	-3.8439	0.0768134	0.186144	-0.723108	0.712444	0.810254	0.00190933	0.999214	0.999552	6.23257	0.00212159	0.0120821	-2.33341	0.286658	0.467224	7.06879	0.000232427	0.00141483
MAG_eukaryotic_2-00000125_12116:18990(+)	-6.17342	0.00653526	0.0326496	-4.90121	0.0229434	0.0811945	-3.92934	0.0681447	0.221806	-3.16049	0.149029	0.287699	-0.93426	0.656435	0.769208	0.313968	0.880046	0.944446	5.509	0.0129259	0.0469922	0.583212	0.78264	0.870019	7.12976	0.000583935	0.00307091
MAG_eukaryotic_2-00000125_10118:11511(-)	-4.78229	0.00450795	0.0239534	-5.16307	0.00241144	0.0125628	-2.69467	0.100793	0.286914	-5.22427	0.00594335	0.0289063	-1.32514	0.419197	0.573525	-4.24557	0.0157414	0.0874786	4.87028	0.00451605	0.0216483	0.0275367	0.986769	0.99221	5.41909	0.00075587	0.00381201
MAG_eukaryotic_2-00000157_14413:15252(+)	-4.02719	0.00419037	0.0224804	-4.61596	0.00104104	0.00605912	-1.29948	0.354754	0.575466	-3.24064	0.0218048	0.0782916	-0.122459	0.930516	0.957487	1.39233	0.321201	0.601784	5.19318	0.000605189	0.00435047	2.83926	0.0431437	0.12908	7.0422	5.22e-07	7.83e-06
MAG_eukaryotic_2-00000157_20590:22531(-)	-4.07685	0.0464715	0.159016	-5.78365	0.00764505	0.03374	-1.07324	0.591728	0.753127	-4.47817	0.0465796	0.133422	-0.251284	0.900403	0.939349	-0.136661	0.9455	0.976443	4.87906	0.0212324	0.0678536	0.776529	0.702084	0.815871	7.14301	0.000323948	0.00187468
MAG_eukaryotic_2-00000383_7297:8287(+)	-3.47687	0.0937912	0.266792	-4.71744	0.0277185	0.0940062	-2.40173	0.245546	0.477775	-3.49408	0.116125	0.244105	-3.81125	0.0859776	0.211778	0.473095	0.815669	0.911524	4.88505	0.0224499	0.0706837	1.50812	0.463089	0.631042	7.057	0.000470707	0.0025574
MAG_eukaryotic_2-00000479_2970:9156(-)	-4.23427	0.00681346	0.0337025	-4.89769	0.00215121	0.0113737	-1.01654	0.5021	0.688837	-4.47027	0.00966894	0.042562	0.18955	0.90051	0.939375	1.41436	0.347444	0.622107	4.90988	0.00208594	0.011918	0.575224	0.709766	0.821241	5.98717	6.72e-05	0.000489545
MAG_eukaryotic_2-00000479_9966:12138(+)	-3.48246	0.0319793	0.119336	-4.60758	0.00516277	0.0242779	-1.93045	0.232127	0.464773	-1.91903	0.24195	0.395407	2.36722	0.139715	0.287606	2.07954	0.194348	0.478074	6.35888	0.000205406	0.00175678	0.966778	0.551529	0.703057	8.12038	3.93e-07	6.19e-06
MAG_eukaryotic_2-00000639_334:830(-)	-2.93182	0.194734	0.436139	-5.0039	0.0388074	0.12126	1.21869	0.58128	0.745385	-0.211616	0.925004	0.953788	1.96794	0.373951	0.532413	2.81493	0.202127	0.486791	4.25964	0.066955	0.155032	2.21627	0.321964	0.502206	7.32497	0.000889759	0.00438963
MAG_eukaryotic_2-00000639_477:828(+)	-3.53802	0.226496	0.47926	-4.33244	0.148061	0.305992	1.72129	0.541593	0.717916	-0.678034	0.814565	0.878221	1.94399	0.491712	0.637195	3.53958	0.208913	0.493835	4.92472	0.0968497	0.202155	2.719	0.339482	0.518914	7.60782	0.00687884	0.0243359
MAG_eukaryotic_2-00002724_372:1466(+)	-3.82454	0.0667734	0.20867	-3.21545	0.118466	0.264261	-0.639451	0.752678	0.859437	-2.62695	0.221125	0.37238	-1.43397	0.489079	0.634874	1.19217	0.555284	0.768902	4.99404	0.0193763	0.0631741	0.826023	0.689881	0.807441	8.26073	4.1e-05	0.000320302
MAG_eukaryotic_2-00002309_363:3594(-)	-3.81496	0.0565641	0.184235	-4.62714	0.0225708	0.0801496	-2.45749	0.216692	0.448196	-4.03757	0.0601831	0.158803	-0.679049	0.731824	0.824003	0.343	0.861435	0.93498	5.81524	0.00539355	0.0246529	-0.165046	0.934973	0.963712	7.32738	0.000181743	0.00114586
MAG_eukaryotic_2-00002597_723:1205(-)	-3.90827	0.0382577	0.136911	-3.90723	0.0380779	0.119602	-2.34405	0.210276	0.441371	-2.77079	0.151576	0.290752	0.882437	0.633766	0.752067	2.02795	0.272094	0.55883	4.46692	0.0234639	0.0730603	-0.195806	0.918134	0.954363	7.62234	3.59e-05	0.000286361
MAG_eukaryotic_2-00000514_2308:2905(-)	-5.75971	0.040966	0.144363	-4.11795	0.113302	0.256334	-0.717708	0.775175	0.872437	-3.96128	0.159729	0.30122	0.387126	0.877767	0.924661	0.0787528	0.97499	0.989331	4.61241	0.0808034	0.177269	1.20668	0.636031	0.767335	6.6806	0.00736334	0.0257463
MAG_eukaryotic_2-00000514_3175:3735(+)	-5.03836	0.0887624	0.256873	-5.05765	0.0874301	0.215284	0.405992	0.879029	0.933345	-3.24576	0.272199	0.427353	0.536168	0.841796	0.900665	0.338587	0.899407	0.953944	2.63261	0.348191	0.498112	-0.0535952	0.984755	0.991114	6.94621	0.00885771	0.0300014
MAG_eukaryotic_2-00000546_7863:11187(+)	-3.54858	0.0540033	0.178414	-4.16344	0.0245455	0.0856482	-1.79735	0.326451	0.552606	-4.02629	0.0391162	0.11875	-1.74929	0.344281	0.504778	0.477853	0.79325	0.899629	4.64754	0.0171515	0.0578889	-0.0312429	0.986596	0.992143	7.22742	7.09e-05	0.000512139
MAG_eukaryotic_2-00000578_6751:8930(-)	-3.53533	0.0628137	0.199874	-3.68066	0.0528489	0.151628	0.0908596	0.961509	0.980385	-1.70245	0.372677	0.526716	-1.09359	0.564546	0.697543	2.02427	0.281835	0.566876	5.07405	0.0118669	0.0441962	2.13717	0.257867	0.437548	8.31557	9.69e-06	9.42e-05
MAG_eukaryotic_2-00000578_6745:8082(+)	-4.07926	0.0830282	0.244985	-4.74997	0.0450766	0.13528	-3.16026	0.179245	0.40365	-4.3276	0.0822516	0.194099	0.696179	0.76465	0.847266	0.0954858	0.96724	0.985743	5.34258	0.0318312	0.091027	-1.0845	0.651411	0.779218	7.0251	0.00245154	0.0103567
MAG_eukaryotic_2-00001091_2980:3871(-)	-4.09425	0.0991102	0.277189	-4.11613	0.096922	0.230808	-2.50386	0.304634	0.533533	-3.63684	0.169581	0.313265	-3.99054	0.132136	0.277994	1.41822	0.55028	0.765678	5.52697	0.0271069	0.0811893	-0.392254	0.875509	0.929539	7.48678	0.00155694	0.00705833
MAG_eukaryotic_2-00001315_3949:6250(+)	-4.17515	0.0297714	0.112846	-5.63362	0.00397438	0.0194107	-2.54628	0.183071	0.408389	-3.02289	0.120982	0.250804	-2.18857	0.255813	0.419093	-0.707313	0.71046	0.855658	3.48812	0.0877039	0.188176	-0.708425	0.715069	0.825392	7.12357	0.000175996	0.00111441
MAG_eukaryotic_2-00001284_1433:3135(+)	-5.40703	0.00573613	0.0294282	-6.27463	0.0015918	0.00877539	-1.59256	0.406983	0.616782	-4.04737	0.042425	0.125251	-1.05263	0.584592	0.713491	-1.49556	0.436918	0.689782	4.6209	0.024928	0.0762825	-0.672163	0.730191	0.836281	4.09028	0.0327458	0.0854065
MAG_eukaryotic_2-00001316_6256:6622(-)	-2.49372	0.332224	0.599299	-4.96351	0.0756406	0.195728	-0.176237	0.944618	0.971169	-2.44519	0.367701	0.521754	2.66698	0.290597	0.454524	3.73848	0.137593	0.400403	5.12132	0.0524915	0.130319	4.4301	0.0794902	0.201109	7.85061	0.00180727	0.00801863
MAG_eukaryotic_2-00001316_5124:6907(+)	-3.84773	0.00836405	0.0401037	-5.15248	0.000521737	0.00327688	-0.246408	0.864337	0.925148	-1.83411	0.210535	0.360127	0.103061	0.943169	0.965209	1.78316	0.215707	0.502208	5.96418	0.000111478	0.00104401	-0.312513	0.832101	0.902351	6.81967	2.15e-06	2.62e-05
MAG_eukaryotic_2-00001508_2446:3423(+)	-3.36891	0.240237	0.497298	-4.33255	0.142145	0.297804	-2.90165	0.316952	0.543928	-0.487996	0.86342	0.911958	-1.95548	0.500484	0.644732	2.68038	0.333704	0.611936	5.81069	0.0460393	0.11835	-1.3935	0.64765	0.776182	8.126	0.00333157	0.0133814
MAG_eukaryotic_2-00001508_2:415(-)	-3.1309	0.265262	0.528953	-4.41333	0.130659	0.282332	-2.03294	0.467641	0.663517	-3.91102	0.211976	0.36211	-4.18844	0.181735	0.339691	-4.23172	0.184815	0.467038	3.97636	0.16588	0.295806	-0.65602	0.822535	0.896718	7.75129	0.00442969	0.0169363
MAG_eukaryotic_2-00002379_3315:3497(+)	-4.05879	0.145842	0.360052	-4.5929	0.104369	0.242496	-2.12412	0.438152	0.640198	-1.84567	0.508958	0.649016	-1.63787	0.55437	0.68935	0.938214	0.728153	0.865092	-0.940951	0.754011	0.835364	-0.228203	0.935317	0.963889	7.00795	0.00917137	0.0308987
MAG_eukaryotic_2-00002571_1136:3022(-)	-4.67708	0.0273835	0.105628	-5.9957	0.00642426	0.0291156	-3.75945	0.076061	0.238665	-3.01507	0.160965	0.302623	-3.9211	0.0731035	0.190879	-0.469521	0.820521	0.913984	3.07027	0.164449	0.294009	-1.90589	0.385718	0.561265	6.42962	0.00179438	0.00797158
MAG_eukaryotic_2-00001536_5256:6119(-)	-3.86345	0.056196	0.183508	-4.7437	0.0203936	0.0741461	-2.58558	0.199728	0.428792	-3.69522	0.0803547	0.191414	-0.576461	0.774074	0.853483	1.16528	0.55922	0.77147	5.89664	0.00575566	0.0259037	-0.306142	0.880984	0.933092	7.41814	0.000196861	0.00122732
MAG_eukaryotic_2-00001345_6164:7181(-)	-3.45644	0.018544	0.0771507	-3.67633	0.0123076	0.0499309	-0.741092	0.612386	0.767439	-1.96791	0.182022	0.328702	0.0597119	0.967463	0.979897	1.36867	0.348977	0.623126	5.5516	0.00041436	0.00318025	1.36193	0.353082	0.53086	7.90104	6.32e-08	1.33e-06
MAG_eukaryotic_2-00001345_5931:7178(+)	-4.79096	0.0385589	0.13772	-6.15046	0.0083931	0.036525	-2.04873	0.374442	0.590944	-4.34892	0.0643061	0.165933	-1.65067	0.474958	0.622933	0.822164	0.721196	0.86104	2.8739	0.247442	0.392863	-0.553861	0.811179	0.889063	7.14631	0.00191639	0.00841578
MAG_eukaryotic_2-00001473_145:1088(-)	-4.12429	0.0773198	0.232636	-5.05539	0.0377792	0.118884	-1.10413	0.621929	0.774151	-2.80527	0.242451	0.395962	-1.32229	0.562464	0.695937	0.579997	0.794299	0.900072	4.77609	0.0402826	0.107648	0.410817	0.858372	0.918417	7.01021	0.00150823	0.00686316
MAG_eukaryotic_2-00002981_149:1450(-)	-4.38785	0.105709	0.290449	-3.96944	0.137996	0.292004	-1.53819	0.556617	0.728147	-1.71717	0.521913	0.659761	-3.08141	0.263951	0.427646	1.13853	0.660283	0.829333	5.14981	0.0600225	0.143346	-2.8484	0.341614	0.520783	7.50123	0.00366319	0.0144758
MAG_eukaryotic_2-00000002_3268:5971(+)	-5.04302	0.0475957	0.162099	-3.70252	0.125147	0.274424	1.06566	0.647888	0.792957	-3.63992	0.163064	0.30521	-0.842571	0.723615	0.818213	2.50314	0.282859	0.567953	7.35576	0.00274739	0.014854	0.422078	0.861473	0.920535	7.20764	0.00195685	0.00856782
MAG_eukaryotic_2-00000034_20498:21562(+)	-4.21293	0.05049	0.16951	-5.42158	0.0160382	0.0614519	-1.5322	0.464404	0.661637	-1.9071	0.375452	0.528942	-0.236881	0.909986	0.94494	-1.65667	0.433368	0.687115	4.83614	0.0278282	0.0825848	-2.05448	0.370026	0.546787	6.80264	0.00100953	0.00487786
MAG_eukaryotic_2-00000034_16716:18023(+)	-4.73894	0.0501532	0.168718	-4.11397	0.0804002	0.203587	-0.386205	0.863822	0.924926	-0.790438	0.730681	0.819285	0.96647	0.667821	0.777742	1.77888	0.427134	0.682251	5.97201	0.0111783	0.042367	-0.174392	0.941052	0.966999	7.4876	0.000802184	0.00401725
MAG_eukaryotic_2-00000034_13006:14919(+)	-3.13611	0.0651327	0.205136	-4.86597	0.00568353	0.0263074	1.17228	0.483838	0.674745	-0.924271	0.587445	0.7123	1.06456	0.526199	0.666254	2.12282	0.204745	0.489268	5.82387	0.00106916	0.00694008	2.14248	0.204384	0.380243	7.17038	1.8e-05	0.000159635
MAG_eukaryotic_2-00000066_2:3986(+)	-3.33486	0.115988	0.308392	-4.16424	0.0556067	0.157364	-1.4565	0.484367	0.675074	-4.69739	0.0597233	0.158006	-3.75747	0.102612	0.236538	1.41706	0.489594	0.727776	6.28425	0.00333053	0.0172167	-1.36151	0.546102	0.698917	7.48993	0.000244103	0.0014766
MAG_eukaryotic_2-00000098_24:588(-)	-5.94072	0.0140804	0.061793	-5.46547	0.0216204	0.0776073	-2.88301	0.213615	0.444917	-5.75853	0.030205	0.0996281	-3.82982	0.111575	0.249493	-0.265173	0.908031	0.958167	4.76157	0.0522416	0.129889	-0.15665	0.946592	0.970169	5.85848	0.01043	0.0342782
MAG_eukaryotic_2-00000098_19270:20216(-)	-2.07261	0.41623	0.677241	-2.8845	0.263455	0.444271	2.96877	0.236099	0.468903	-1.61769	0.540116	0.675008	2.05847	0.413346	0.56839	3.30435	0.187416	0.469578	7.71419	0.00319653	0.0166753	2.70366	0.286792	0.467388	8.83695	0.000415551	0.00230701
MAG_eukaryotic_2-00000098_15680:16854(+)	-4.08957	0.0195562	0.080499	-4.89856	0.00565825	0.026213	-3.57767	0.0421237	0.156604	-3.37101	0.0618012	0.161504	1.34582	0.43549	0.587863	1.15215	0.504113	0.737849	2.75366	0.136629	0.257829	0.605022	0.729086	0.835453	7.30226	2.24e-05	0.000191726
MAG_eukaryotic_2-00000098_19578:20240(+)	-6.43523	0.0100787	0.0468562	-3.96363	0.0719873	0.188967	-0.623237	0.771439	0.870287	-4.66318	0.0602143	0.158839	-0.215581	0.920444	0.951549	1.27589	0.550559	0.765945	2.83493	0.212154	0.352156	-2.83023	0.249088	0.428256	5.98137	0.00502639	0.0188078
MAG_eukaryotic_2-00000130_2277:5785(-)	-2.84942	0.167623	0.396128	-3.56749	0.0873165	0.215136	0.378277	0.852415	0.91868	-1.9292	0.362803	0.516595	-0.40248	0.845022	0.902724	1.81725	0.370729	0.640729	6.11443	0.00435535	0.0210626	1.89133	0.357782	0.535416	8.26068	4.53e-05	0.000348682
MAG_eukaryotic_2-00000707_8938:9792(+)	-6.18644	0.00192384	0.0114928	-6.18602	0.00188232	0.0101315	-0.984213	0.60481	0.762312	-4.33416	0.0318501	0.103414	-0.678131	0.722278	0.817314	-0.969267	0.610942	0.803427	3.58693	0.078544	0.173775	0.798596	0.67661	0.797867	5.81647	0.00216806	0.00934592
MAG_eukaryotic_2-00000707_8926:11594(-)	-3.89776	0.0314876	0.117915	-5.12693	0.0054036	0.025248	0.299383	0.867087	0.926362	-3.4854	0.0631495	0.163801	0.041926	0.981364	0.988202	0.423506	0.813	0.909754	5.84259	0.00228906	0.0128574	0.936737	0.604056	0.744075	6.5637	0.000238583	0.00144827
MAG_eukaryotic_2-00000771_471:4414(-)	-4.30765	0.0208286	0.0846488	-5.70533	0.00396159	0.0193672	-1.55432	0.389267	0.603033	-4.32906	0.0337772	0.107642	-0.60761	0.737375	0.827995	0.0907749	0.959654	0.982691	5.46287	0.00387509	0.0192918	0.186621	0.919595	0.955451	7.12396	6.4e-05	0.00046929
MAG_eukaryotic_2-00000931_586:3158(+)	-4.70098	0.0420722	0.147302	-4.42237	0.0537683	0.153594	-3.47066	0.130213	0.335615	-3.4191	0.151173	0.290361	-5.01481	0.0467614	0.141106	-1.50275	0.504487	0.7383	5.26724	0.0261184	0.0789571	-2.50663	0.308947	0.488845	6.47667	0.0035172	0.0139901
MAG_eukaryotic_2-00000963_6253:8836(-)	-3.17165	0.129217	0.331903	-3.19854	0.12583	0.275452	-1.63524	0.4323	0.635853	-2.64252	0.21771	0.368557	-1.78133	0.398036	0.554726	2.27064	0.272471	0.55912	5.06431	0.0221616	0.0700688	1.06303	0.611709	0.749366	8.40945	4.76e-05	0.000362711
MAG_eukaryotic_2-00002022_265:1704(+)	-4.81043	0.00415681	0.0223313	-5.59748	0.00104837	0.00609622	-2.06628	0.208848	0.439667	-3.64041	0.0349696	0.110188	-1.56383	0.34468	0.505086	-0.442228	0.787158	0.896031	3.64829	0.0369862	0.101333	1.30678	0.427285	0.599277	6.37004	9.37e-05	0.000652212
MAG_eukaryotic_2-00002054_534:2216(-)	-3.22588	0.217713	0.46739	-4.27948	0.114369	0.257843	0.847796	0.73746	0.85076	-1.54648	0.55946	0.69006	1.61682	0.52363	0.664286	3.09715	0.219337	0.506412	5.79202	0.0279285	0.0827592	-1.36293	0.625308	0.759558	7.82214	0.00189434	0.00832678
MAG_eukaryotic_2-00000900_7812:9496(+)	-2.50757	0.380171	0.645645	-3.93923	0.180476	0.348691	1.66566	0.552957	0.725813	-3.22937	0.297954	0.452903	1.30726	0.643104	0.759178	3.1106	0.267446	0.554822	5.3124	0.0718051	0.163134	-1.38955	0.652128	0.779783	7.18235	0.0103777	0.0341381
MAG_eukaryotic_2-00000932_526:3811(-)	-3.5247	0.173257	0.404401	-4.18754	0.110701	0.252441	-0.348024	0.890527	0.940165	-3.70461	0.186008	0.333649	-1.05738	0.681104	0.787523	-0.108945	0.965722	0.985129	5.3038	0.0463796	0.118918	1.65543	0.517286	0.675834	7.15507	0.00441071	0.0168716
MAG_eukaryotic_2-00001060_1300:1946(+)	-4.1688	0.0510531	0.170875	-5.38598	0.0148837	0.0580664	-1.04096	0.617764	0.771126	-1.64686	0.439194	0.589276	0.972977	0.640145	0.756767	-0.16409	0.937262	0.972738	4.36985	0.0480795	0.122042	3.29116	0.113649	0.258474	7.0066	0.000720956	0.00366241
MAG_eukaryotic_2-00001124_5995:8397(+)	-4.12697	0.113036	0.303626	-4.30438	0.0995435	0.234992	-0.609815	0.808019	0.892421	-1.23884	0.62943	0.745386	-1.48165	0.563909	0.69714	1.61524	0.517739	0.746231	6.58572	0.0125015	0.0458015	-0.776268	0.769973	0.862719	7.87015	0.00157767	0.00713494
MAG_eukaryotic_2-00001188_745:6344(-)	-4.4613	0.0158326	0.0679439	-4.15085	0.0232235	0.0819965	-0.343678	0.84583	0.914656	-2.4529	0.187076	0.334766	-0.278865	0.875647	0.923162	0.997655	0.571673	0.77987	5.99238	0.00130536	0.00819308	-0.623943	0.737162	0.84081	7.37818	2.69e-05	0.000223787
MAG_eukaryotic_2-00000485_908:3579(-)	-4.55478	0.0311799	0.117002	-4.74739	0.0252705	0.0876924	-2.1104	0.30432	0.533312	-4.31752	0.0585743	0.15581	-0.983433	0.632871	0.75124	1.35195	0.504762	0.738477	5.46991	0.0110583	0.0420263	-1.48008	0.496613	0.659355	6.91134	0.000631939	0.00327585
MAG_eukaryotic_2-00000517_4106:10002(-)	-4.28891	0.00535747	0.0277925	-5.16699	0.000963011	0.00565305	-2.25388	0.138493	0.348188	-4.21027	0.0100971	0.0439061	-0.78311	0.606538	0.730583	0.785973	0.602356	0.798341	3.97947	0.0136199	0.0488595	-0.364933	0.8139	0.890998	7.10043	2.4e-06	2.87e-05
MAG_eukaryotic_2-00000677_503:1915(-)	-3.46519	0.0199304	0.0817029	-4.41091	0.00319217	0.0160563	-1.42393	0.337237	0.561659	-2.74944	0.0682429	0.17268	-0.745816	0.615896	0.738101	0.430875	0.771189	0.888416	5.58206	0.000454135	0.00342986	0.175138	0.906783	0.94768	7.80204	1.34e-07	2.49e-06
MAG_eukaryotic_2-00000677_5050:8634(-)	-1.83288	0.410426	0.672284	-3.55059	0.11983	0.266386	0.0480721	0.982672	0.990872	-3.27497	0.17934	0.325511	0.217021	0.922473	0.953	2.50265	0.256071	0.543649	6.72984	0.00365919	0.0184923	1.46368	0.515831	0.674913	9.23062	2.71e-05	0.000225113
MAG_eukaryotic_2-00000741_3493:5282(-)	-4.87671	0.00855559	0.0408262	-4.89999	0.00816951	0.0356824	-3.25139	0.0753948	0.23719	-1.50622	0.408337	0.56053	-0.655589	0.716515	0.813261	0.015295	0.9932	0.996902	5.10036	0.00765121	0.0319361	-1.57268	0.407059	0.580303	7.02022	8.58e-05	0.000607301
MAG_eukaryotic_2-00001896_1129:4605(-)	-3.24443	0.0534979	0.177241	-4.40379	0.00964248	0.0410128	-1.90024	0.256668	0.489618	-2.48542	0.147667	0.285964	-0.938588	0.57637	0.707214	0.162559	0.922298	0.965829	5.34322	0.0026569	0.0144917	-0.225249	0.895063	0.941484	8.07012	1.18e-06	1.57e-05
MAG_eukaryotic_2-00001052_1499:5965(+)	-3.6882	0.0930514	0.265213	-3.39922	0.119456	0.265862	-0.66579	0.756956	0.861529	-0.733885	0.73602	0.823154	-1.14052	0.601352	0.726862	2.19389	0.305421	0.58813	5.76384	0.0112257	0.0425235	0.897769	0.681425	0.801444	8.17221	0.000131859	0.000875058
MAG_eukaryotic_2-00001084_4744:8888(-)	-5.16164	0.00669988	0.033278	-4.42843	0.0188917	0.0698064	-2.80644	0.135123	0.34326	-6.44275	0.00294688	0.0161678	-1.19827	0.523071	0.663772	-0.457693	0.806451	0.90627	4.95251	0.0134473	0.0483962	-2.58604	0.190249	0.362875	6.90996	0.000208429	0.00128792
MAG_eukaryotic_2-00001959_1134:4733(+)	-4.04055	0.0369815	0.133737	-4.88666	0.013003	0.0521932	-0.882462	0.642651	0.789106	-4.0603	0.0495322	0.13904	-0.479282	0.801981	0.873149	0.448502	0.813259	0.909872	4.93029	0.0148125	0.0519293	-1.08213	0.586405	0.730609	6.83548	0.000304219	0.00177375
MAG_eukaryotic_2-00002087_2313:3948(+)	-3.6301	0.00773825	0.0375894	-4.38174	0.00136671	0.00767932	-0.523384	0.699394	0.826892	-1.93801	0.15693	0.297875	1.72157	0.203741	0.363711	0.853418	0.528704	0.753387	5.40799	0.000203185	0.00174152	2.58234	0.056926	0.157933	7.14647	1.29e-07	2.41e-06
MAG_eukaryotic_2-00002087_2316:3945(-)	-7.02732	0.00216426	0.0127241	-8.12021	0.000593968	0.00367314	-3.7799	0.0903761	0.26739	-3.65968	0.104671	0.227804	-1.14603	0.606284	0.73043	1.67423	0.450245	0.700106	0.348574	0.884349	0.92494	-1.28698	0.566996	0.715257	4.65278	0.0358683	0.0914289
MAG_eukaryotic_2-00002151_0:2018(-)	-4.2515	0.0131576	0.058402	-4.76902	0.00574748	0.0265656	-2.42729	0.152961	0.369621	-4.3192	0.0179863	0.0678046	0.743256	0.659219	0.771376	0.547918	0.744862	0.873648	5.44608	0.0024821	0.0137342	-0.183701	0.915038	0.952246	7.08363	2.48e-05	0.000208959
MAG_eukaryotic_2-00000773_3744:4828(-)	-3.00776	0.388403	0.653558	-2.01678	0.553168	0.708647	4.11295	0.214794	0.446192	-0.213321	0.950278	0.970267	2.88399	0.386224	0.543749	2.98146	0.369513	0.639513	8.90791	0.00870218	0.0350892	4.78713	0.150711	0.311573	9.90603	0.00279238	0.0115723
MAG_eukaryotic_2-00000837_8304:10481(-)	-4.7654	0.0353068	0.129092	-5.11022	0.025698	0.0888149	-3.0453	0.168251	0.389253	-2.95957	0.196497	0.345204	-4.68901	0.0549392	0.157558	-5.0332	0.0469117	0.203555	5.73247	0.0115565	0.0433586	-3.5723	0.16661	0.333546	6.97481	0.00110056	0.00526449
MAG_eukaryotic_2-00001061_6489:7707(+)	-4.38298	0.0399512	0.141634	-3.91661	0.0624943	0.170826	0.657256	0.746814	0.856302	-2.93448	0.179369	0.325521	-0.436567	0.832345	0.894443	1.85278	0.362372	0.634432	5.4428	0.0114508	0.0430953	0.489958	0.815275	0.891852	7.38027	0.000277335	0.00163719
MAG_eukaryotic_2-00002761_246:1849(+)	-4.79063	0.038446	0.137397	-8.12533	0.00377581	0.0185792	-3.99816	0.0846713	0.25589	-3.54656	0.135359	0.270406	-4.04233	0.0906069	0.218746	-0.267068	0.90581	0.956922	3.5607	0.139751	0.262156	0.217814	0.924278	0.957962	6.30012	0.00507445	0.0189597
MAG_eukaryotic_2-00001833_574:2156(-)	-4.42642	0.0199346	0.08171	-4.66974	0.0142421	0.0560736	-1.93487	0.303859	0.53305	-5.25951	0.0110919	0.0471157	-3.03187	0.114724	0.253994	0.305886	0.870425	0.939453	3.98894	0.0473697	0.120731	-1.65127	0.397327	0.571808	7.27365	0.000101923	0.00070118
MAG_eukaryotic_2-00002538_72:2156(-)	-2.4354	0.316426	0.583077	-2.40989	0.320823	0.502682	2.54353	0.28538	0.516687	-3.32683	0.2124	0.362633	0.890742	0.710898	0.809109	1.96741	0.409566	0.670155	6.34272	0.0108894	0.041527	2.25997	0.350237	0.52809	8.96518	0.000163121	0.00104595
MAG_eukaryotic_2-00000839_1276:2678(+)	-2.39292	0.409924	0.672264	-3.20582	0.275026	0.456638	0.876871	0.759399	0.862955	-2.82312	0.362597	0.516384	0.65338	0.820699	0.886002	1.3693	0.632681	0.814535	8.47843	0.00477542	0.0225583	-0.913421	0.766814	0.860561	8.78234	0.00208386	0.00903448
MAG_eukaryotic_2-00000839_199:1026(-)	-3.3918	0.0895029	0.258245	-4.37712	0.0314294	0.103491	-1.13165	0.565926	0.734511	-2.36665	0.248489	0.402419	-0.844267	0.671164	0.780221	1.51645	0.43879	0.691134	5.44596	0.00879332	0.0353631	1.60083	0.419594	0.592153	7.92604	5e-05	0.000379188
MAG_eukaryotic_2-00000871_9377:10015(-)	-5.1984	0.00820252	0.0394956	-6.44625	0.00183399	0.00991147	-0.864808	0.64699	0.792259	-1.88084	0.328633	0.483236	-1.32266	0.488383	0.634184	0.863333	0.646821	0.821367	4.48931	0.0257124	0.0780866	-0.797758	0.683402	0.802958	5.56704	0.0030768	0.0125772
MAG_eukaryotic_2-00000871_9323:9982(+)	-7.75864	0.0104357	0.0482417	-7.77792	0.0102635	0.0432072	-1.27145	0.615749	0.769647	-2.38006	0.358581	0.512284	0.0361249	0.988628	0.992663	1.56135	0.536117	0.758138	4.39479	0.103875	0.212072	-0.780003	0.765027	0.859238	5.56585	0.0272903	0.0740057
MAG_eukaryotic_2-00000903_8810:9988(+)	-3.39979	0.215153	0.464068	-3.26541	0.231576	0.409108	-0.595022	0.823341	0.901866	-2.91149	0.314624	0.469997	-0.240102	0.928858	0.956519	-3.35356	0.250791	0.538199	6.36471	0.0213388	0.0681158	-0.425161	0.880018	0.932529	7.59329	0.00397172	0.0154888
MAG_eukaryotic_2-00000967_2611:6831(-)	-2.92524	0.119606	0.314504	-3.75584	0.0490369	0.143836	-0.43302	0.815032	0.896961	-2.71336	0.170481	0.314491	-1.67217	0.380388	0.538528	0.432677	0.815054	0.91102	7.15498	0.000223354	0.00189001	1.53045	0.414552	0.587443	8.03735	1.21e-05	0.000113923
MAG_eukaryotic_2-00001063_5088:7517(+)	-3.1734	0.0343473	0.126375	-3.60809	0.0163487	0.0623964	-2.13308	0.154672	0.372187	-2.39163	0.115978	0.243929	-0.766516	0.609132	0.732697	1.70631	0.252059	0.53938	6.01041	0.000169448	0.00149697	0.7445	0.620791	0.756598	8.2112	3.47e-08	8e-07
MAG_eukaryotic_2-00001288_4259:6022(-)	-3.39461	0.249697	0.509716	-4.33232	0.152523	0.312009	-3.00539	0.314283	0.541614	-2.66866	0.386074	0.539178	-2.34392	0.436489	0.588638	2.68705	0.346426	0.621513	7.06292	0.0185964	0.0612895	-2.11905	0.5126	0.672244	7.32087	0.0102066	0.0337147
MAG_eukaryotic_2-00001577_642:2367(+)	-3.956	0.025898	0.101008	-5.12917	0.00414414	0.0201084	0.345126	0.844966	0.914486	-3.41147	0.0588074	0.156248	-1.15378	0.515098	0.657333	0.525729	0.765869	0.885673	4.80167	0.0114677	0.0431124	0.843696	0.6343	0.766141	6.85151	0.000102613	0.000705126
MAG_eukaryotic_2-00001707_2747:3317(-)	-0.168869	0.953943	0.981015	-0.0397019	0.989156	0.993357	3.25182	0.263248	0.496267	-0.0419801	0.988783	0.993265	6.07058	0.0366059	0.118769	6.46437	0.0259929	0.130619	8.99798	0.00262487	0.0143562	6.06952	0.0369589	0.115299	10.6213	0.000253628	0.0015244
MAG_eukaryotic_2-00002117_1455:2312(+)	-6.80196	0.00513608	0.0267999	-3.86054	0.0663956	0.178143	-2.24305	0.281756	0.513781	-4.58054	0.0505271	0.141126	0.0971534	0.962513	0.977335	-1.94993	0.352238	0.626112	4.91491	0.024333	0.0749441	-2.24525	0.322269	0.502467	7.70782	0.000168521	0.00107611
MAG_eukaryotic_2-00000451_10143:12293(+)	-4.29672	0.0544074	0.179372	-7.70051	0.00496327	0.0234633	-2.4306	0.269744	0.502854	-4.7629	0.0532271	0.145998	-6.11578	0.021277	0.0807763	-1.30549	0.551899	0.766603	3.7828	0.102732	0.210428	-4.07539	0.12009	0.267946	5.27904	0.0149605	0.0458108
MAG_eukaryotic_2-00001013_3868:9286(+)	-3.72389	0.0283092	0.108488	-4.39631	0.0104331	0.0437792	-1.43137	0.392896	0.606324	-1.97655	0.249182	0.403072	-0.290272	0.862656	0.914296	0.96492	0.56234	0.773587	4.70125	0.00800308	0.0329708	-1.27027	0.47178	0.638538	7.80766	2.6e-06	3.08e-05
MAG_eukaryotic_2-00001077_3202:5416(+)	-3.47951	0.0429858	0.149817	-4.09825	0.0175198	0.0658883	-2.74762	0.110365	0.303576	-3.44214	0.0516264	0.143161	-0.197047	0.908416	0.943988	0.594065	0.728034	0.865018	4.79242	0.00895492	0.0358369	-0.586945	0.736296	0.840354	7.74363	5.65e-06	5.97e-05
MAG_eukaryotic_2-00002905_231:1203(-)	-3.66889	0.0614747	0.196505	-5.53412	0.00729179	0.0324034	-3.30757	0.0948882	0.276403	-3.12916	0.126045	0.257821	-2.51268	0.208035	0.368197	0.19571	0.919149	0.964198	5.23569	0.0105037	0.0404365	-1.79821	0.386894	0.562369	7.9226	3.64e-05	0.000289707
MAG_eukaryotic_2-00001526_2654:6046(+)	-4.39651	0.0500155	0.16829	-5.07389	0.0252832	0.0877274	-3.25236	0.145752	0.359334	-4.80947	0.0482502	0.136673	2.0201	0.35778	0.51784	-0.79151	0.719825	0.860385	4.64048	0.0484635	0.122805	-1.75542	0.449745	0.619382	6.7931	0.00195962	0.00857601
MAG_eukaryotic_2-00002874_297:1748(+)	-3.97526	0.0179782	0.0753098	-6.08088	0.000632791	0.00388855	-1.43542	0.386361	0.600483	-4.11598	0.0217347	0.0781682	-0.574055	0.729789	0.822914	0.484194	0.769287	0.887361	5.52111	0.00171514	0.0101984	-0.712553	0.67705	0.798065	6.77689	3.84e-05	0.000303186
MAG_eukaryotic_2-00000055_9996:12959(-)	-4.44745	0.0104502	0.0483019	-4.15095	0.016057	0.0614803	-0.486225	0.773091	0.871125	-2.40717	0.168209	0.311605	0.474549	0.778739	0.856963	0.799475	0.634975	0.81508	4.96042	0.00567132	0.0256026	-0.0409293	0.981147	0.989176	6.9688	3.33e-05	0.000268648
MAG_eukaryotic_2-00000119_19379:23665(-)	-4.93749	0.00551316	0.0284569	-4.98063	0.00508926	0.0239814	-2.74637	0.117511	0.316132	-4.5813	0.0144781	0.0576586	-2.17288	0.218673	0.379584	-2.14252	0.22247	0.510133	3.88624	0.0373187	0.101984	-0.812772	0.648917	0.776968	6.86476	7.76e-05	0.000555973
MAG_eukaryotic_2-00000151_22846:23205(+)	-4.40383	0.0783988	0.235389	-5.70887	0.0296948	0.099181	-2.26045	0.355643	0.576165	-4.53268	0.0984857	0.219013	-0.835223	0.732589	0.824491	-4.64112	0.0874303	0.307804	-0.0113835	0.996539	0.997806	0.208393	0.933081	0.962866	7.02729	0.00348664	0.0138883
MAG_eukaryotic_2-00001400_805:2382(+)	-3.54215	0.0925796	0.264417	-3.60979	0.0864592	0.213564	-0.0302315	0.988344	0.993933	-1.92795	0.365821	0.519879	-0.100004	0.961692	0.976882	2.11666	0.305301	0.588078	4.41772	0.0445776	0.115733	0.1701	0.936232	0.964365	8.07585	9e-05	0.00063067
MAG_eukaryotic_2-00001496_1192:2547(-)	-3.74989	0.0353289	0.129119	-3.43588	0.0524923	0.150942	-1.52114	0.386595	0.600689	-3.75747	0.0480447	0.136219	-2.61445	0.149609	0.300221	0.998921	0.566983	0.776912	5.17282	0.00530169	0.0243556	1.49325	0.397269	0.571781	7.93447	5.12e-06	5.49e-05
MAG_eukaryotic_2-00001560_157:858(+)	-4.55196	0.0270217	0.104518	-5.25244	0.0133502	0.053273	-0.503976	0.796299	0.885519	-5.36629	0.0265501	0.090446	-0.118265	0.952019	0.970572	1.56116	0.421834	0.678565	5.61129	0.00622892	0.0274448	2.36986	0.226761	0.404759	7.28202	0.000171936	0.00109242
MAG_eukaryotic_2-00001658_1240:1812(-)	-4.05938	0.0435916	0.151384	-5.36085	0.0104729	0.0439002	-1.52183	0.43941	0.641276	-3.23225	0.123054	0.253971	-0.0501902	0.979642	0.987127	0.279366	0.886493	0.947846	4.81845	0.0201109	0.0650746	0.873636	0.660725	0.78608	6.86523	0.000422606	0.00233702
MAG_eukaryotic_2-00000985_53:5171(+)	-4.71248	0.0182327	0.0761344	-5.18711	0.0100442	0.0424561	-1.3713	0.48118	0.67323	-3.19373	0.116326	0.244394	-1.72735	0.380939	0.539065	-0.57998	0.765711	0.885619	5.41625	0.00894601	0.0358084	1.0115	0.605944	0.745282	7.07992	0.000253996	0.00152622
MAG_eukaryotic_2-00001049_8209:8952(+)	-2.9313	0.282792	0.548359	-2.23378	0.407585	0.584907	-1.26068	0.640234	0.787319	-1.2252	0.657102	0.765397	-1.9481	0.484409	0.630972	2.21373	0.404927	0.666465	6.60212	0.0176284	0.0589706	1.23765	0.650321	0.778182	9.28637	0.000460218	0.00250921
MAG_eukaryotic_2-00001145_10:3508(-)	0.776099	0.760792	0.899711	-0.96859	0.705506	0.818427	3.67564	0.148571	0.363589	1.89136	0.459781	0.606691	4.6745	0.0662505	0.179053	6.27041	0.0136804	0.0780515	9.63023	0.000294604	0.00238559	5.01421	0.0493146	0.142263	11.4635	6.54e-06	6.73e-05
MAG_eukaryotic_2-00001145_1100:3508(+)	-5.11524	0.0150288	0.065053	-5.24848	0.0126062	0.0509238	-1.08005	0.606197	0.763187	-3.57611	0.090342	0.206526	-0.782669	0.708906	0.807717	1.15891	0.580032	0.785692	2.80351	0.214821	0.355392	0.518211	0.804953	0.884304	6.43072	0.00213389	0.00921572
MAG_eukaryotic_2-00000858_9787:10260(+)	-4.77611	0.0467549	0.159779	-6.50034	0.019025	0.0701701	-1.3464	0.548762	0.723067	-2.66591	0.264301	0.419144	-1.13446	0.618275	0.739968	-0.481037	0.830146	0.918642	4.32248	0.0637352	0.149739	-2.16622	0.389437	0.564928	7.24714	0.00104126	0.0050095
MAG_eukaryotic_2-00000890_6145:8788(+)	-4.09503	0.0108774	0.049913	-4.87254	0.00256444	0.0132662	-3.04021	0.0584803	0.198663	-2.64742	0.102149	0.224304	-2.4554	0.128445	0.272713	0.712577	0.655389	0.826458	4.62343	0.0071027	0.0301972	-0.417048	0.796467	0.878859	7.36548	3.89e-06	4.36e-05
MAG_eukaryotic_2-00001114_2696:6386(+)	-5.09843	0.00798002	0.0385877	-5.1486	0.00735303	0.0326304	-1.31791	0.48219	0.673724	-5.2392	0.0119443	0.0498055	-2.5042	0.189618	0.348379	0.0550291	0.976556	0.990038	4.71247	0.0187698	0.0617004	-2.41707	0.226263	0.404129	6.38358	0.000632124	0.00327617
MAG_eukaryotic_2-00000458_1604:3048(-)	-4.91503	0.057203	0.185858	-7.37775	0.00941016	0.0401841	-0.1979	0.937484	0.967207	-5.13885	0.0665687	0.169826	-1.05525	0.677967	0.785102	0.473927	0.851023	0.930057	4.99849	0.0644463	0.150863	-1.37352	0.600437	0.741319	5.45027	0.0304966	0.0808537
MAG_eukaryotic_2-00000490_4881:14263(+)	-2.61256	0.0907096	0.260769	-2.97923	0.0541245	0.1543	-1.03768	0.500372	0.687521	-1.95588	0.213202	0.363659	0.214235	0.889417	0.931923	1.80568	0.239086	0.52697	6.44737	8.35e-05	0.000817989	0.674179	0.66535	0.789662	8.63424	1.74e-08	4.5e-07
MAG_eukaryotic_2-00000586_318:2120(-)	-2.79876	0.110558	0.299236	-3.56279	0.043613	0.132321	-1.57102	0.369338	0.586901	-1.8548	0.298719	0.453632	1.47654	0.395938	0.552896	1.71134	0.324459	0.604593	6.9201	0.000184421	0.00160385	-0.404892	0.8222	0.896427	8.52399	8.86e-07	1.22e-05
MAG_eukaryotic_2-00001510_54:1133(-)	-5.38129	0.0118067	0.0534925	-7.612	0.00336066	0.0167908	-1.95988	0.330101	0.555556	-4.83835	0.0359095	0.112203	-1.44357	0.477225	0.62489	0.508433	0.798585	0.902438	4.30498	0.0417128	0.110412	-3.27952	0.157562	0.32112	5.53685	0.00528085	0.0195788
MAG_eukaryotic_2-00001574_1091:2692(+)	-4.95245	0.00817903	0.0393998	-6.03543	0.00146725	0.00816429	-2.44701	0.187327	0.413437	-2.5033	0.181115	0.327721	-2.34543	0.209221	0.369444	-0.111278	0.952042	0.979448	4.27162	0.0317841	0.0910028	0.269544	0.884946	0.93567	7.08412	0.000125864	0.000840267
MAG_eukaryotic_2-00001319_3878:6971(+)	-4.10683	0.0298964	0.11321	-4.95654	0.00993962	0.0420817	-2.21122	0.236724	0.469713	-3.78593	0.0576401	0.154078	-1.66394	0.377181	0.535407	0.13164	0.943371	0.975609	4.72579	0.0166206	0.0565418	0.932193	0.619156	0.755338	7.54321	4.37e-05	0.000337431
MAG_eukaryotic_2-00001415_3686:4717(+)	-4.89847	0.00667106	0.0331873	-5.64323	0.00197546	0.0105696	-2.19149	0.218997	0.450632	-4.20893	0.0240446	0.0841414	-5.38785	0.00500629	0.026156	0.140844	0.936811	0.972472	4.97081	0.00915482	0.0364144	-0.898122	0.62069	0.75654	7.07777	6.59e-05	0.000481386
MAG_eukaryotic_2-00000004_17344:17517(+)	-2.53845	0.216244	0.46557	-3.0313	0.141531	0.296904	1.31593	0.516451	0.699272	-2.59172	0.227743	0.37944	1.00331	0.62229	0.742722	3.4551	0.0880984	0.30944	5.6229	0.00889134	0.0356356	3.32406	0.102479	0.240216	8.59145	2.2e-05	0.000189022
MAG_eukaryotic_2-00000036_27070:28281(-)	-3.51706	0.0648395	0.204578	-4.66368	0.0178202	0.0667994	-0.630852	0.734545	0.849164	-3.85598	0.0641733	0.165683	-1.61893	0.39659	0.553502	2.33205	0.207003	0.491864	6.87625	0.000423031	0.00323346	-0.274423	0.887753	0.93706	6.7217	0.000270315	0.00160572
MAG_eukaryotic_2-00000036_22972:25405(-)	-3.57139	0.0809103	0.240648	-4.58874	0.0268309	0.0917313	-1.45314	0.473953	0.667814	-4.94957	0.0296381	0.0982739	-1.04982	0.607083	0.730957	1.22071	0.545588	0.762916	4.76718	0.0272493	0.0814646	0.864872	0.67251	0.79479	7.48782	0.000204651	0.00126911
MAG_eukaryotic_2-00000132_5798:8697(+)	-3.83608	0.0505584	0.169684	-5.10945	0.0113343	0.046791	-1.74129	0.368679	0.586334	-1.64616	0.402608	0.555231	-3.21241	0.112272	0.250518	-0.0981454	0.959396	0.982568	4.60987	0.0243224	0.0749224	0.71236	0.715835	0.825865	6.88583	0.000329068	0.00189996
MAG_eukaryotic_2-00000164_11169:18000(-)	-3.42045	0.0662834	0.207591	-3.96947	0.0338431	0.109433	-1.42057	0.442774	0.644056	-2.66755	0.161166	0.302896	-1.28284	0.491446	0.636923	1.40556	0.445648	0.696849	4.98898	0.0114246	0.04302	0.611747	0.743466	0.845127	8.02853	1.29e-05	0.000120206
MAG_eukaryotic_2-00000164_15608:15835(+)	-4.40316	0.0830617	0.24504	-3.3842	0.170273	0.335937	-4.83304	0.0749803	0.236325	-2.01177	0.425203	0.576673	-0.298204	0.902688	0.940314	0.305381	0.899464	0.953944	5.26236	0.0381494	0.103625	-1.04362	0.686592	0.805451	7.47521	0.00183979	0.00812671
MAG_eukaryotic_2-00000196_12450:19321(-)	-3.12777	0.106457	0.29192	-3.89176	0.0470268	0.139647	-0.350736	0.854351	0.919489	-3.64682	0.0812968	0.192791	-0.336191	0.861431	0.913445	0.36992	0.84649	0.927742	6.05591	0.00270866	0.0146878	-0.049462	0.980045	0.988601	8.52615	7.24e-06	7.36e-05
MAG_eukaryotic_2-00002634_3:161(-)	-5.76726	1.29e-05	0.00015048	-6.09138	4.09e-06	4.47e-05	-3.58353	0.00672551	0.0350736	-2.95784	0.0252917	0.0871858	-1.74778	0.186232	0.344664	1.72483	0.192075	0.475445	1.81252	0.204405	0.343267	0.395998	0.764571	0.858947	4.51624	0.000636501	0.00329457
MAG_eukaryotic_2-00002730_645:1250(+)	-2.75785	0.234723	0.489478	-4.64705	0.0567733	0.159919	0.720077	0.752104	0.859049	-3.27101	0.192471	0.340811	0.142812	0.950545	0.969894	0.883689	0.698806	0.849414	5.97828	0.0125861	0.0460451	-2.89201	0.282993	0.463635	7.86403	0.000536272	0.00285797
MAG_eukaryotic_2-00002762_1198:1848(-)	-3.42503	0.0344497	0.126579	-4.01322	0.0135177	0.0537816	-2.39763	0.138515	0.348217	-2.30593	0.159028	0.300359	0.706731	0.660766	0.772379	2.91948	0.0692675	0.265024	5.82366	0.000740004	0.00514078	1.30579	0.41955	0.59212	7.89125	9.03e-07	1.24e-05
MAG_eukaryotic_2-00001834_302:1502(+)	-4.57017	0.0339477	0.125202	-6.7402	0.00400734	0.0195568	-1.42702	0.498148	0.685936	-3.6463	0.102684	0.225054	-0.860087	0.684486	0.789777	0.266827	0.898895	0.953788	1.74046	0.439376	0.582806	0.00630481	0.997656	0.998407	5.5315	0.00824948	0.0282638
MAG_eukaryotic_2-00002026_1109:4416(+)	-3.63247	0.0148684	0.0645536	-4.52981	0.00254513	0.0131832	-2.75424	0.0648354	0.214049	-3.79925	0.0139775	0.0561276	0.0958009	0.948512	0.96862	0.631988	0.669507	0.834274	5.69878	0.000335303	0.0026653	0.21667	0.884995	0.93567	7.5859	2.89e-07	4.77e-06
MAG_eukaryotic_2-00002058_538:2793(+)	-4.4623	0.034395	0.126476	-4.9871	0.0197096	0.0721981	-0.469064	0.817934	0.898589	-4.12883	0.0674961	0.171422	-0.946561	0.64618	0.761455	0.605438	0.766133	0.885723	4.94714	0.0220781	0.0698839	0.0287811	0.989049	0.99378	7.14371	0.000427275	0.00235723
MAG_eukaryotic_2-00002058_4125:4475(+)	-2.5317	0.364529	0.630807	-3.52295	0.218454	0.393938	0.87673	0.747673	0.856875	0.652643	0.812817	0.876975	1.94919	0.475001	0.622965	3.03349	0.264012	0.551218	5.87223	0.0370614	0.10151	4.26335	0.117965	0.26473	8.65086	0.0014162	0.00650167
MAG_eukaryotic_2-00000008_30650:31326(+)	-5.2732	0.00424634	0.0227252	-5.33469	0.0038116	0.0187237	-2.96509	0.0997462	0.285133	-5.05853	0.0110117	0.0468928	-2.27975	0.209074	0.369281	1.04686	0.555766	0.769215	4.46657	0.0188831	0.0619643	0.0423101	0.981366	0.989288	6.00971	0.000707339	0.00360242
MAG_eukaryotic_2-00000040_1924:3501(+)	-2.68632	0.264723	0.528299	-3.7023	0.130631	0.28231	-0.559346	0.814408	0.896667	-2.8414	0.266182	0.421233	-0.162749	0.945933	0.967067	1.88904	0.425223	0.680689	6.26536	0.012097	0.0447549	1.10697	0.648172	0.776535	7.93999	0.000780346	0.00392197
MAG_eukaryotic_2-00000040_28837:30333(+)	-4.73547	0.00553716	0.0285495	-5.70399	0.00101276	0.00591487	-1.37496	0.412904	0.621109	-2.6824	0.117767	0.246463	-1.72371	0.308799	0.471449	0.791413	0.636627	0.815937	4.33776	0.0158066	0.0545576	-0.276003	0.871453	0.926998	6.77148	5.18e-05	0.000391104
MAG_eukaryotic_2-00000040_4258:5874(+)	1.50003	0.779445	0.907712	-3.12789	0.575591	0.725901	6.60062	0.216964	0.448237	-0.274407	0.960268	0.976117	1.10244	0.838497	0.898272	6.69879	0.210232	0.49537	11.3364	0.0406221	0.108296	4.91263	0.360129	0.537458	13.9253	0.00918782	0.0309429
MAG_eukaryotic_2-00000041_8632:10107(-)	-3.36844	0.244183	0.50244	-3.45903	0.231996	0.409388	-4.10084	0.181592	0.406548	-2.90057	0.341664	0.495499	-0.512592	0.857447	0.911254	2.29724	0.411759	0.671886	6.41862	0.028958	0.0850242	1.0278	0.721168	0.829891	7.66835	0.00604193	0.0218928
MAG_eukaryotic_2-00000073_5216:12274(-)	-3.76168	0.0188038	0.078035	-4.53132	0.00485526	0.023017	-1.33839	0.400732	0.61161	-2.55018	0.114783	0.242585	0.867729	0.585448	0.714269	1.13088	0.476798	0.718974	4.52935	0.00801691	0.0330082	0.574871	0.719798	0.828668	8.03082	4.27e-07	6.62e-06
MAG_eukaryotic_2-00000105_22473:24182(+)	-4.77853	0.0220574	0.0886057	-7.76689	0.00130936	0.00740626	-1.50582	0.460809	0.659008	-3.84705	0.075082	0.18361	-3.10746	0.139868	0.287837	-0.257793	0.89936	0.953944	4.01262	0.065433	0.152355	0.235845	0.909203	0.948752	5.0284	0.0133103	0.0417897
MAG_eukaryotic_2-00000201_1179:5778(-)	-3.63073	0.0145908	0.063549	-4.14478	0.00549959	0.025622	-1.42465	0.334261	0.559058	-4.81105	0.00305377	0.0166562	-0.653282	0.658847	0.77107	0.175954	0.904851	0.956526	4.0497	0.010107	0.039239	0.812073	0.584897	0.729526	7.67827	1.69e-07	2.99e-06
MAG_eukaryotic_2-00000233_4375:8430(+)	-3.86761	0.0079317	0.0384159	-4.47371	0.00225923	0.0118804	-2.31688	0.110056	0.303088	-3.66362	0.0154669	0.0605354	-1.56871	0.281428	0.44458	0.170345	0.905916	0.956922	4.71236	0.00225657	0.0127081	-1.40568	0.348564	0.526706	7.37273	2.92e-07	4.8e-06
MAG_eukaryotic_2-00000233_15502:19792(-)	-3.0262	0.226121	0.478711	-4.1855	0.102082	0.239006	-0.915761	0.710707	0.834523	-2.57045	0.32476	0.479627	-0.615603	0.804881	0.874933	2.02422	0.408646	0.669329	6.11654	0.018055	0.0599723	-1.14607	0.664259	0.788939	7.98763	0.00108628	0.00520186
MAG_eukaryotic_2-00000233_238:1897(-)	-0.814362	0.772273	0.904761	-0.955791	0.734186	0.837473	3.49141	0.211479	0.442484	-0.597449	0.835583	0.893128	1.65493	0.556096	0.690744	1.60396	0.567437	0.77715	7.56262	0.00959447	0.0377204	4.96865	0.0761082	0.194892	10.9115	9.31e-05	0.000649288
MAG_eukaryotic_2-00001677_1:4793(+)	-3.885	0.0252431	0.0988978	-4.49559	0.010024	0.0424	-0.614624	0.720555	0.840461	-1.69412	0.330099	0.484284	-0.405609	0.813995	0.88136	0.923753	0.590422	0.791257	4.75743	0.0097101	0.0380427	0.883491	0.609992	0.748084	7.56972	1e-05	9.69e-05
MAG_eukaryotic_2-00001677_3575:4787(-)	-5.3375	0.0265945	0.103199	-7.45549	0.005123	0.0241156	0.252686	0.913296	0.953393	-4.22062	0.0905176	0.206752	2.03143	0.381237	0.539311	0.661442	0.77572	0.890851	4.76582	0.0551853	0.13503	-3.74235	0.156201	0.319186	4.89522	0.0347197	0.0891856
MAG_eukaryotic_2-00001839_54:986(+)	-4.72252	0.0641816	0.203091	-6.01676	0.0224237	0.0797504	-6.24095	0.025542	0.10646	-5.36622	0.0577598	0.154268	-0.27497	0.91245	0.946564	-1.29588	0.604924	0.799954	4.2678	0.109402	0.220058	-0.809076	0.75286	0.851193	6.45002	0.00946366	0.0317397
MAG_eukaryotic_2-00001305_1633:3166(-)	-3.62325	0.122228	0.319295	-5.72854	0.022306	0.0794549	-2.5923	0.267841	0.500935	-3.42578	0.167287	0.310567	0.263581	0.909044	0.944387	1.19132	0.603605	0.799192	6.88645	0.00468121	0.0222451	0.0661026	0.977738	0.98785	6.82161	0.00287609	0.0118646
MAG_eukaryotic_2-00001401_1802:4115(+)	-4.16081	0.0523953	0.174253	-6.8194	0.00546113	0.0254657	-3.0923	0.147919	0.362643	-4.61206	0.0519694	0.143758	-2.88127	0.186674	0.345184	-4.70225	0.0451082	0.198027	5.78967	0.00883806	0.0354935	-1.44695	0.516022	0.675057	6.34468	0.00224481	0.00961435
MAG_eukaryotic_2-00001433_219:3511(-)	-2.73612	0.166012	0.393533	-4.85397	0.017229	0.0650436	-1.71648	0.384497	0.599061	-2.03258	0.31356	0.468901	-0.215642	0.912941	0.946761	0.804263	0.68157	0.840211	4.61983	0.0269138	0.0807473	0.521139	0.794284	0.877578	8.39167	1.76e-05	0.000156794
MAG_eukaryotic_2-00001178_6504:8069(+)	-3.82113	0.0908262	0.260968	-3.02909	0.171158	0.337153	-1.22346	0.576	0.741448	-2.22815	0.332205	0.486393	-0.388698	0.859656	0.912484	1.99897	0.354714	0.628052	5.65438	0.0126039	0.0460858	0.00559214	0.998033	0.998642	7.95497	0.00022176	0.00135707
MAG_eukaryotic_2-00001306_2569:2908(+)	-0.655375	0.864454	0.943328	-0.669939	0.861419	0.920053	-0.598681	0.876837	0.932199	-3.29886	0.443492	0.5931	0.474806	0.90234	0.940127	6.11205	0.108594	0.349674	-10.8069	0.721078	0.811021	4.46133	0.243867	0.422901	10.6424	0.0051999	0.0193283
MAG_eukaryotic_2-00001306_622:1717(-)	-0.107948	0.966805	0.985393	-0.280696	0.913857	0.952179	1.08968	0.674113	0.810167	1.42152	0.585341	0.710576	1.69207	0.515074	0.657327	5.65597	0.0283756	0.139921	8.72443	0.0011377	0.00729673	4.71117	0.0690194	0.181384	11.751	5.22e-06	5.59e-05
MAG_eukaryotic_2-00002495_1196:2049(+)	-0.797567	0.737469	0.888031	-2.34268	0.331954	0.513232	-2.39537	0.33144	0.556547	0.131662	0.956446	0.973953	2.44093	0.302967	0.46597	3.19443	0.176386	0.456659	7.11206	0.00378173	0.0189351	5.06444	0.0323743	0.104327	9.19815	9.65e-05	0.000669515
MAG_eukaryotic_2-00000028_27633:28946(-)	-4.25938	0.176673	0.409507	-4.33201	0.169676	0.335187	-3.10258	0.320634	0.547284	-2.63038	0.411957	0.564325	-2.42832	0.440962	0.592596	1.6032	0.592146	0.792315	6.16374	0.050353	0.126388	1.46205	0.631623	0.764	7.49291	0.0120259	0.0385911
MAG_eukaryotic_2-00000028_23248:27396(+)	-1.72375	0.494907	0.737798	-2.88398	0.260958	0.441475	0.93426	0.708607	0.832924	-0.229493	0.928335	0.95584	2.48967	0.319089	0.481102	2.96156	0.234905	0.522791	7.57091	0.00360203	0.0182548	2.87572	0.253902	0.433209	10.0261	5.62e-05	0.000420371
MAG_eukaryotic_2-00000060_4963:11326(+)	-4.02075	0.0250885	0.098374	-4.66403	0.0103712	0.0435705	-0.982961	0.57533	0.741193	-3.96955	0.0393563	0.119131	-0.0628211	0.971514	0.982219	0.625255	0.720725	0.860763	4.93802	0.00783245	0.0325006	1.57574	0.372297	0.548778	7.32226	2.64e-05	0.000220939
MAG_eukaryotic_2-00000060_13412:14104(+)	-2.88588	0.22778	0.480834	-2.91104	0.223393	0.39975	2.44743	0.289623	0.520276	-0.406927	0.864193	0.912382	2.5236	0.276184	0.439665	3.23893	0.161062	0.435974	7.31979	0.00226902	0.0127593	4.02161	0.0834528	0.208354	8.58691	0.000198117	0.00123459
MAG_eukaryotic_2-00000124_4456:6429(+)	-3.39076	0.201588	0.445949	-2.91769	0.265817	0.4467	0.732511	0.774568	0.872107	-2.35102	0.391571	0.544398	0.255605	0.921267	0.952236	1.95335	0.444391	0.695712	6.69382	0.0119891	0.0444733	0.273153	0.91868	0.954802	8.86028	0.000499872	0.00269019
MAG_eukaryotic_2-00000156_6448:11474(-)	-3.44366	0.0647119	0.204344	-4.41858	0.0187895	0.0694877	-0.484813	0.793219	0.883487	-1.97465	0.293776	0.448746	-0.843801	0.650199	0.764339	0.591883	0.748819	0.875803	5.35501	0.00680759	0.0293306	1.37746	0.459013	0.627746	7.33374	7.03e-05	0.000509048
MAG_eukaryotic_2-00000156_14338:15264(+)	-5.56263	0.0303833	0.114599	-4.04192	0.0996557	0.235175	-0.344132	0.886146	0.937505	-2.31879	0.35122	0.504915	-0.935136	0.700333	0.801175	1.64178	0.493552	0.730459	4.54647	0.0753443	0.168832	-0.524607	0.833401	0.902919	6.90472	0.00393026	0.015355
MAG_eukaryotic_2-00000156_14093:15695(-)	-4.08058	0.0127171	0.0568061	-4.53707	0.0057765	0.0266757	-1.06512	0.511337	0.695941	-3.37683	0.0442279	0.128762	-0.80057	0.622839	0.743267	0.710647	0.660757	0.829487	5.2304	0.0026024	0.0142501	0.345745	0.832836	0.902608	7.0767	1.21e-05	0.000113805
MAG_eukaryotic_2-00000547_1704:4488(+)	-4.35701	0.0147213	0.0640331	-5.01431	0.00587557	0.0270522	-2.40624	0.169291	0.390613	-2.17084	0.225134	0.376971	0.0607243	0.972041	0.98267	0.596053	0.729434	0.865929	5.73436	0.0016879	0.0100772	-0.229502	0.897864	0.943028	7.3549	1.82e-05	0.000161526
MAG_eukaryotic_2-00000579_688:7498(+)	-2.87356	0.0896693	0.258613	-4.03678	0.018276	0.0680799	-0.331937	0.843596	0.913794	-1.83649	0.284621	0.439856	-0.458708	0.786314	0.862372	1.2768	0.447276	0.698081	5.48603	0.00224144	0.0126434	0.713097	0.675818	0.797338	8.03672	1.66e-06	2.09e-05
MAG_eukaryotic_2-00000643_10530:11687(+)	-3.32162	0.0445495	0.154078	-3.38562	0.0405559	0.12534	-3.27863	0.0502016	0.177842	-2.77867	0.104126	0.22708	-1.79792	0.280997	0.444297	0.939284	0.564705	0.775184	4.14943	0.0169422	0.0573559	0.139993	0.933344	0.963005	8.18751	4.83e-07	7.38e-06
MAG_eukaryotic_2-00001572_1340:6171(-)	-3.70173	0.106226	0.291408	-4.76173	0.0429718	0.130863	0.0623559	0.97775	0.988502	-4.07449	0.103661	0.226534	-0.278999	0.901576	0.939979	2.03149	0.362415	0.634432	5.91026	0.0124797	0.0457457	1.41772	0.531572	0.688055	7.89874	0.000389641	0.00218884
MAG_eukaryotic_2-00001636_325:474(+)	-3.45317	0.0183414	0.0764236	-4.15435	0.00460129	0.0220003	0.0036234	0.998021	0.99921	-2.57019	0.0806625	0.191843	0.345286	0.813251	0.880802	2.1816	0.135228	0.396609	4.76699	0.00246576	0.013652	2.08422	0.154024	0.316266	7.9858	4.53e-08	1.01e-06
MAG_eukaryotic_2-00001636_3437:3951(-)	-4.79097	0.034064	0.125525	-6.5776	0.00877557	0.0378563	-1.0439	0.628639	0.779007	-5.45671	0.0368892	0.114208	-0.0456524	0.983166	0.989211	2.25802	0.292196	0.576125	5.05137	0.0265937	0.0800191	0.186888	0.932728	0.962643	5.72752	0.00749775	0.0261214
MAG_eukaryotic_2-00000229_9843:13574(+)	-3.15351	0.157122	0.379079	-6.35989	0.0124988	0.0505978	0.420032	0.847942	0.91609	-3.61514	0.133116	0.267349	0.424524	0.847142	0.90407	1.8675	0.393308	0.658243	5.39526	0.0199742	0.064715	-0.407117	0.859121	0.918971	7.51506	0.000578368	0.00304911
MAG_eukaryotic_2-00000229_15492:17041(+)	-4.74573	0.059576	0.191886	-4.5771	0.0666125	0.178546	-2.7922	0.250199	0.482831	-3.06689	0.229916	0.382084	-0.376672	0.874311	0.922197	-2.25288	0.355946	0.628838	4.80545	0.0519715	0.129472	-1.71813	0.507511	0.668164	6.59098	0.00485228	0.0182691
MAG_eukaryotic_2-00000229_4863:8815(+)	-2.13045	0.388698	0.653703	-3.85721	0.13385	0.28636	0.058791	0.980798	0.990074	-1.52369	0.55069	0.683067	1.03352	0.672913	0.781415	3.22168	0.184148	0.466215	6.16466	0.014734	0.0517323	1.76467	0.477258	0.642648	9.11149	0.000168775	0.00107702
MAG_eukaryotic_2-00000357_13895:15500(-)	-3.4632	0.0723745	0.221371	-4.1118	0.0339968	0.109797	-1.84613	0.335704	0.560584	-2.49408	0.204434	0.353859	-0.329706	0.863414	0.914736	0.555301	0.770904	0.888272	5.60629	0.00590941	0.026416	0.600834	0.756088	0.853563	7.75498	4.56e-05	0.000350552
MAG_eukaryotic_2-00000389_137:2611(-)	-4.25505	0.00592228	0.0302141	-4.25629	0.00585524	0.0269752	-2.37274	0.121301	0.322176	-3.50835	0.0280898	0.0942715	-3.57882	0.0242774	0.0887578	0.250492	0.869118	0.93887	3.20559	0.0488209	0.12352	-0.542396	0.728249	0.834768	7.17396	2.22e-06	2.69e-05
MAG_eukaryotic_2-00001929_4291:4476(-)	-4.26458	0.151892	0.370362	-2.88525	0.31393	0.495808	0.578739	0.836767	0.910178	-3.22985	0.297116	0.452239	-4.18546	0.191806	0.350673	2.06105	0.462297	0.708704	6.79923	0.0208648	0.0669242	-2.12557	0.504403	0.665516	8.2103	0.00332901	0.0133769
MAG_eukaryotic_2-00002025_91:1128(-)	-4.5085	0.00833012	0.03997	-5.72218	0.0012138	0.00693036	-1.29377	0.437847	0.639855	-4.80368	0.0102926	0.0444467	-1.13947	0.49792	0.642623	1.4933	0.368167	0.63893	4.84881	0.00621244	0.0273895	0.979829	0.560231	0.709772	6.73352	4.83e-05	0.000367924
MAG_eukaryotic_2-00002025_1966:3420(+)	-4.26686	0.00732099	0.0357944	-4.88427	0.00220635	0.0116366	-1.1611	0.463163	0.660659	-3.47927	0.0309044	0.101182	-1.18873	0.453766	0.60394	0.415014	0.793012	0.899511	4.59317	0.00698708	0.0298747	0.380467	0.810886	0.888811	7.2176	4.94e-06	5.35e-05
MAG_eukaryotic_2-00002153_140:3961(-)	-4.52976	0.00310294	0.0173315	-4.6669	0.00232872	0.0121919	-2.22626	0.141443	0.352617	-5.86732	0.000705501	0.00472145	-2.53248	0.0991821	0.231294	-1.23633	0.413613	0.672996	6.003	0.000198904	0.0017085	-0.733321	0.634877	0.766577	6.52897	1.4e-05	0.000128835
MAG_eukaryotic_2-00000199_8466:14209(-)	-3.87765	0.0190155	0.078735	-4.63623	0.00508673	0.0239765	-2.75728	0.0953229	0.277274	-2.55246	0.12332	0.254217	-2.16839	0.190096	0.348796	1.11913	0.497896	0.733792	3.92477	0.0276252	0.0822341	-0.744165	0.653468	0.780742	7.82409	2.14e-06	2.61e-05
MAG_eukaryotic_2-00000231_446:2509(-)	-3.76646	0.0743783	0.22583	-3.63232	0.084054	0.209706	0.808477	0.693563	0.822687	-3.96466	0.083847	0.19655	-1.06372	0.611022	0.734123	1.36249	0.506816	0.73975	6.60562	0.00236565	0.0132025	-0.516586	0.810604	0.888607	7.8624	0.000122467	0.00082132
MAG_eukaryotic_2-00000263_2904:3221(+)	-3.53759	0.0257625	0.100562	-3.82898	0.016164	0.0618307	-2.1994	0.163258	0.383173	-3.88037	0.0234243	0.082647	-1.14804	0.468083	0.616765	-0.470101	0.763848	0.884818	4.90515	0.00300186	0.0159067	0.400108	0.802038	0.882232	8.21284	1.2e-07	2.29e-06
MAG_eukaryotic_2-00000263_4255:6162(+)	-3.43821	0.011502	0.0522956	-4.19765	0.00207134	0.0110057	-1.57643	0.245903	0.478142	-2.25947	0.0981475	0.21853	-0.751207	0.580628	0.710228	0.58915	0.664229	0.831178	3.86087	0.00829116	0.0337834	0.610841	0.653839	0.780857	8.09958	2.36e-09	8.17e-08
MAG_eukaryotic_2-00000327_857:3812(-)	-3.79444	0.0671612	0.209584	-4.09127	0.0490106	0.143811	-2.04582	0.319999	0.546716	-2.3209	0.269184	0.424393	-1.17452	0.569526	0.701696	0.145195	0.943385	0.975609	4.70881	0.030861	0.0891293	0.0684708	0.973823	0.985373	8.02587	8.17e-05	0.000581659
MAG_eukaryotic_2-00000455_214:2794(-)	-3.81932	0.0216421	0.0873203	-5.04233	0.00269041	0.0138134	-1.75754	0.288274	0.519126	-2.54889	0.129115	0.261979	-1.85916	0.264663	0.428419	-0.49089	0.766495	0.885864	4.77676	0.00705044	0.0300352	-1.47515	0.386421	0.562049	7.5243	5.01e-06	5.41e-05
MAG_eukaryotic_2-00000455_13355:14782(-)	-3.39623	0.0383479	0.137115	-4.65059	0.00507349	0.0239351	-0.877633	0.590055	0.751676	-4.03988	0.0196413	0.0726955	-1.12786	0.491664	0.637157	0.96981	0.550915	0.76623	4.80605	0.0058071	0.0260596	0.175668	0.91533	0.952411	7.46689	4.26e-06	4.71e-05
MAG_eukaryotic_2-00000776_2713:7489(+)	-3.51967	0.0233533	0.0927831	-4.24832	0.00632941	0.0287791	-2.6428	0.0886635	0.264218	-2.18074	0.162109	0.30395	-0.869051	0.575224	0.706331	1.69285	0.273425	0.559914	4.87847	0.00337539	0.0173906	0.225132	0.885028	0.93567	7.87334	3.48e-07	5.59e-06
MAG_eukaryotic_2-00002668_140:1877(-)	-4.63956	0.00516188	0.0269175	-5.53602	0.000979587	0.00573361	-3.6437	0.0278991	0.114365	-3.01871	0.0717669	0.178638	-2.59249	0.118898	0.259947	0.899258	0.581856	0.786634	5.72827	0.00108487	0.00701433	-1.61635	0.340122	0.519492	6.2535	0.000126391	0.000843383
MAG_eukaryotic_2-00002266_710:1930(+)	-3.53395	0.0986052	0.276175	-7.2774	0.00651379	0.029455	0.596599	0.775459	0.872581	-3.38553	0.136067	0.271402	0.830145	0.692478	0.795939	1.80915	0.386669	0.652522	4.69378	0.0342998	0.0960389	-1.3798	0.539727	0.694069	6.6576	0.00141726	0.00650425
MAG_eukaryotic_2-00000792_53:3591(-)	-4.15158	0.00893387	0.0423556	-4.62472	0.00374739	0.0184562	-1.92426	0.221209	0.453127	-2.61856	0.10303	0.225576	-1.2644	0.423421	0.577122	0.873676	0.576735	0.783527	4.4828	0.00753763	0.0315944	-0.148677	0.925747	0.958417	7.08244	5.86e-06	6.15e-05
MAG_eukaryotic_2-00000856_439:4335(-)	-3.55651	0.0439772	0.15249	-3.77412	0.0328736	0.106954	-1.64986	0.345521	0.567869	-3.36032	0.0699751	0.175809	-1.65858	0.349387	0.509422	0.553947	0.749964	0.87648	4.51954	0.0145473	0.0512443	0.313004	0.860228	0.919732	7.70272	8.72e-06	8.62e-05
MAG_eukaryotic_2-00000208_1948:6687(-)	-3.53077	0.0909554	0.261226	-3.38174	0.104388	0.242496	-1.07138	0.603056	0.76099	-0.624861	0.763398	0.841625	0.219254	0.915299	0.948476	0.806234	0.694405	0.847069	5.75712	0.00826251	0.0337061	1.30335	0.530491	0.687197	8.09656	7.54e-05	0.000542356
MAG_eukaryotic_2-00000240_6327:8803(+)	-5.2107	0.00177902	0.0107405	-4.79762	0.00370168	0.0182843	-0.494603	0.760091	0.863415	-3.73402	0.0282124	0.09458	-2.19133	0.183122	0.341271	1.57531	0.330076	0.609537	6.17184	0.000372531	0.00290195	0.024977	0.987889	0.992929	6.92919	1.81e-05	0.000160401
MAG_eukaryotic_2-00000272_14581:14973(-)	-3.01312	0.332827	0.599948	-3.68035	0.24226	0.420981	-4.08919	0.214974	0.446276	-2.8134	0.391317	0.544125	0.864438	0.777783	0.856347	2.89067	0.34201	0.618431	5.42424	0.0912759	0.193504	0.395305	0.900366	0.944285	7.58583	0.0125531	0.0399475
MAG_eukaryotic_2-00000304_138:2556(-)	-4.59608	0.00661403	0.0329881	-6.05341	0.000468128	0.00297388	-1.69506	0.311296	0.539027	-5.63355	0.00236168	0.0133695	-1.77523	0.292105	0.455877	0.0234063	0.988824	0.995128	5.01829	0.0051476	0.0238719	-0.914535	0.592137	0.734779	4.97632	0.00285644	0.0118009
MAG_eukaryotic_2-00000336_10071:11935(+)	-5.17808	0.0035499	0.0195108	-4.22223	0.0159125	0.0611089	-1.25444	0.469275	0.66458	-4.85189	0.00996856	0.0435342	-1.82654	0.296792	0.460351	-1.3648	0.432392	0.686314	4.03871	0.0295393	0.0862137	-1.07149	0.547784	0.700045	6.711	0.000102362	0.000703918
MAG_eukaryotic_2-00000368_12978:14246(-)	-5.30819	0.0205468	0.0836619	-5.44549	0.0179998	0.0672685	-1.55781	0.468309	0.663833	-4.78383	0.0533104	0.146123	-4.83164	0.0472601	0.142118	-1.27849	0.553408	0.767584	4.13164	0.0675305	0.155937	-3.68738	0.151636	0.312828	5.63851	0.00794109	0.027416
MAG_eukaryotic_2-00000368_8399:10644(-)	-7.43568	0.00609429	0.0309005	-5.21921	0.0328586	0.106927	-3.36001	0.163466	0.383449	-6.29881	0.0266414	0.0905927	2.43125	0.305086	0.468026	-0.137627	0.953814	0.980469	2.95435	0.245583	0.39089	0.51474	0.830345	0.901322	6.26288	0.00819705	0.0281239
MAG_eukaryotic_2-00000400_5297:10908(-)	-4.57017	0.0102081	0.0473822	-7.01584	0.000301634	0.00200245	-2.21961	0.205389	0.435413	-4.07828	0.0286628	0.0957682	-2.15399	0.224547	0.38607	-0.432413	0.80425	0.904921	4.30928	0.0207197	0.0665582	-1.02635	0.569411	0.717103	6.71639	0.000110567	0.00075347
MAG_eukaryotic_2-00000432_6:1394(-)	-6.62467	0.00758611	0.0369319	-6.04788	0.0117044	0.0479311	-1.99746	0.375746	0.591886	-6.09831	0.0246015	0.0853742	-3.88041	0.102348	0.236163	-1.57401	0.48614	0.725289	6.24799	0.00899397	0.0359488	0.402601	0.859704	0.919314	5.86974	0.00863334	0.029377
MAG_eukaryotic_2-00000914_2109:9974(-)	-4.1093	0.0101787	0.0472658	-4.70395	0.00344584	0.017155	-0.626917	0.691706	0.821765	-2.2884	0.154988	0.295369	0.384014	0.808239	0.877346	1.419	0.368747	0.639182	4.97664	0.00330486	0.017122	0.715639	0.653545	0.780763	6.99415	9.25e-06	9.06e-05
MAG_eukaryotic_2-00000914_2363:2961(+)	-4.29367	0.00787487	0.0381687	-4.54823	0.00497422	0.0235013	-1.2092	0.447887	0.647839	-4.18364	0.0138839	0.0558887	0.258483	0.871111	0.920277	1.79308	0.258867	0.546421	4.4905	0.00836425	0.0340166	0.961955	0.548618	0.700659	6.51355	4.05e-05	0.000316826
MAG_eukaryotic_2-00000948_7779:9035(+)	-3.83205	0.0865421	0.252489	-4.94334	0.0304301	0.101049	-0.163475	0.940644	0.968832	-2.34896	0.300815	0.455473	-1.62924	0.466096	0.615027	-0.508071	0.817635	0.912384	4.2579	0.0687234	0.157916	1.38703	0.531434	0.68794	6.74624	0.00205436	0.00892333
MAG_eukaryotic_2-00001687_1101:1704(+)	-0.532795	0.86656	0.944018	-2.51728	0.439335	0.614987	3.45049	0.272257	0.505081	1.15059	0.718035	0.80947	4.28748	0.172772	0.328766	4.30409	0.170809	0.450282	8.85591	0.00591998	0.0264512	5.6759	0.0714557	0.185947	10.3978	0.000925702	0.00453648
MAG_eukaryotic_2-00001880_4085:4609(+)	-3.83059	0.0249887	0.098064	-3.24231	0.0554155	0.156975	-4.17845	0.0178823	0.0796431	-3.62586	0.0455789	0.131539	-1.33219	0.433306	0.585735	0.756439	0.650611	0.823532	5.32284	0.00268419	0.0146034	2.33806	0.163598	0.329642	7.36309	9.7e-06	9.43e-05
MAG_eukaryotic_2-00000278_15469:17262(+)	-4.52851	0.0102044	0.0473716	-4.65301	0.00834225	0.036343	-1.92007	0.269365	0.502397	-3.61233	0.0464882	0.133203	-2.57076	0.146091	0.295763	-0.791529	0.648374	0.822135	3.48875	0.0600182	0.143346	1.39018	0.424498	0.596869	7.29972	2.38e-05	0.00020186
MAG_eukaryotic_2-00000406_9794:11356(-)	-4.18441	0.0153229	0.0661007	-4.17695	0.0153869	0.0596029	-1.71089	0.315305	0.54256	-3.74232	0.0375791	0.115668	-2.05966	0.233184	0.395172	0.0831583	0.960937	0.983275	4.66413	0.0101406	0.0393537	-0.325547	0.851438	0.91345	6.98934	3.64e-05	0.000289253
MAG_eukaryotic_2-00000088_19018:24386(+)	-3.35458	0.197629	0.440747	-3.61438	0.165968	0.330262	1.13598	0.657917	0.799534	-5.88022	0.0613844	0.160741	1.1234	0.662228	0.773566	2.34676	0.360143	0.632699	6.03705	0.0273103	0.0815597	-5.38662	0.126447	0.277295	8.16018	0.00144808	0.00662403
MAG_eukaryotic_2-00000088_15618:17505(+)	-4.7042	0.0181739	0.0759273	-6.18556	0.00338359	0.0168843	-0.384689	0.841389	0.9128	-4.62581	0.0323505	0.104489	-0.540381	0.780184	0.857955	1.11613	0.560868	0.772335	5.01352	0.0142363	0.0504419	0.084789	0.965672	0.981289	6.67118	0.000495394	0.00266815
MAG_eukaryotic_2-00000120_7509:12461(+)	-2.26772	0.161533	0.386201	-3.06445	0.0604017	0.16675	-1.11354	0.491013	0.68055	-1.85549	0.265673	0.420699	-0.248149	0.87848	0.925019	1.7842	0.266102	0.55366	7.10362	2.87e-05	0.00032901	2.03333	0.209877	0.385554	8.4166	1.46e-07	2.67e-06
MAG_eukaryotic_2-00000120_13604:18441(-)	-2.10626	0.332324	0.599383	-3.07222	0.162706	0.326031	0.208311	0.922876	0.958808	-2.5878	0.262955	0.417715	-0.54287	0.804025	0.874579	-2.07366	0.35374	0.627092	6.4102	0.00436872	0.0211126	-1.1978	0.608656	0.747103	8.31539	0.000101361	0.000698069
MAG_eukaryotic_2-00000120_4382:7183(-)	-3.81395	0.0361881	0.131641	-5.21704	0.00524693	0.0245982	-1.79753	0.318776	0.545752	-2.6275	0.157165	0.298195	-2.49921	0.175349	0.331922	0.446978	0.803124	0.904608	4.37805	0.0221136	0.0699566	-0.917667	0.62289	0.758004	7.6136	2.05e-05	0.000177857
MAG_eukaryotic_2-00000184_14784:18153(-)	-3.43327	0.133513	0.339168	-3.26762	0.151807	0.311034	-1.70076	0.452717	0.652063	-4.65941	0.0726133	0.179773	-0.219145	0.922835	0.953147	1.60367	0.47393	0.717029	6.18942	0.00912473	0.0363401	0.812221	0.72291	0.830901	7.83322	0.000455585	0.00248979
MAG_eukaryotic_2-00000280_3667:4151(+)	-3.1252	0.273992	0.538773	-4.19482	0.149017	0.307216	1.24715	0.657096	0.799186	-2.22341	0.448403	0.597215	1.73749	0.536924	0.675101	2.48767	0.375648	0.644049	6.88883	0.0208773	0.0669566	1.91746	0.499461	0.661813	7.02846	0.0122281	0.0391229
MAG_eukaryotic_2-00000376_3935:5854(-)	-2.48885	0.208956	0.455365	-2.98664	0.133684	0.286252	-0.61538	0.754187	0.860068	-2.12662	0.301002	0.455665	-0.931015	0.640873	0.75737	1.25064	0.522637	0.748975	5.11292	0.0131316	0.0475626	0.915339	0.648096	0.776518	8.7618	6.93e-06	7.08e-05
MAG_eukaryotic_2-00000015_29827:38664(-)	-3.44131	0.0224529	0.089796	-3.733	0.0134167	0.0534522	-1.48301	0.322859	0.549406	-2.18093	0.152452	0.291873	-0.679062	0.651584	0.765284	1.25054	0.40282	0.664843	5.70495	0.000370003	0.00288828	-0.585156	0.702676	0.816253	7.96597	9.54e-08	1.88e-06
MAG_eukaryotic_2-00000047_7629:9818(+)	-2.10152	0.272228	0.536926	-3.03613	0.116294	0.260974	-0.473529	0.80365	0.889844	-2.10814	0.290359	0.445213	0.327184	0.864084	0.915278	2.76499	0.143982	0.410856	6.54397	0.00105068	0.00684082	0.745627	0.702307	0.81601	9.15171	1.28e-06	1.67e-05
MAG_eukaryotic_2-00000111_19842:22550(-)	-4.49619	0.00889533	0.0422214	-4.95607	0.00407189	0.0198027	-1.50561	0.376184	0.592256	-3.55124	0.0428788	0.126122	1.20689	0.477274	0.62493	0.297584	0.860919	0.934807	4.46153	0.0144601	0.0510339	-0.178491	0.917382	0.953987	6.95094	4.16e-05	0.000323292
MAG_eukaryotic_2-00000111_12591:15523(+)	-4.61614	0.0154502	0.0665802	-5.36113	0.0054934	0.0255969	-3.3688	0.0757798	0.23807	-4.27659	0.0329825	0.105933	-1.7866	0.345054	0.505498	-0.466464	0.80309	0.904608	4.6823	0.0191556	0.0626707	-1.15166	0.551825	0.703338	6.4257	0.000563312	0.00298206
MAG_eukaryotic_2-00000688_6081:6518(+)	-5.82923	0.0069732	0.0343691	-4.92106	0.0189109	0.0698613	-4.05211	0.0537753	0.186921	-5.38564	0.0215303	0.0776362	-2.16144	0.297789	0.461259	-1.71712	0.402688	0.664687	3.16476	0.145213	0.269547	-0.846461	0.687923	0.806213	6.26323	0.00199979	0.0087216
MAG_eukaryotic_2-00000816_2167:2629(+)	-1.50779	0.657389	0.848201	-3.50238	0.319061	0.501129	0.254082	0.940084	0.968685	-1.32486	0.706336	0.800698	3.36683	0.31688	0.479236	0.876601	0.795503	0.900813	6.55579	0.0615776	0.145837	5.99416	0.0745842	0.191922	8.78847	0.00883954	0.0299507
MAG_eukaryotic_2-00000433_6936:7640(+)	0.447126	0.892645	0.955447	-0.76198	0.819293	0.894678	3.36868	0.307159	0.53559	3.10901	0.347541	0.501532	5.28419	0.109037	0.245846	5.10459	0.121488	0.373654	8.36893	0.012607	0.0460914	5.97286	0.0705731	0.1842	11.2349	0.000648147	0.00334616
MAG_eukaryotic_2-00000433_10962:14239(-)	-5.15226	0.0024328	0.0140869	-7.90127	4.65e-05	0.00037697	-2.60197	0.11832	0.317531	-3.9555	0.0236242	0.0831084	-2.52349	0.134658	0.281304	-0.98858	0.551139	0.76628	3.80194	0.0318797	0.0911189	-1.02989	0.545845	0.698685	6.696	4.93e-05	0.000374854
MAG_eukaryotic_2-00000465_13052:14988(-)	-3.64189	0.0296282	0.112433	-4.21032	0.0120262	0.0489996	-2.76038	0.099259	0.284227	-2.17754	0.194784	0.343131	0.354776	0.831841	0.894206	2.16456	0.194747	0.47842	5.95911	0.000927306	0.00617887	1.49062	0.372824	0.549061	7.55933	5.92e-06	6.21e-05
MAG_eukaryotic_2-00000529_7971:13795(+)	-2.68902	0.168837	0.397896	-3.2492	0.0988708	0.233941	-0.0629136	0.973974	0.98638	-2.61949	0.202887	0.352243	1.2191	0.52749	0.667117	1.70482	0.375212	0.643725	6.6131	0.00109146	0.00704548	1.38279	0.480677	0.6456	9.02549	2.5e-06	2.98e-05
MAG_eukaryotic_2-00000561_6620:9112(-)	-1.75028	0.644294	0.839523	-1.13062	0.764019	0.857878	0.156371	0.966815	0.98287	1.34842	0.720267	0.811192	5.11834	0.169816	0.325265	2.43545	0.514583	0.744369	6.62476	0.0871024	0.187274	-9.13458	0.645273	0.774366	9.69809	0.00924222	0.0311148
MAG_eukaryotic_2-00000689_7989:8932(+)	-3.84223	0.121077	0.317395	-4.10845	0.0993095	0.23472	-2.12976	0.382153	0.59737	-4.64814	0.0997506	0.220812	-2.61365	0.300289	0.463695	1.54068	0.518764	0.74689	6.7912	0.00693443	0.0297088	1.1736	0.630598	0.76319	6.30347	0.00812057	0.027925
MAG_eukaryotic_2-00000689_3202:7715(-)	-3.56825	0.030632	0.115313	-5.61776	0.00113939	0.00655442	-2.23178	0.174507	0.397578	-3.28512	0.056342	0.151861	-0.922279	0.574877	0.706157	0.602088	0.711512	0.856094	6.33899	0.000258865	0.00214432	0.115578	0.944677	0.969167	6.87473	2.29e-05	0.000195567
MAG_eukaryotic_2-00000721_3606:6367(-)	-2.56285	0.307815	0.574202	-3.19828	0.20863	0.382837	-0.712592	0.774024	0.87175	-0.0261309	0.991672	0.995125	0.656736	0.791168	0.865445	1.42408	0.562763	0.773823	7.32921	0.00411864	0.0202228	0.541508	0.832575	0.90249	9.49548	0.00010459	0.000718004
MAG_eukaryotic_2-00001074_3564:5776(-)	-4.29092	0.0816532	0.242293	-6.80141	0.0128456	0.051683	-6.70698	0.0218875	0.0940638	-3.86008	0.137244	0.272924	-4.97866	0.0641221	0.175119	0.0653558	0.978346	0.990755	4.42889	0.0841027	0.182357	0.134987	0.956241	0.975793	6.41136	0.00750323	0.0261339
MAG_eukaryotic_2-00001170_2340:6401(+)	-2.45662	0.23804	0.494271	-3.42263	0.104277	0.24238	-0.889839	0.667455	0.80603	-0.768669	0.714186	0.806613	-1.62493	0.443424	0.594799	1.01336	0.622867	0.809463	6.25228	0.00402474	0.0198596	0.706212	0.738388	0.841515	8.12865	7.47e-05	0.000537285
MAG_eukaryotic_2-00001170_6851:7964(+)	-3.25171	0.1259	0.325817	-2.88456	0.170672	0.336512	1.92441	0.348521	0.570625	-1.47043	0.493293	0.636285	1.42368	0.490294	0.635956	2.92544	0.153986	0.425837	6.04729	0.00490271	0.0230226	1.59866	0.446391	0.615917	7.81093	0.000138004	0.000910207
MAG_eukaryotic_2-00002678_1126:2488(-)	-6.33831	0.0150163	0.0650132	-5.57687	0.0237054	0.0834107	-2.05626	0.369339	0.586901	-4.65707	0.0746238	0.182936	-4.56789	0.073159	0.190958	-1.23973	0.588015	0.79012	4.23091	0.0774138	0.172148	-1.80868	0.463242	0.6311	6.64847	0.00316009	0.0128556
MAG_eukaryotic_2-00002710_2074:2388(+)	-6.68202	0.00466887	0.0246861	-7.29923	0.00322499	0.0161884	-5.20106	0.0223943	0.0958473	-5.08521	0.0344282	0.108984	-2.50898	0.247665	0.410594	-0.636482	0.763655	0.884744	4.7183	0.0360372	0.0995558	-0.72321	0.740836	0.843306	5.92907	0.00482636	0.0182009
MAG_eukaryotic_2-00000083_12289:15072(+)	-3.43513	0.037089	0.13404	-4.5699	0.00581254	0.0268035	-1.2067	0.462545	0.660215	-2.26199	0.172805	0.317551	-0.557966	0.734479	0.825973	0.180099	0.912621	0.960693	4.77584	0.00679189	0.029278	0.181122	0.912843	0.950872	7.96907	1.16e-06	1.55e-05
MAG_eukaryotic_2-00000083_24295:25363(-)	-1.89788	0.389169	0.654092	-3.32189	0.138157	0.29223	0.696612	0.750109	0.858128	-1.4414	0.523952	0.661456	1.00247	0.647991	0.762792	2.12242	0.331212	0.610435	7.17517	0.00183622	0.0107624	2.89806	0.18753	0.359433	8.55365	8.71e-05	0.00061426
MAG_eukaryotic_2-00000147_21507:23372(-)	-3.7936	0.0227528	0.0908461	-4.47944	0.00753246	0.0333071	-2.63942	0.112347	0.306776	-5.32459	0.00402898	0.0210023	-2.09301	0.211377	0.371795	1.44635	0.379708	0.646951	4.22175	0.0167993	0.0570264	-1.57338	0.36099	0.538311	7.37681	7.3e-06	7.41e-05
MAG_eukaryotic_2-00002166_2945:4041(-)	-4.78058	0.00930712	0.0438417	-6.12832	0.00117274	0.00673182	-1.86422	0.303232	0.532579	-5.30818	0.00788971	0.0363459	0.946694	0.599956	0.725908	-0.459595	0.799264	0.902857	3.98532	0.0395485	0.106205	-1.23562	0.506964	0.667759	6.26658	0.000504785	0.00271192
MAG_eukaryotic_2-00002423_226:3054(-)	-3.80827	0.0739109	0.224882	-3.68383	0.0825893	0.207174	0.859388	0.677446	0.812436	-4.67347	0.0528515	0.145336	0.545386	0.792979	0.866694	0.598255	0.772723	0.889064	6.55166	0.00272263	0.0147435	0.0237651	0.991168	0.994877	7.26164	0.000426616	0.002355
MAG_eukaryotic_2-00000020_241:576(-)	-3.86477	0.0925702	0.264417	-4.19856	0.0684173	0.181882	-3.81849	0.100409	0.286269	-2.0744	0.370002	0.524104	-0.854345	0.708441	0.807461	-0.0919078	0.967726	0.985937	5.36901	0.0269494	0.0808453	0.796873	0.728211	0.834758	7.59851	0.000789148	0.0039605
MAG_eukaryotic_2-00000020_20700:35935(+)	-3.20893	0.0351059	0.128475	-4.43735	0.00385211	0.0188823	-1.02998	0.497091	0.685354	-2.00144	0.192585	0.340923	-0.436747	0.773881	0.853413	0.191537	0.899426	0.953944	5.84148	0.000323827	0.00258866	-1.2264	0.432627	0.6044	7.84419	2.14e-07	3.69e-06
MAG_eukaryotic_2-00000020_12524:13741(+)	-4.07912	0.118308	0.31242	-5.77899	0.0407905	0.125883	-2.8079	0.277712	0.509669	-4.06579	0.15266	0.292211	-0.899539	0.724984	0.819307	1.16992	0.641272	0.818239	5.91058	0.0257116	0.0780866	1.30416	0.609897	0.748066	6.93346	0.00559106	0.0205432
MAG_eukaryotic_2-00000052_4967:9687(-)	-4.72679	0.0131386	0.0583333	-6.2004	0.0020734	0.0110126	-2.84123	0.129116	0.33402	-3.73292	0.0595487	0.157605	-1.86213	0.321932	0.483914	-3.28812	0.085969	0.304742	5.05727	0.00998159	0.0388771	-1.1641	0.547464	0.700045	6.03301	0.00102189	0.00492479
MAG_eukaryotic_2-00000084_14541:17290(-)	-4.42163	0.00634202	0.0319016	-4.13402	0.0101882	0.0429699	-1.59941	0.312436	0.540121	-3.16837	0.0568089	0.152636	-0.541934	0.732696	0.824583	0.540765	0.731325	0.866829	5.05106	0.00260141	0.0142475	-1.37416	0.409414	0.582381	7.51074	1.72e-06	2.15e-05
MAG_eukaryotic_2-00002424_0:3383(-)	-4.42845	0.00280975	0.0159422	-5.85585	9.43e-05	0.000706292	-1.9272	0.191188	0.418155	-3.07985	0.0392905	0.119013	-1.08729	0.461467	0.610991	1.29003	0.380583	0.647634	5.47723	0.000545534	0.00400101	0.372248	0.801419	0.881913	6.76384	4.24e-06	4.7e-05
MAG_eukaryotic_2-00002424_1896:2984(+)	-3.70324	0.0631408	0.200722	-3.64835	0.0666366	0.178581	0.492769	0.800976	0.888238	-1.37376	0.490793	0.634308	1.90434	0.329989	0.491618	1.26601	0.517188	0.745951	5.80057	0.00531494	0.0243901	2.71884	0.165782	0.33253	7.99708	4.13e-05	0.000321468
MAG_eukaryotic_2-00000053_27925:30165(-)	-2.5512	0.281406	0.54667	-3.86581	0.110741	0.252476	0.304647	0.896295	0.943451	-1.97524	0.419907	0.571653	1.5215	0.515352	0.65744	2.12617	0.361776	0.634063	6.74267	0.00604108	0.0268433	1.80844	0.445126	0.614882	9.16806	8.11e-05	0.000578545
MAG_eukaryotic_2-00000053_4926:6492(+)	-4.7724	0.0063927	0.0321027	-6.24394	0.000373185	0.00241949	-1.43205	0.412571	0.620923	-3.75164	0.0325328	0.104909	-0.621671	0.722112	0.817233	0.0932477	0.957445	0.981763	4.60605	0.0146174	0.0514041	-0.380163	0.828065	0.90007	5.95833	0.000649208	0.0033504
MAG_eukaryotic_2-00000053_4989:7997(-)	-3.09891	0.059513	0.191795	-3.57293	0.029987	0.0999703	1.34691	0.411222	0.619962	-1.97073	0.233184	0.385791	0.860686	0.59984	0.725793	2.63618	0.107729	0.348186	5.61442	0.0014634	0.00898886	2.00898	0.221308	0.398622	8.06156	8.66e-07	1.2e-05
MAG_eukaryotic_2-00000053_20272:21035(-)	-4.67852	0.065383	0.205689	-6.35266	0.0211814	0.0763969	0.96167	0.692053	0.821947	-3.25651	0.211202	0.360975	-0.163351	0.946822	0.967549	0.438178	0.857157	0.932713	3.81027	0.140489	0.263141	-0.912513	0.721686	0.830092	6.43336	0.00796026	0.0274686
MAG_eukaryotic_2-00000053_242:1571(+)	-3.49346	0.0414777	0.145717	-4.38024	0.0115599	0.047467	-1.19366	0.481516	0.673349	-4.13642	0.0255158	0.0877473	-1.05868	0.535867	0.67431	1.72944	0.305347	0.588102	4.69059	0.00918877	0.0365182	0.715989	0.676719	0.797895	7.47435	9.17e-06	9e-05
MAG_eukaryotic_2-00000085_20090:26421(-)	-4.61852	0.0244484	0.0963943	-4.67767	0.0226554	0.0803966	-1.52797	0.440449	0.642243	-4.78047	0.0353848	0.110986	-2.25313	0.267969	0.431359	1.0023	0.61009	0.802812	4.83687	0.0204531	0.065884	5.44489	0.00550263	0.0256119	7.2854	0.000200995	0.00124974
MAG_eukaryotic_2-00000117_16990:17901(-)	-5.19337	0.00933361	0.0439414	-6.53755	0.00189909	0.0102069	-1.29235	0.502585	0.689074	-6.62699	0.00623099	0.0300405	-1.31813	0.497795	0.64251	-0.629515	0.744062	0.873169	3.37192	0.100931	0.208091	-2.4077	0.247272	0.426473	6.50086	0.000698007	0.00355941
MAG_eukaryotic_2-00000117_2351:5643(-)	-4.40004	0.00516688	0.0269393	-4.80262	0.00235891	0.0123279	-1.66456	0.284725	0.516135	-3.55504	0.0275881	0.0930746	-1.77161	0.258623	0.422141	0.839713	0.588251	0.790185	4.53299	0.00646379	0.0281991	-0.534525	0.735706	0.840002	7.1179	4.33e-06	4.79e-05
MAG_eukaryotic_2-00000149_14124:18605(-)	-5.04034	0.00596068	0.0303803	-5.0248	0.00601577	0.0275949	-1.91107	0.284229	0.515712	-3.17518	0.0864287	0.200599	-0.240976	0.892457	0.934122	0.631185	0.722117	0.861595	4.43478	0.0194989	0.0634476	-0.702843	0.700982	0.815236	6.99768	7.78e-05	0.000557221
MAG_eukaryotic_2-00000181_12968:13533(+)	-3.46789	0.0803295	0.239495	-5.37609	0.00969754	0.0412142	1.26338	0.516304	0.699157	-3.7045	0.0806495	0.191843	-0.0666731	0.972894	0.983298	1.29099	0.507569	0.740067	5.40197	0.00913033	0.0363532	-0.572266	0.77843	0.867739	6.73342	0.000533347	0.00284347
MAG_eukaryotic_2-00000181_11321:11635(-)	-5.03837	0.0961719	0.271457	-5.779	0.0711513	0.187307	-0.0276494	0.991968	0.996013	-3.34286	0.272243	0.427373	1.12174	0.683347	0.789051	2.31781	0.396493	0.66035	4.57945	0.110709	0.221968	1.03844	0.712177	0.823144	7.3662	0.00692961	0.0244752
MAG_eukaryotic_2-00000245_418:1305(-)	-3.7892	0.222504	0.473822	-2.95607	0.327237	0.50863	1.63859	0.573832	0.740208	-10.7088	0.493549	0.636524	-1.19977	0.691508	0.795339	2.16858	0.456908	0.704963	7.43586	0.0135868	0.0487723	-0.451301	0.885379	0.935855	8.36194	0.00399002	0.0155536
MAG_eukaryotic_2-00000309_15914:17266(-)	-4.34785	0.014887	0.0646175	-5.17726	0.00396348	0.0193721	-3.55921	0.0463947	0.168141	-3.52394	0.0524683	0.144606	-2.30392	0.197721	0.357082	0.971927	0.582813	0.787153	4.98378	0.00883053	0.0354785	0.245385	0.890613	0.939021	7.05416	6.62e-05	0.000483399
MAG_eukaryotic_2-00000309_5531:6418(-)	-3.21668	0.246263	0.505239	-3.022	0.273395	0.45507	-0.531935	0.844311	0.914183	-3.91622	0.205225	0.354833	2.43527	0.365359	0.524672	2.99494	0.264596	0.551805	7.3737	0.00878473	0.0353352	2.3668	0.38456	0.560271	8.15823	0.00234257	0.00998401
MAG_eukaryotic_2-00000309_12789:15332(-)	-4.47255	0.00599362	0.0305167	-5.4102	0.00111412	0.00642626	-0.583746	0.713867	0.836405	-2.85983	0.0832017	0.195639	-0.519048	0.745637	0.83379	0.40395	0.799598	0.903061	5.4538	0.00133212	0.00832731	0.75707	0.638283	0.768983	6.86243	1.53e-05	0.000139083
MAG_eukaryotic_2-00000952_6829:8799(-)	-5.7597	0.0394375	0.140205	-5.77899	0.0386833	0.121007	-1.29254	0.605041	0.762328	-1.93198	0.454739	0.60237	-1.57298	0.537287	0.675304	0.358236	0.885361	0.947148	5.42781	0.0378176	0.102999	-2.12624	0.442917	0.612609	6.8238	0.00570855	0.0208814
MAG_eukaryotic_2-00001016_3025:8334(+)	-4.08323	0.0114775	0.0522086	-5.17636	0.00176874	0.00960356	-2.13269	0.181053	0.405852	-5.178	0.00471665	0.0239356	-2.31863	0.153731	0.305148	0.433358	0.783887	0.894715	4.55136	0.00682577	0.029378	-0.067353	0.966904	0.982115	7.05366	7.48e-06	7.56e-05
MAG_eukaryotic_2-00001016_602:2441(+)	-4.05055	0.102206	0.283587	-6.45229	0.0186038	0.0689966	-2.02628	0.406364	0.616479	-3.68612	0.159911	0.301375	-1.33428	0.5871	0.715671	0.223527	0.926368	0.968222	5.33299	0.03768	0.102749	-2.0085	0.445094	0.614882	6.04486	0.0120547	0.0386747
MAG_eukaryotic_2-00000220_4243:5586(-)	-3.47897	0.111285	0.300539	-4.20301	0.0574951	0.161063	-1.62543	0.451841	0.651043	-2.41324	0.28202	0.437163	0.318212	0.882452	0.927624	2.69727	0.206669	0.49128	5.41052	0.0171222	0.057818	-1.10607	0.627222	0.760817	7.95189	0.000194311	0.00121304
MAG_eukaryotic_2-00000220_4216:5305(+)	-4.13528	0.00272818	0.0155382	-4.85907	0.000462014	0.00294143	-1.33822	0.328551	0.554219	-2.22361	0.108491	0.233319	-0.26778	0.845122	0.902775	0.80412	0.556455	0.769562	3.69621	0.0119074	0.0442526	2.02424	0.13965	0.296174	6.90001	4.38e-07	6.76e-06
MAG_eukaryotic_2-00000220_3878:4006(-)	-1.48617	0.72802	0.884141	-2.70719	0.536268	0.695098	0.371675	0.930015	0.96312	-1.43795	0.745663	0.829957	2.92911	0.486213	0.632409	4.94532	0.237868	0.525932	9.68612	0.0233038	0.0726671	-3.12619	0.5681	0.716273	10.0892	0.0159656	0.0482794
MAG_eukaryotic_2-00000252_8635:9930(+)	-1.31812	0.688126	0.864857	-1.69824	0.606278	0.748989	3.44925	0.286874	0.517895	-1.35405	0.691773	0.79031	1.02932	0.753469	0.839435	2.84274	0.380859	0.647887	8.10962	0.0152175	0.0529961	3.3301	0.309151	0.489084	10.4162	0.00128475	0.00598085
MAG_eukaryotic_2-00000284_14703:17966(-)	-4.69895	0.0486915	0.164996	-6.35735	0.0149526	0.0583001	-1.24823	0.584367	0.748035	-3.70973	0.136584	0.272091	-4.97694	0.0578221	0.163301	0.229262	0.919658	0.964328	5.48429	0.0224281	0.0706408	0.0586339	0.980053	0.988601	7.31684	0.00120514	0.00568328
MAG_eukaryotic_2-00000316_2753:4502(+)	-4.46834	0.0740109	0.225124	-6.50034	0.0243794	0.0852072	0.530391	0.822225	0.901344	-3.49409	0.181531	0.3281	-0.474901	0.842878	0.901228	0.159091	0.946511	0.976749	5.23778	0.0350746	0.0975815	-2.07967	0.432289	0.604139	6.66879	0.00458078	0.0174066
MAG_eukaryotic_2-00001695_2605:3249(-)	-1.7507	0.646823	0.841104	-5.70064	0.209485	0.383681	2.04056	0.58821	0.750513	-8.17124	0.350497	0.50425	2.59528	0.491843	0.637294	-0.6933	0.85706	0.9327	4.99369	0.203551	0.342186	3.13549	0.409756	0.582779	9.49629	0.0115669	0.0373501
MAG_eukaryotic_2-00002240_45:3429(+)	-4.98122	0.0917834	0.262974	-5.13763	0.083349	0.208379	0.210048	0.939826	0.968537	-4.04425	0.192806	0.341136	-0.717923	0.798978	0.871082	1.697	0.54135	0.760669	4.35573	0.139853	0.262268	3.64884	0.18994	0.362436	7.38353	0.00775319	0.0268804
MAG_eukaryotic_2-00000158_17930:18559(-)	-3.14104	0.153792	0.373566	-4.38432	0.0520909	0.150029	-1.57704	0.470587	0.665604	-0.353844	0.871709	0.918252	2.81004	0.19335	0.352436	3.22621	0.134955	0.396176	6.7048	0.00338916	0.01745	2.70289	0.213867	0.389928	8.31157	0.000116274	0.0007866
MAG_eukaryotic_2-00000158_4654:5421(-)	-3.03686	0.185164	0.42277	-2.77949	0.222744	0.399041	-1.22888	0.587268	0.750187	-2.31484	0.330799	0.484995	-1.00436	0.661422	0.772884	-0.754086	0.739777	0.871187	4.55222	0.0531742	0.131598	0.476312	0.837428	0.905104	8.0541	0.000306671	0.00178656
MAG_eukaryotic_2-00000222_14604:16434(+)	-5.29362	0.0277087	0.106632	-4.12129	0.0733487	0.191524	-1.88275	0.403624	0.614402	-3.6596	0.134798	0.269657	-3.20887	0.176078	0.332757	-0.742268	0.741028	0.871588	4.74851	0.044145	0.114888	-0.792382	0.736257	0.840354	7.35009	0.000928813	0.00454773
MAG_eukaryotic_2-00000222_849:1593(-)	-3.78442	0.176072	0.40863	-4.41241	0.122972	0.271226	0.24118	0.928205	0.961952	-3.91879	0.201946	0.351171	1.00491	0.708215	0.807327	1.4039	0.599355	0.796511	4.03708	0.149304	0.274909	1.83304	0.499874	0.662106	6.56947	0.0135777	0.0424716
MAG_eukaryotic_2-00000254_8504:9338(+)	-4.62138	0.0240141	0.0949968	-4.42102	0.0296083	0.0989746	0.283936	0.88482	0.936671	-3.08883	0.139828	0.276011	0.582681	0.767075	0.848678	1.78846	0.360902	0.633401	5.35119	0.010099	0.0392182	-0.0200359	0.992111	0.995465	7.12452	0.000266757	0.00158853
MAG_eukaryotic_2-00000254_1666:6661(-)	-3.83451	0.0350194	0.128244	-4.18865	0.0218663	0.078244	-0.725953	0.684784	0.817429	-1.92979	0.292136	0.447068	-0.376043	0.834275	0.895695	1.03374	0.562257	0.773587	5.84457	0.00210404	0.0119968	1.70182	0.34403	0.522658	7.8874	9.35e-06	9.14e-05
MAG_eukaryotic_2-00000254_119:997(-)	-3.3268	0.0724348	0.22146	-4.39907	0.0183312	0.0682375	-2.54483	0.16968	0.391112	-1.97657	0.289478	0.444492	-1.46986	0.428573	0.581763	1.95302	0.28839	0.572798	5.53959	0.00504538	0.023515	0.279751	0.880606	0.932929	7.77278	2.36e-05	0.000200681
MAG_eukaryotic_2-00000286_1189:5578(-)	-4.95112	0.00891517	0.0422974	-6.4188	0.00109992	0.00635233	-1.86708	0.31451	0.541776	-2.87376	0.130826	0.264271	-1.35018	0.469117	0.617593	-1.85198	0.320232	0.600928	3.36874	0.0893557	0.190611	-0.70822	0.708767	0.820663	5.97756	0.00120234	0.0056739
MAG_eukaryotic_2-00000414_9503:11127(+)	-5.1609	0.0431712	0.150267	-4.11535	0.0905455	0.220473	-0.258961	0.911575	0.9525	-2.54814	0.304621	0.459524	-0.201677	0.931718	0.958212	0.728443	0.754483	0.87913	6.69062	0.00619082	0.0273072	1.21684	0.608433	0.74696	8.28047	0.000349178	0.00199707
MAG_eukaryotic_2-00000414_4556:8772(-)	-3.57018	0.0496618	0.167475	-4.053	0.0265792	0.0910933	-0.787367	0.661557	0.801691	-3.18657	0.0913153	0.207924	-1.35231	0.4573	0.607189	0.876242	0.625427	0.810818	5.97929	0.0018039	0.0105974	-0.587233	0.751739	0.850649	7.6416	1.98e-05	0.000173033
MAG_eukaryotic_2-00000063_28755:29925(+)	-5.01287	0.00381544	0.0207627	-4.55289	0.00791551	0.0347334	-2.8478	0.0935374	0.273278	-3.69498	0.0378631	0.116238	-1.89743	0.265839	0.429401	-1.58084	0.349671	0.6238	3.21904	0.0727488	0.164648	-0.431691	0.802108	0.882275	6.6956	6.25e-05	0.000460423
MAG_eukaryotic_2-00000095_21720:24541(+)	-4.08735	0.0652332	0.205355	-4.14064	0.0617114	0.169351	0.513189	0.8102	0.89378	-1.43122	0.515052	0.653686	1.20065	0.575015	0.706201	2.21952	0.298154	0.581593	6.27636	0.00546737	0.0249035	0.118635	0.957277	0.976404	7.4304	0.000486362	0.00263118
MAG_eukaryotic_2-00000095_5035:7406(+)	-3.69493	0.0687851	0.213231	-5.71591	0.0097569	0.0414172	-1.07457	0.58792	0.75034	-3.99631	0.0724866	0.179582	0.481483	0.807931	0.877137	0.335446	0.865144	0.937002	4.37479	0.0353765	0.0982253	-0.312865	0.879651	0.932353	7.79918	7.03e-05	0.000508973
MAG_eukaryotic_2-00000095_24972:25430(+)	-4.24847	0.0133892	0.0593021	-5.34334	0.00207531	0.0110167	-0.241722	0.887077	0.938096	-1.94304	0.258354	0.41271	1.51742	0.372585	0.531251	1.61019	0.343863	0.619881	5.40552	0.00312567	0.0164091	1.7506	0.304978	0.485096	6.86555	5.39e-05	0.000405032
MAG_eukaryotic_2-00000127_2927:4383(-)	-3.91044	0.0321945	0.120017	-3.99688	0.0285859	0.0962373	0.0448298	0.980029	0.989562	-2.95658	0.115597	0.24362	-0.329887	0.854786	0.909186	0.551013	0.758433	0.881853	5.52155	0.003815	0.0190709	1.00614	0.57918	0.724729	7.4798	2.82e-05	0.000233307
MAG_eukaryotic_2-00000159_11368:12925(-)	-3.23885	0.194716	0.436127	-2.92267	0.237558	0.415697	0.882052	0.713765	0.836343	-1.23153	0.623074	0.740485	2.27612	0.343888	0.5045	2.64625	0.269924	0.55682	7.94218	0.00144637	0.00890585	-0.432179	0.866531	0.923745	7.50639	0.00171325	0.00767224
MAG_eukaryotic_2-00000191_12466:12831(+)	-3.46737	0.285542	0.551748	-4.3828	0.186781	0.35635	0.561916	0.858965	0.921701	-3.86966	0.27603	0.430866	-1.20986	0.70858	0.807461	1.25391	0.691755	0.845928	6.48005	0.0519814	0.129476	1.49124	0.642705	0.772344	7.70973	0.0144307	0.0445555
MAG_eukaryotic_2-00000191_16881:20697(+)	-4.20438	0.00986263	0.0460573	-5.17436	0.00181209	0.0098098	-1.1166	0.485678	0.676141	-3.59172	0.034113	0.108322	-0.913613	0.570762	0.702595	-0.00826082	0.99588	0.998106	5.37092	0.00164444	0.00985483	-2.92014	0.0988242	0.23397	7.3452	4.05e-06	4.51e-05
MAG_eukaryotic_2-00000223_16504:18558(-)	-3.40636	0.107636	0.294225	-2.61773	0.211041	0.385289	-1.03667	0.618708	0.771749	-0.207965	0.920893	0.950784	0.806671	0.69784	0.799359	1.94581	0.346563	0.621595	5.87694	0.00723686	0.030608	-1.60603	0.476197	0.642211	8.94974	1.44e-05	0.000131701
MAG_eukaryotic_2-00000255_17132:18625(+)	-1.86194	0.499531	0.741341	-1.30939	0.633274	0.768201	-0.277386	0.919471	0.956551	-1.79332	0.531807	0.667772	2.14017	0.433428	0.585815	1.97331	0.469554	0.714204	6.85958	0.0164115	0.0560214	-0.928734	0.752789	0.851148	8.83129	0.00117011	0.00554999
MAG_eukaryotic_2-00001632_1083:2708(-)	-4.09037	0.0356372	0.129958	-5.47855	0.00746336	0.0330561	-1.28548	0.497526	0.685555	-4.39322	0.0407499	0.121741	-1.03393	0.589205	0.717606	1.69605	0.366783	0.638145	5.27114	0.00815177	0.033391	-0.0399821	0.98366	0.990735	7.78932	3.27e-05	0.000264609
MAG_eukaryotic_2-00001827_396:1160(+)	-4.05519	0.12118	0.317613	-5.05766	0.0678459	0.180842	-1.08388	0.662773	0.802615	-3.94999	0.166266	0.309276	0.563657	0.819906	0.885511	1.29547	0.597808	0.795425	5.8061	0.0227718	0.0714073	0.827179	0.744707	0.84609	8.19116	0.000793878	0.0039821
MAG_eukaryotic_2-00002404_655:2544(+)	-2.08246	0.452539	0.707573	-3.69139	0.198007	0.369694	3.8918	0.15267	0.369128	-3.18655	0.295158	0.45016	2.25819	0.408621	0.564288	3.59138	0.187189	0.469376	7.92747	0.00523777	0.0241632	2.56639	0.35285	0.530604	8.54637	0.00167851	0.00753359
MAG_eukaryotic_2-00002436_12:2893(-)	-3.48526	0.0648042	0.204551	-3.93927	0.0381872	0.119851	-0.966569	0.602819	0.76091	-0.869568	0.643742	0.755648	0.361663	0.845682	0.903207	1.52193	0.409951	0.670361	6.65508	0.000678789	0.00479068	-0.533867	0.782859	0.870107	8.62384	2.87e-06	3.35e-05
MAG_eukaryotic_2-00000001_31756:32709(+)	-5.15444	0.0283665	0.108675	-5.00818	0.0312172	0.102993	0.223451	0.915634	0.954746	-4.0157	0.0985467	0.219058	0.689648	0.744943	0.833337	0.760903	0.718541	0.859486	6.11871	0.00546195	0.024887	1.50081	0.48504	0.64943	7.04906	0.00077592	0.00390465
MAG_eukaryotic_2-00000001_49679:50053(-)	-4.34255	0.00571197	0.0293316	-5.03464	0.00144166	0.00803585	-2.73279	0.0806815	0.247651	-3.09586	0.0516751	0.143223	-1.08691	0.4868	0.632935	-0.957332	0.539165	0.759611	5.59647	0.0008135	0.0055668	-0.338051	0.830285	0.901304	7.35175	2.23e-06	2.69e-05
MAG_eukaryotic_2-00000001_6190:7098(-)	-4.93076	0.0110476	0.0505883	-5.45464	0.00558833	0.0259265	-5.66684	0.0064655	0.0339268	-2.92067	0.134891	0.269772	-1.3	0.492075	0.637451	-0.482281	0.796815	0.901444	4.90049	0.0138137	0.0493462	-1.35629	0.49113	0.654879	6.43705	0.000545422	0.00290229
MAG_eukaryotic_2-00000033_25197:28400(+)	-2.29862	0.341031	0.607992	-3.39043	0.169983	0.335592	-0.0187457	0.993715	0.997183	-0.833753	0.73346	0.821243	0.847707	0.7225	0.817458	3.30364	0.161735	0.437063	6.3974	0.00916718	0.0364483	-0.49619	0.845135	0.909626	9.16543	0.000101164	0.000697275
MAG_eukaryotic_2-00000129_5232:7490(-)	-2.91674	0.118454	0.312572	-3.66925	0.0510407	0.147899	-1.95799	0.294399	0.524735	-1.78708	0.345796	0.499561	-0.92833	0.620049	0.741247	1.34145	0.468437	0.71355	5.56625	0.00477984	0.0225716	1.90109	0.307691	0.487587	8.26575	7.61e-06	7.66e-05
MAG_eukaryotic_2-00000161_20445:22075(+)	-3.95002	0.0204395	0.0833342	-5.31926	0.00215999	0.0114126	-2.63936	0.120247	0.320312	-3.04421	0.0799652	0.190907	-1.90806	0.26376	0.427554	-0.104998	0.950375	0.978492	4.31982	0.0168141	0.0570539	0.0931655	0.956558	0.975958	7.19393	1.9e-05	0.000167115
MAG_eukaryotic_2-00000289_7844:14401(-)	-4.35147	0.0112436	0.051322	-4.85418	0.00510169	0.0240223	-1.02216	0.541951	0.718194	-4.44541	0.0166653	0.0641307	-0.525798	0.754873	0.840527	1.11645	0.503809	0.737672	4.50447	0.0114565	0.0430992	-0.433967	0.801729	0.882032	7.45356	7.74e-06	7.77e-05
MAG_eukaryotic_2-00000010_38131:41831(+)	-5.00549	0.00805384	0.0389104	-5.96759	0.00199644	0.0106553	-1.91552	0.300308	0.530182	-4.44314	0.0250068	0.0865364	-2.62264	0.163558	0.31745	0.0205485	0.991103	0.996041	4.15433	0.03527	0.0980274	-1.52994	0.425613	0.597804	6.80768	0.000212345	0.00130835
MAG_eukaryotic_2-00000042_29170:31343(+)	-2.65498	0.245381	0.504024	-3.2089	0.162493	0.3258	-1.53195	0.501864	0.688646	-1.35602	0.558381	0.689327	0.0765134	0.973197	0.983461	-0.125898	0.955795	0.9812	6.45948	0.00701522	0.0299378	-3.32992	0.212023	0.388022	8.98447	6.73e-05	0.000490357
MAG_eukaryotic_2-00000042_889:5101(+)	-3.61312	0.0680761	0.211812	-4.48871	0.0268225	0.091722	-1.37342	0.479289	0.671769	-4.70388	0.0385322	0.117598	-1.7971	0.366071	0.5254	0.50637	0.792721	0.899291	6.76053	0.000843861	0.00573517	0.37524	0.850299	0.912719	7.36644	0.000119985	0.000807203
MAG_eukaryotic_2-00000074_16494:17573(+)	-1.44482	0.720248	0.880929	-4.15036	0.342924	0.52454	3.4903	0.379063	0.594906	-3.02137	0.497425	0.639744	5.09696	0.198902	0.35832	5.28164	0.182905	0.464822	7.06175	0.0831424	0.180992	6.5383	0.0995809	0.235202	9.88311	0.0126559	0.040215
MAG_eukaryotic_2-00000074_8690:10798(-)	-4.56226	0.0127725	0.0569917	-4.11788	0.0229066	0.0811178	-1.69712	0.339461	0.56344	-2.63056	0.154605	0.294909	-0.641153	0.71886	0.814882	0.0948209	0.957187	0.981763	3.91047	0.0369097	0.101223	-0.77846	0.673673	0.795729	7.35004	2.87e-05	0.000236322
MAG_eukaryotic_2-00000074_453:1451(+)	-5.03836	0.0797995	0.238207	-5.05764	0.0786281	0.200633	-0.0759562	0.976525	0.987883	-2.34595	0.395011	0.547632	-4.19623	0.159111	0.312037	-1.50605	0.570017	0.778899	5.1773	0.0536794	0.132543	-1.68082	0.558822	0.708759	6.48237	0.0113854	0.0368452
MAG_eukaryotic_2-00000106_11721:14669(+)	-3.83713	0.0616744	0.196895	-5.2986	0.0145212	0.0569354	-1.15384	0.564183	0.733514	-2.20369	0.290771	0.445615	0.350146	0.860952	0.913159	1.3681	0.490686	0.728301	5.85029	0.00523633	0.0241628	0.754952	0.711058	0.822258	7.957	5.79e-05	0.000430469
MAG_eukaryotic_2-00000106_1497:2186(+)	-4.26564	0.032535	0.120999	-5.87411	0.00473034	0.0225245	-0.948689	0.627953	0.778697	-1.79228	0.368251	0.522289	-1.80255	0.364536	0.524092	-0.347962	0.858985	0.933804	4.51692	0.0304088	0.0882205	-3.53868	0.113331	0.258023	5.77035	0.00307423	0.0125704
MAG_eukaryotic_2-00001355_238:1659(+)	-4.52454	0.0381655	0.136729	-5.68875	0.0123012	0.0499175	-1.92802	0.36437	0.582952	-3.12204	0.162735	0.304805	-0.750441	0.724449	0.818898	0.214704	0.918914	0.964117	4.17568	0.0623102	0.147222	-1.20927	0.587688	0.731373	6.50845	0.00193457	0.00849292
MAG_eukaryotic_2-00001451_3:974(+)	-2.91538	0.185674	0.423676	-3.64209	0.103227	0.24081	-1.31531	0.546422	0.72146	-2.2635	0.323233	0.478015	1.35081	0.53168	0.670916	2.18509	0.309469	0.592014	6.29257	0.005272	0.0242698	0.658694	0.767462	0.861041	8.20331	0.000130966	0.000870579
MAG_eukaryotic_2-00000175_20093:20467(+)	-4.45542	0.0795541	0.237711	-5.53831	0.0322733	0.10558	-1.83869	0.463638	0.66107	-4.91647	0.0728526	0.180195	-1.9222	0.447944	0.598776	0.276455	0.911946	0.960266	2.74004	0.306866	0.456381	-2.00755	0.446246	0.615809	6.72032	0.0070616	0.0248851
MAG_eukaryotic_2-00000207_6984:7659(+)	-3.95103	0.0154217	0.0664747	-3.87238	0.0173044	0.0652537	-1.63978	0.307171	0.53559	-1.86217	0.255621	0.409748	-0.652559	0.685308	0.790495	0.980304	0.538625	0.759302	3.38004	0.0467203	0.119539	-1.25081	0.458774	0.627511	7.8708	7.43e-07	1.05e-05
MAG_eukaryotic_2-00002421_125:1549(+)	-3.93096	0.0251879	0.0987051	-4.66748	0.0085359	0.0370362	-2.31238	0.184698	0.410355	-2.76025	0.123685	0.254651	-0.525275	0.762549	0.845749	-0.871101	0.61572	0.806192	5.26406	0.00431371	0.0209047	-0.232302	0.895752	0.941922	7.3836	1.83e-05	0.000161777
MAG_eukaryotic_2-00002613_336:1919(-)	-3.94662	0.0250507	0.0982957	-4.2202	0.0168632	0.0639575	-1.2235	0.481403	0.673291	-3.49977	0.0564525	0.152038	-1.42692	0.416374	0.570766	0.151583	0.930355	0.969674	5.40035	0.00351171	0.0178946	0.422909	0.810303	0.888347	7.65239	9.53e-06	9.29e-05
MAG_eukaryotic_2-00000338_358:1378(+)	-3.01779	0.167177	0.395442	-4.06293	0.0674122	0.180029	-2.90357	0.189297	0.416143	-3.04235	0.187207	0.33489	0.185755	0.931663	0.958189	1.55444	0.469733	0.714204	5.00782	0.0280419	0.0830335	-0.282235	0.899944	0.944041	8.31965	0.00010515	0.000720607
MAG_eukaryotic_2-00000402_12021:12788(-)	-3.87986	0.0495108	0.167137	-3.24392	0.0994009	0.234803	-1.01562	0.604861	0.762312	-3.43644	0.0888121	0.204167	-2.89902	0.146737	0.296603	0.140309	0.942982	0.975407	2.9759	0.158092	0.285864	-1.06799	0.594613	0.736736	7.88916	5.62e-05	0.000420591
MAG_eukaryotic_2-00000434_4900:8124(-)	-3.65491	0.0443135	0.153423	-4.08003	0.0254346	0.0880813	-0.844951	0.637679	0.785548	-2.79445	0.134458	0.269225	-0.138445	0.938675	0.962627	1.86777	0.296119	0.579915	5.82199	0.00228844	0.0128574	0.481724	0.791579	0.876081	7.74143	1.46e-05	0.00013303
MAG_eukaryotic_2-00000434_13423:15253(-)	-4.44689	0.0194135	0.0800714	-4.91051	0.0102567	0.0431968	-1.50838	0.421332	0.627626	-4.26849	0.0328209	0.10559	-3.076	0.110201	0.247525	-0.691258	0.712423	0.856271	2.30322	0.251423	0.397126	0.620809	0.7426	0.84459	6.85249	0.000242638	0.00146872
MAG_eukaryotic_2-00000498_1018:2360(+)	-3.96001	0.0292861	0.111429	-3.89456	0.0315217	0.103689	-1.55803	0.379883	0.595751	-1.48548	0.411587	0.563989	0.666695	0.705436	0.805112	2.2343	0.202441	0.486958	5.05268	0.00650723	0.0283399	2.61609	0.138506	0.294723	7.89929	6.38e-06	6.6e-05
MAG_eukaryotic_2-00000530_321:3166(-)	-4.67409	0.0557391	0.182449	-4.18706	0.0818603	0.20589	-0.796491	0.733557	0.848469	-3.29061	0.190047	0.338113	-4.62562	0.0783304	0.19975	-1.19135	0.61347	0.805024	5.42555	0.028226	0.0834281	1.31963	0.576803	0.722949	7.68635	0.000942532	0.00460359
MAG_eukaryotic_2-00000562_6930:10473(-)	-4.84858	0.015826	0.0679334	-5.0553	0.0121183	0.0493185	-1.50051	0.443872	0.644737	-5.38888	0.0158929	0.0618715	-1.67363	0.398124	0.554804	-1.3426	0.49453	0.730977	3.53805	0.0903951	0.192089	-0.702551	0.727303	0.833992	6.98439	0.000337307	0.00193752
MAG_eukaryotic_2-00002006_2598:3060(+)	-5.9238	0.000354431	0.0026227	-5.91419	0.000358259	0.00233308	-2.81572	0.0863403	0.259602	-1.8801	0.252827	0.406911	-2.32001	0.158706	0.311608	-1.66695	0.309606	0.592093	1.23952	0.483134	0.621701	-1.53326	0.355493	0.533421	3.27603	0.0454501	0.109359
MAG_eukaryotic_2-00002006_2444:3072(-)	-2.1833	0.390306	0.655186	-2.26027	0.373827	0.554959	1.18918	0.634393	0.783097	0.642186	0.799465	0.867936	2.59727	0.298986	0.462453	2.26655	0.364353	0.636039	6.22593	0.0168473	0.0571436	2.88222	0.253291	0.432711	6.84712	0.00601845	0.0218262
MAG_eukaryotic_2-00002070_2901:4430(-)	-7.62818	0.00165749	0.010088	-6.29607	0.00423243	0.0204473	-2.81569	0.17379	0.396725	-3.0298	0.15443	0.294763	-1.65071	0.426062	0.579761	-1.46959	0.475605	0.718248	4.03808	0.0648882	0.151507	-3.01699	0.182248	0.352751	5.98275	0.00337202	0.013507
MAG_eukaryotic_2-00001236_366:1142(+)	-4.51359	0.0264309	0.102734	-4.85549	0.0172627	0.0651422	-2.35615	0.24242	0.474614	-2.92175	0.154918	0.295294	-1.34953	0.504016	0.647815	-0.581241	0.772327	0.889029	3.39049	0.115463	0.229078	-0.910765	0.657419	0.783583	7.59276	0.000149763	0.000974854
MAG_eukaryotic_2-00000021_34232:36405(-)	-4.27292	0.121698	0.318466	-4.27775	0.120681	0.267642	0.895723	0.728244	0.845056	-2.77517	0.323434	0.478244	-2.73718	0.322796	0.484669	-0.618621	0.813194	0.909856	7.23091	0.0071416	0.0303134	-2.15892	0.465188	0.632826	7.59183	0.00310944	0.0126848
MAG_eukaryotic_2-00002329_310:1277(-)	-4.98872	0.0647627	0.204459	-5.05408	0.0615774	0.169159	-0.861844	0.73286	0.848068	-4.6338	0.115218	0.243168	-0.264777	0.916968	0.949575	0.65781	0.793696	0.899827	5.64133	0.0333106	0.0940631	-1.65356	0.547358	0.700043	6.99188	0.0052092	0.0193543
MAG_eukaryotic_2-00000662_9267:10990(+)	-3.4571	0.0738638	0.22476	-4.16976	0.0339848	0.10978	-0.769576	0.684172	0.817233	-3.34882	0.1054	0.228854	-0.715588	0.708548	0.807461	1.49755	0.425742	0.68091	4.28666	0.0306996	0.0887644	-2.43027	0.257629	0.43736	7.81317	3.06e-05	0.000250308
MAG_eukaryotic_2-00000726_5118:5741(+)	-4.44953	0.116379	0.309027	-5.13689	0.0766521	0.197208	-3.71114	0.192255	0.419513	-4.61332	0.141212	0.277659	-1.07756	0.696358	0.798271	-4.95119	0.119668	0.370865	4.98725	0.0824819	0.180003	0.668275	0.809894	0.888172	6.54357	0.0155027	0.0471195
MAG_eukaryotic_2-00000854_370:3134(-)	-6.00417	0.0185911	0.0773273	-7.05727	0.00929161	0.0397676	-2.82357	0.241895	0.47415	-5.90403	0.0378136	0.116138	-2.1102	0.385307	0.542986	-1.09584	0.647098	0.821512	4.35186	0.0869787	0.187095	0.385887	0.87335	0.928221	6.06144	0.0106916	0.0349607
MAG_eukaryotic_2-00001239_62:2405(+)	-1.65734	0.537452	0.769075	-2.88933	0.289356	0.471442	1.53689	0.563607	0.733025	-1.74741	0.532544	0.668361	0.781578	0.770853	0.851392	3.57486	0.178517	0.459335	6.74322	0.0154912	0.0537123	4.83062	0.0696807	0.182674	9.87783	0.000198398	0.00123579
MAG_eukaryotic_2-00001303_5717:6687(+)	-3.29355	0.0869589	0.253164	-3.66117	0.0576991	0.161396	-1.93819	0.31229	0.539952	-3.2435	0.104919	0.228089	-0.648191	0.735587	0.82671	1.74878	0.358287	0.631006	5.59549	0.00599205	0.0266798	1.43845	0.453856	0.623198	7.98557	2.68e-05	0.000223074
MAG_eukaryotic_2-00001367_410:1788(+)	-4.21065	0.0372465	0.134297	-5.92112	0.00405545	0.0197493	-3.0772	0.12741	0.331539	-3.54693	0.0854261	0.199106	-1.80509	0.371572	0.530346	0.387463	0.846742	0.927863	2.18627	0.310912	0.460435	-0.587596	0.772821	0.864374	7.09279	0.000396642	0.00222029
MAG_eukaryotic_2-00000006_300:8124(-)	-3.08311	0.0705629	0.217017	-3.69714	0.0302254	0.100536	-2.17797	0.201462	0.430306	-1.81935	0.286771	0.442176	-0.797087	0.64017	0.756771	1.71645	0.313476	0.595719	5.09095	0.00558159	0.0252834	0.869896	0.610156	0.74822	8.41428	7.74e-07	1.09e-05
MAG_eukaryotic_2-00000006_27351:34266(+)	-4.13898	0.0783261	0.235214	-4.9588	0.0383789	0.120371	1.98536	0.385132	0.599703	-16.5883	0.746818	0.830457	0.00606373	0.997899	0.998533	2.30145	0.314187	0.596453	7.07463	0.003692	0.0186161	2.4015	0.296585	0.476617	8.16596	0.000350576	0.00200456
MAG_eukaryotic_2-00000038_1982:2408(-)	-5.93047	0.0123348	0.055383	-5.22797	0.024818	0.0863927	-2.67907	0.242257	0.47435	-5.52833	0.0297702	0.0985789	-1.6234	0.47956	0.626787	-1.47544	0.51856	0.746717	2.18044	0.372403	0.521596	-1.37251	0.559591	0.709201	5.96585	0.00861953	0.0293371
MAG_eukaryotic_2-00000038_24569:25673(-)	-3.28966	0.162017	0.386928	-5.779	0.02806	0.0948306	-0.52873	0.818331	0.898852	-2.90369	0.241998	0.395414	-0.450254	0.846552	0.903691	2.98464	0.191436	0.474722	6.48267	0.00707863	0.0301184	1.33351	0.568459	0.716422	7.56021	0.00092475	0.00453261
MAG_eukaryotic_2-00000038_24189:26989(+)	-2.96397	0.177775	0.411379	-1.73497	0.422667	0.599513	2.00364	0.349745	0.5717	-3.33481	0.162126	0.30396	1.96965	0.359428	0.519436	2.9424	0.169594	0.44861	7.50326	0.000847038	0.00574976	2.21771	0.307635	0.487571	9.01865	2.49e-05	0.000209569
MAG_eukaryotic_2-00000102_861:2744(-)	-4.79131	0.00253269	0.014596	-6.76911	0.000101918	0.000757326	-2.36619	0.126202	0.32976	-3.00023	0.0619345	0.161758	-1.11399	0.471939	0.620098	-0.261235	0.864764	0.936816	3.94278	0.0156419	0.0541164	-0.155107	0.921485	0.956489	6.76073	9.34e-06	9.14e-05
MAG_eukaryotic_2-00000198_16991:18385(+)	-4.17127	0.00732044	0.0357944	-4.73707	0.00258231	0.0133329	-1.70287	0.264984	0.498021	-4.58025	0.00716742	0.0336901	-1.60444	0.299291	0.462791	0.226878	0.881306	0.944946	5.1347	0.00148733	0.00910575	-0.0542791	0.972247	0.984768	6.7855	7.33e-06	7.43e-05
MAG_eukaryotic_2-00000262_17246:17929(+)	-8.11827	4.34e-05	0.000428086	-8.64766	1.62e-05	0.00014845	-7.33104	0.000229245	0.00177332	-10.0713	3.87e-05	0.000358585	-7.07658	0.0005041	0.003709	-4.61426	0.0176803	0.0960781	-0.459525	0.825659	0.884841	-4.15711	0.0375727	0.116621	0.87311	0.651148	0.737392
MAG_eukaryotic_2-00000294_4503:5752(+)	-3.36784	0.155621	0.376815	-4.68169	0.0530281	0.151975	-0.478916	0.838142	0.910796	-1.96337	0.414027	0.566443	0.688731	0.769118	0.850261	1.24162	0.595668	0.794217	4.86535	0.0512122	0.128022	0.277481	0.907713	0.948144	6.72231	0.00399914	0.0155783
MAG_eukaryotic_2-00001352_535:1047(-)	-3.65676	0.143467	0.356056	-3.02339	0.216952	0.392152	-0.769231	0.7483	0.857112	-3.29052	0.2168	0.367447	-1.40277	0.569079	0.701245	1.2995	0.5843	0.787953	5.83817	0.0176018	0.058931	0.631703	0.798064	0.879978	8.63477	0.000254216	0.00152689
MAG_eukaryotic_2-00001384_58:4974(-)	-3.74385	0.0432715	0.15048	-4.18304	0.0244379	0.0853468	-1.04093	0.570601	0.737996	-2.99239	0.114707	0.242461	-1.93077	0.299351	0.462825	0.91208	0.618452	0.807327	5.96791	0.00233694	0.0130647	0.956275	0.604991	0.74478	7.49499	4.15e-05	0.000322356
MAG_eukaryotic_2-00000014_25647:32413(+)	-3.56064	0.0499437	0.168117	-4.46537	0.0156522	0.0604015	-1.05059	0.556925	0.728199	-3.88266	0.0477595	0.135667	-0.120219	0.946556	0.967448	0.820601	0.644959	0.820292	5.47604	0.00375025	0.0188113	0.524479	0.773549	0.864425	7.96012	7.28e-06	7.39e-05
MAG_eukaryotic_2-00000046_24468:24992(-)	-3.20921	0.0284999	0.109015	-4.02221	0.00631381	0.0287203	-1.78281	0.222563	0.454297	-2.56449	0.0854667	0.199144	-0.0931041	0.949163	0.968974	1.25938	0.386741	0.652595	6.05814	0.000102833	0.000977141	0.568126	0.699551	0.813942	8.19953	1.68e-08	4.36e-07
MAG_eukaryotic_2-00002642_575:1026(-)	-1.67833	0.539396	0.770538	-4.33279	0.133745	0.286318	-0.704364	0.796624	0.885763	-1.49813	0.596258	0.719207	0.414462	0.879663	0.92573	2.8415	0.293714	0.577417	5.1663	0.0689708	0.158311	3.16134	0.246315	0.425609	9.15895	0.000699234	0.00356374
MAG_eukaryotic_2-00000303_7213:15637(+)	-4.83672	0.00266422	0.0152238	-4.56051	0.00440641	0.0211606	-1.81105	0.251696	0.484369	-3.18399	0.0509841	0.141992	-3.50026	0.0322066	0.108452	-0.305885	0.846122	0.927454	4.25762	0.0115803	0.0434186	-0.0557895	0.972204	0.984768	7.14356	5.43e-06	5.78e-05
MAG_eukaryotic_2-00000431_53:584(-)	-4.69116	0.0139131	0.0611914	-4.55267	0.0167553	0.0636086	-3.94352	0.039011	0.147946	-3.07919	0.109916	0.235632	0.335293	0.858692	0.911879	1.54602	0.410844	0.671073	5.15963	0.0106662	0.0409322	1.07756	0.568737	0.716661	7.35604	9.03e-05	0.000632544
MAG_eukaryotic_2-00000431_7431:8237(-)	-5.34428	0.0366695	0.132997	-5.30027	0.0375818	0.118495	-4.921	0.0584297	0.198551	-5.7319	0.0477656	0.13567	-1.63831	0.50859	0.651786	-1.06919	0.662972	0.830684	4.59041	0.0778121	0.172635	-0.111363	0.964474	0.980609	6.06356	0.0126859	0.0402598
MAG_eukaryotic_2-00000463_4579:7662(+)	-3.18225	0.0947618	0.268672	-4.49973	0.0208001	0.0753285	-1.85357	0.328415	0.554128	-3.01215	0.130739	0.26415	0.543199	0.773206	0.852955	1.42164	0.448777	0.699166	6.71655	0.000760932	0.00525997	4.45997	0.0174635	0.0646078	7.95464	2.16e-05	0.000186334
MAG_eukaryotic_2-00000495_3523:5444(-)	-0.273045	0.937932	0.974979	-0.991821	0.778211	0.867127	1.32289	0.705141	0.830408	0.305201	0.931712	0.958033	3.75253	0.281938	0.445277	5.40214	0.120655	0.372446	9.53989	0.00770945	0.0321216	4.77849	0.171815	0.33998	10.7454	0.00201189	0.00876479
MAG_eukaryotic_2-00000591_4362:6252(+)	-3.73664	0.0326994	0.121447	-3.87511	0.026901	0.091901	-1.1444	0.506708	0.6922	-1.95282	0.268799	0.424009	0.385807	0.822787	0.887527	1.89357	0.269251	0.556164	6.34203	0.00051477	0.00381146	1.91751	0.267274	0.446802	8.10003	2.22e-06	2.68e-05
MAG_eukaryotic_2-00001907_675:2265(+)	-3.61023	0.135311	0.342226	-5.779	0.0307134	0.101754	-1.55005	0.513228	0.697447	-3.08011	0.22682	0.378736	-0.710478	0.765595	0.847922	-0.598146	0.800371	0.90331	7.11001	0.00387007	0.0192805	-0.893971	0.72135	0.829984	8.02743	0.000576011	0.00303783
MAG_eukaryotic_2-00002163_2116:3191(+)	-2.21728	0.381014	0.646448	-3.2029	0.210507	0.384743	-0.201579	0.936099	0.966485	-3.43781	0.211986	0.36211	0.199565	0.937077	0.961811	1.19515	0.633815	0.814721	5.80998	0.0282187	0.0834152	-2.85858	0.326937	0.507065	8.92516	0.000356356	0.00203063
MAG_eukaryotic_2-00002195_1695:3819(-)	-3.1337	0.123652	0.321739	-3.19691	0.116176	0.260781	0.652193	0.743817	0.854646	-2.26245	0.281125	0.436299	0.465901	0.816529	0.883166	-0.640014	0.75078	0.876913	5.99439	0.00445281	0.0214262	1.48788	0.46312	0.631042	8.79855	9.75e-06	9.47e-05
MAG_eukaryotic_2-00002195_68:682(-)	-4.8356	0.0166702	0.0708382	-5.27229	0.00963506	0.040992	-1.02951	0.600847	0.759561	-4.55894	0.0341333	0.108343	-2.04748	0.306017	0.468894	0.372391	0.849667	0.92925	4.57771	0.0292926	0.0856657	-2.94812	0.17318	0.341688	5.31079	0.00674252	0.0239417
MAG_eukaryotic_2-00000049_4512:5628(+)	-2.73765	0.21023	0.457278	-3.95461	0.0782023	0.199943	0.936595	0.661755	0.801808	-2.11974	0.350305	0.504108	0.0131349	0.995167	0.996661	1.74302	0.41546	0.67444	3.73153	0.097214	0.202732	-1.23935	0.595953	0.737658	7.89723	0.000214222	0.00131788
MAG_eukaryotic_2-00000049_27435:30647(+)	-3.14523	0.10377	0.286553	-4.57888	0.0224686	0.0798662	-1.35175	0.479395	0.671769	-1.82171	0.355747	0.509277	-2.49624	0.209969	0.370314	1.29531	0.49352	0.730459	5.06019	0.0111372	0.0422458	0.133565	0.9459	0.969851	8.29514	1.08e-05	0.000103145
MAG_eukaryotic_2-00000081_100:11738(+)	-3.35003	0.046928	0.160271	-3.62859	0.0315286	0.103701	-0.441554	0.792466	0.882991	-2.24326	0.187184	0.334878	-0.725745	0.666526	0.776677	1.12322	0.503018	0.737031	5.4197	0.00263348	0.0143864	0.931526	0.580985	0.726111	8.20685	9.69e-07	1.33e-05
MAG_eukaryotic_2-00001715_1908:4177(-)	-3.10972	0.20799	0.454329	-3.39076	0.172507	0.338677	-2.03518	0.407633	0.617238	-3.96131	0.154937	0.295294	-3.36237	0.204527	0.364627	2.17739	0.360444	0.633008	7.16981	0.00372059	0.0187028	1.26002	0.607417	0.746304	8.48088	0.000352059	0.00201149
MAG_eukaryotic_2-00001779_2449:5175(+)	-5.499	0.0438591	0.152169	-7.28705	0.017492	0.065799	-2.23999	0.38865	0.602575	-4.09804	0.144862	0.282158	-4.81715	0.0919483	0.22087	0.42798	0.86792	0.938321	3.22366	0.240292	0.385009	-2.61014	0.358258	0.53587	6.61068	0.0099613	0.0330885
MAG_eukaryotic_2-00001876_1198:3783(-)	-4.18746	0.0203499	0.0830308	-3.90203	0.0299389	0.099873	-1.41811	0.425729	0.631335	-2.31636	0.202628	0.351995	-1.46672	0.414089	0.568901	1.26992	0.473901	0.717029	4.58725	0.0156869	0.054228	1.83659	0.302951	0.482961	7.30554	3.7e-05	0.000294093
MAG_eukaryotic_2-00001908_411:2574(-)	-3.84692	0.0285061	0.109015	-4.28159	0.0152009	0.0590318	-1.90281	0.274844	0.507329	-4.75721	0.0130285	0.0532586	-1.11355	0.524374	0.66472	0.115222	0.947041	0.976983	5.37975	0.00369465	0.0186162	-0.69221	0.698518	0.813387	7.81698	6.17e-06	6.41e-05
MAG_eukaryotic_2-00001684_4448:5290(-)	-3.94431	0.0402652	0.142534	-4.55759	0.0195532	0.0717562	-1.18667	0.527068	0.706971	-5.74816	0.014579	0.0579749	0.607312	0.745588	0.833789	1.94315	0.296431	0.580079	3.96375	0.0448096	0.116206	0.453319	0.81304	0.890332	7.55515	4.77e-05	0.000363242
MAG_eukaryotic_2-00000563_12362:13405(+)	-5.22038	0.0172434	0.0727492	-5.68844	0.0114435	0.0471107	-3.52751	0.0958297	0.278198	-2.67172	0.213661	0.364096	-0.18745	0.926808	0.955567	-0.846609	0.678395	0.838333	4.99349	0.0193134	0.0630313	-1.83621	0.408788	0.5817	6.45086	0.00135508	0.00625397
MAG_eukaryotic_2-00000723_8033:9025(-)	-2.72238	0.231186	0.485198	-4.4014	0.0699493	0.184932	0.101657	0.963403	0.981066	-1.58441	0.496134	0.638457	0.851701	0.701769	0.802194	2.18005	0.322227	0.602647	7.55449	0.000876636	0.00590756	0.292085	0.899723	0.943909	9.4835	1.54e-05	0.000139681
MAG_eukaryotic_2-00000819_3899:10708(+)	-3.74529	0.0250612	0.0983002	-3.65234	0.0285065	0.0960201	-0.896755	0.585555	0.748791	-3.24456	0.0630236	0.163591	-0.290489	0.860371	0.912908	1.13143	0.489931	0.727945	4.78413	0.0061126	0.0270477	1.92457	0.243745	0.422809	8.09128	7.45e-07	1.06e-05
MAG_eukaryotic_2-00000851_1120:1623(+)	-4.53999	0.0202177	0.0826251	-5.39258	0.00737255	0.0326945	-0.447435	0.811984	0.895135	-2.72949	0.167772	0.311075	0.509532	0.78687	0.862649	0.283433	0.880231	0.944566	5.69388	0.00427167	0.0207659	0.849863	0.656867	0.783271	6.67842	0.000360194	0.00204707
MAG_eukaryotic_2-00000180_15651:19100(-)	-3.82453	0.00719039	0.0352499	-4.60953	0.00136818	0.00768441	-0.85936	0.539876	0.716735	-4.34383	0.00482222	0.0243698	-1.37481	0.332621	0.49435	0.0778621	0.95568	0.981172	4.73934	0.00149218	0.0091194	-0.279314	0.846247	0.910332	7.56998	5.78e-08	1.24e-06
MAG_eukaryotic_2-00000244_6748:8188(-)	-2.8043	0.0982914	0.2756	-3.06733	0.0711092	0.187251	-0.201534	0.90446	0.948559	-1.80418	0.297291	0.452378	0.964853	0.565876	0.698688	2.28945	0.171296	0.450864	6.11425	0.000580777	0.00420641	2.19081	0.194486	0.368012	8.63497	2.38e-07	4.02e-06
MAG_eukaryotic_2-00002735_629:2602(-)	-1.9888	0.296664	0.563369	-3.08651	0.108465	0.24909	-2.16929	0.259638	0.492663	-3.45502	0.0940143	0.211946	-0.874549	0.649507	0.763839	0.959122	0.612854	0.804624	5.32946	0.00792043	0.0327366	-1.86743	0.368163	0.544999	8.50172	6.75e-06	6.91e-05
MAG_eukaryotic_2-00001004_3302:4906(-)	-2.93859	0.258577	0.520816	-4.17658	0.12176	0.269366	-0.0262767	0.991746	0.995921	-1.54543	0.559906	0.690389	1.56067	0.538462	0.676397	1.1041	0.663159	0.830772	6.93206	0.00850983	0.0344963	2.24456	0.381482	0.557544	9.20302	0.000258709	0.00154986
MAG_eukaryotic_2-00001036_4:1652(-)	-3.8297	0.0565402	0.184187	-5.12253	0.0124099	0.0502824	-3.02042	0.133005	0.340044	-5.46995	0.0164791	0.0636131	-1.29274	0.518685	0.660331	0.735749	0.710334	0.855638	6.11675	0.00387155	0.019281	0.877231	0.661449	0.786639	6.61035	0.000827232	0.00412492
MAG_eukaryotic_2-00001132_2694:7095(-)	-4.54158	0.00524337	0.0272864	-4.90631	0.00275995	0.0141163	-0.952421	0.546528	0.721461	-4.16155	0.0162883	0.0630656	-0.632302	0.690705	0.79468	-0.619288	0.695539	0.847726	3.9409	0.0188988	0.0620084	0.333541	0.835846	0.904189	6.67333	2.15e-05	0.000185698
MAG_eukaryotic_2-00001164_567:2503(-)	-3.8871	0.00814162	0.0392597	-4.76217	0.00122159	0.00696867	-2.35882	0.107899	0.299485	-2.40339	0.102906	0.225428	-0.290939	0.842692	0.901151	0.656955	0.65374	0.825592	5.09162	0.00125731	0.00793969	0.693019	0.637051	0.768101	7.5871	2.19e-07	3.74e-06
MAG_eukaryotic_2-00000013_29312:30885(-)	-3.63169	0.106887	0.292758	-5.16368	0.0284344	0.0958565	-3.25406	0.153088	0.369769	-2.94345	0.210201	0.359811	-0.239836	0.913913	0.947474	1.11132	0.61299	0.804624	5.55335	0.0169374	0.0573465	1.11118	0.619468	0.755571	7.8902	0.000314456	0.00182695
MAG_eukaryotic_2-00000013_35731:39948(-)	-2.9232	0.225098	0.477473	-3.86677	0.114895	0.258701	-1.10151	0.644159	0.790072	-3.07974	0.231268	0.383395	-2.55031	0.306714	0.469548	2.01764	0.392901	0.657936	6.40475	0.0100771	0.0391452	1.55037	0.519135	0.677425	8.10245	0.0005847	0.00307378
MAG_eukaryotic_2-00000077_15896:16938(-)	-2.29108	0.301394	0.568298	-4.9113	0.0396091	0.123089	0.142236	0.948274	0.972887	-1.28208	0.57134	0.699607	2.89989	0.184358	0.342654	3.81358	0.0803567	0.291388	5.99389	0.00898532	0.0359245	1.25312	0.575761	0.722135	8.45486	0.000104764	0.000718843
MAG_eukaryotic_2-00001519_3629:5281(+)	-5.06127	0.0166824	0.070881	-4.77167	0.021865	0.078244	-1.33632	0.497823	0.685713	-4.2774	0.0566737	0.152406	-0.213456	0.913928	0.947474	0.246653	0.899847	0.954114	4.88857	0.0176481	0.0590295	2.53078	0.198012	0.372646	7.81869	5.85e-05	0.000434477
MAG_eukaryotic_2-00002387_650:1778(+)	0.190952	0.944927	0.97744	-0.533282	0.847439	0.911604	4.55969	0.0975034	0.281216	2.50083	0.365793	0.519866	4.03289	0.143287	0.292346	5.18055	0.0597488	0.240547	7.49199	0.00853386	0.0345653	6.9802	0.0112382	0.0454742	11.0057	6.3e-05	0.000462926
MAG_eukaryotic_2-00002515_2685:3068(+)	-4.89254	0.0261419	0.101778	-6.57403	0.00722301	0.0321465	-1.64029	0.433645	0.636687	-5.4626	0.0318468	0.103414	-1.10402	0.601252	0.726804	0.701663	0.735448	0.868987	3.53213	0.108616	0.218778	-0.893525	0.684264	0.803497	5.8755	0.00450786	0.017181
MAG_eukaryotic_2-00001682_480:3079(+)	-4.23452	0.00725107	0.0355051	-5.38209	0.000904385	0.00534993	-0.504972	0.74313	0.854186	-2.88436	0.0734351	0.181178	-0.865484	0.577757	0.708264	0.324875	0.832976	0.920391	5.98452	0.00026311	0.00217334	-0.220117	0.889544	0.938413	7.10169	3.72e-06	4.2e-05
MAG_eukaryotic_2-00001714_263:4658(+)	-3.5457	0.106222	0.291408	-3.91172	0.0764813	0.196968	0.0616704	0.977051	0.988105	-1.50794	0.494283	0.637144	-1.84343	0.404184	0.559965	2.26468	0.289419	0.573725	6.0007	0.00804732	0.0331064	1.50987	0.487089	0.651203	8.11615	0.000143309	0.000938538
MAG_eukaryotic_2-00001125_8089:8499(-)	-2.92661	0.273474	0.53817	-3.86355	0.157854	0.319196	-0.811925	0.757354	0.861637	-2.9149	0.306937	0.461927	-0.0773569	0.976643	0.985365	0.107478	0.967326	0.985747	6.76945	0.0127263	0.0464339	-0.198392	0.94261	0.967958	8.0629	0.00187722	0.00825963
MAG_eukaryotic_2-00001221_4337:4978(-)	-1.70083	0.5023	0.743614	-2.38636	0.35006	0.531587	4.34146	0.0824812	0.251555	0.166342	0.947956	0.968793	2.25867	0.368356	0.527479	3.60359	0.149794	0.419897	7.64283	0.00343715	0.017608	2.37151	0.350857	0.528683	8.57656	0.000600864	0.00314394
MAG_eukaryotic_2-00001286_4644:7011(-)	-3.78235	0.187133	0.425696	-4.4135	0.13193	0.283964	0.606284	0.825267	0.903187	-0.510235	0.855608	0.906777	-1.97074	0.49222	0.637615	0.295756	0.914647	0.961941	7.28132	0.0112595	0.0426112	1.07376	0.703315	0.816608	7.77511	0.00445902	0.0170344
MAG_eukaryotic_2-00000798_7011:10016(-)	-3.81986	0.0681301	0.211906	-3.62264	0.0828484	0.207531	1.03846	0.615178	0.769228	-2.60524	0.220864	0.372126	0.683711	0.741261	0.830692	1.19831	0.562049	0.773452	5.64378	0.0107478	0.0411763	-0.210745	0.920588	0.956056	8.30858	5.68e-05	0.000424099
MAG_eukaryotic_2-00000958_5631:9674(-)	-3.86236	0.0270181	0.104518	-4.12225	0.0188678	0.0697342	-0.389849	0.817959	0.898589	-3.3254	0.0714623	0.178093	0.453445	0.789517	0.864464	1.87324	0.266654	0.554224	6.08147	0.000643643	0.0045797	-1.54396	0.401453	0.575784	7.96635	2.2e-06	2.66e-05
MAG_eukaryotic_2-00001648_4	-3.9118	0.0162107	0.0692605	-5.4742	0.00104673	0.0060882	-0.593241	0.712006	0.835237	-4.81392	0.00662682	0.031661	0.332954	0.836062	0.896649	-0.708527	0.660034	0.829303	6.15508	0.000339092	0.00268836	1.22158	0.450279	0.619903	7.10186	9.34e-06	9.14e-05
MAG_eukaryotic_2-00001648_6	-4.11922	0.0160141	0.0685625	-4.7633	0.00564973	0.0261773	0.310472	0.854128	0.919397	-2.98887	0.0858052	0.199752	0.586114	0.728933	0.822234	-0.468472	0.781946	0.893951	5.89761	0.00112868	0.00725223	1.14705	0.499967	0.662106	6.95946	3.69e-05	0.000293319
MAG_eukaryotic_2-00001650_1	-3.3405	0.0268296	0.103953	-4.74857	0.00200824	0.0107076	1.3929	0.350127	0.57202	-2.7909	0.0720904	0.179014	1.32524	0.374854	0.533305	1.60505	0.281833	0.566876	6.42915	5.48e-05	0.000573389	1.20834	0.422838	0.595224	7.91301	1.08e-07	2.09e-06
MAG_eukaryotic_2-00001650_2	-6.48106	0.0381886	0.136768	-6.50035	0.0377088	0.118756	1.77171	0.502454	0.688995	-3.6977	0.205979	0.355441	0.350159	0.895386	0.936312	1.74328	0.509737	0.741574	5.53055	0.0483014	0.122494	1.80621	0.499897	0.662106	8.22265	0.00183123	0.00810044
MAG_eukaryotic_2-00001650_3	-3.32123	0.0670731	0.209408	-3.80164	0.0374	0.118037	2.25982	0.202854	0.431889	-1.74722	0.341895	0.495674	1.68561	0.343521	0.504135	2.77543	0.11787	0.367468	6.2708	0.00086732	0.00585467	2.15612	0.229204	0.4074	8.07407	5.27e-06	5.64e-05
MAG_eukaryotic_2-00001650_4	-2.5988	0.0959798	0.271137	-5.48328	0.000967433	0.00567442	0.315335	0.838564	0.91105	-5.25514	0.00423284	0.0218946	1.83194	0.236519	0.398824	1.45077	0.348262	0.622572	7.32683	8.3e-06	0.000112415	1.53546	0.32656	0.506657	7.76688	4.86e-07	7.39e-06
MAG_eukaryotic_2-00001814_1	-3.36715	0.0487759	0.165214	-4.34679	0.0120094	0.0489433	1.89286	0.261047	0.493933	-3.90283	0.0328761	0.10568	1.54553	0.359689	0.519615	1.77331	0.292668	0.576333	7.08932	8.04e-05	0.00078955	3.59506	0.0331631	0.106214	7.6324	5.76e-06	6.08e-05
MAG_plasmid_01_0004	0.0305606	0.985274	0.994468	-0.661283	0.690177	0.808374	0.765144	0.644151	0.790072	3.68731	0.0256209	0.0880529	4.19492	0.0110678	0.0490762	2.91447	0.0777061	0.28529	0.816466	0.646309	0.752938	3.01167	0.0707344	0.184474	3.36603	0.0424367	0.103891
MAG_plasmid_01_0043	0.599203	0.662513	0.851325	0.200333	0.88404	0.933393	1.24902	0.363139	0.582117	3.65285	0.00775677	0.03587	4.70869	0.000593723	0.00426703	3.02475	0.0274554	0.136482	1.41506	0.33543	0.485181	3.40618	0.0135019	0.0528391	2.7157	0.0490105	0.115985
MAG_plasmid_01_0044	4.35402	0.0690551	0.213836	0.0171737	0.994303	0.996162	-0.369873	0.878642	0.933287	0.87438	0.718619	0.809993	1.80586	0.453782	0.60394	2.65164	0.269262	0.556164	0.835606	0.745852	0.829422	6.84254	0.00430398	0.0208575	2.57601	0.287794	0.410363
MAG_plasmid_01_0048	1.17702	0.366271	0.632359	-0.489651	0.70805	0.820255	0.0756244	0.953967	0.976212	2.16498	0.0975984	0.217666	3.3828	0.00942881	0.0433552	2.46642	0.0584606	0.237363	2.77045	0.0436334	0.113907	3.86027	0.00318114	0.0163415	2.99619	0.0222483	0.0629135
MAG_plasmid_01_0051	-1.02151	0.523746	0.760371	-2.60316	0.107746		-5.01924	0.00573632	0.0305511	0.355926	0.825182		1.24831	0.435991	0.588172	1.52472	0.339998	0.617446	0.804412	0.640056		-1.02059	0.55123		1.40943	0.383695
MAG_plasmid_01_0054	1.70146	0.309286	0.575548	0.698514	0.676888	0.799123	1.78612	0.286526	0.517597	4.43602	0.00800829	0.0367287	4.68816	0.00505798	0.0263608	4.50268	0.00707248	0.0447802	0.327306	0.856941	0.905941	3.61591	0.032115	0.103653	4.90266	0.00343219	0.0137066
MAG_plasmid_01_0059	2.46155	0.286577	0.552819	-0.193349	0.933603	0.964254	1.54287	0.505214	0.691166	2.98232	0.197842	0.346755	3.97712	0.0853459	0.21087	2.6006	0.261069	0.548488	3.16788	0.189958	0.325871	8.10778	0.000445004	0.00305233	3.19688	0.169582	0.285268
MAG_plasmid_01_0074	-7.4172	0.0067328	0.0333987	-1.86192	0.394094	0.573705	0.642976	0.767595	0.867279	2.66498	0.22032		1.2973	0.551652	0.687044	0.913493	0.674856	0.836578	-0.0169662	0.994283		0.888831	0.688319		1.48714	0.497631
MAG_plasmid_01_0077	-0.0285886	0.976605	0.99016	-0.0802735	0.934373	0.964562	0.781094	0.423011	0.62903	2.45805	0.0116866	0.0490107	3.95415	4.96e-05	0.000468039	1.50075	0.12371	0.377613	0.874304	0.406077	0.552916	2.11737	0.0301902	0.0986851	2.10177	0.0312831	0.0824844
MAG_plasmid_01_0091	-0.000485887	0.99959	0.999742	-0.692631	0.463991	0.636273	1.07504	0.255557	0.488403	2.45298	0.00948329	0.0419433	2.70492	0.00422508	0.0227586	1.30583	0.167348	0.444989	0.0226386	0.982355	0.988877	1.84439	0.0517592	0.147155	1.99802	0.0348597	0.0894301
MAG_plasmid_01_0094	0.798737	0.612302	0.821383	-0.612072	0.698767	0.814017	1.06185	0.501053	0.688059	1.93321	0.221527	0.37287	4.15114	0.00836535	0.0394163	2.80396	0.0750743	0.279068	0.0650253	0.9699	0.980443	1.67499	0.298197	0.478236	3.54575	0.0248867	0.0687169
MAG_plasmid_01_0107	0.316131	0.766424	0.901786	-1.06182	0.319366	0.501413	-0.24513	0.818269	0.898813	2.44586	0.0215897	0.0777879	3.28373	0.00202156	0.0122881	1.26013	0.236786	0.524611	0.504858	0.66097	0.764717	1.25645	0.244242	0.423341	2.34459	0.0281705	0.0758766
MAG_plasmid_01_0110	1.65557	0.298335	0.565115	1.08817	0.494448	0.662154	2.395	0.132509	0.339438	3.45529	0.0300746	0.099368	4.80051	0.00255163	0.0149621	4.09346	0.0100883	0.0604803	2.0048	0.235771	0.379686	4.54747	0.00437908	0.0211688	4.39843	0.0058009	0.0211582
MAG_plasmid_01_0122	2.8374	0.109636	0.297864	0.550967	0.756704	0.852625	1.81987	0.305873	0.534649	4.42169	0.0127176	0.0522482	5.01374	0.00470405	0.0248485	3.37525	0.0572481	0.234023	4.37847	0.0176961	0.0591544	2.51592	0.163123	0.329113	4.64064	0.00905512	0.0305698
MAG_plasmid_01_0125	-0.457566	0.752852	0.895997	-1.25212	0.389702	0.569566	0.331527	0.819577	0.899403	2.23863	0.123254	0.25415	3.70576	0.0106106	0.0474065	1.57602	0.277799	0.563126	0.231488	0.883205	0.924355	2.58719	0.0764007	0.195515	2.7497	0.0589039	0.133093
MAG_plasmid_03_0044	2.38004	0.136478	0.344342	0.451395	0.778063	0.867088	1.75648	0.272513	0.505232	4.96171	0.00190647	0.0111329	4.28178	0.00740578	0.0357398	2.10805	0.188166	0.470587	2.27536	0.179075	0.312641	3.78658	0.018496	0.0676392	3.87911	0.0155734	0.0473105
MAG_plasmid_03_0045	3.53232	0.116133	0.308657	2.95202	0.189233	0.358898	3.34658	0.136796	0.34603	5.71554	0.0110188	0.0469074	6.16248	0.00611908	0.0307452	3.65353	0.104429	0.341942	4.63845	0.0477913	0.121532	5.93169	0.00842651	0.0361234	5.11913	0.0230304	0.0647334
MAG_plasmid_03_0080	1.87272	0.342522	0.609018	-0.127649	0.948609	0.972287	2.76821	0.160602	0.379999	5.7047	0.00380462	0.0200079	3.47164	0.0787553	0.20051	2.10648	0.286769	0.571473	4.11384	0.0457097	0.117763	2.37923	0.235756	0.414544	4.22624	0.0326513	0.085262
MAG_plasmid_03_0137	1.7256	0.180876	0.416236	1.29961	0.313662	0.495531	0.541838	0.675037	0.810557	3.72747	0.00385653	0.0202346	3.5748	0.00558562	0.0286035	2.50604	0.052116	0.21962	2.34119	0.0892747	0.190477	3.14032	0.0153898	0.0585676	2.44094	0.0597524	0.134525
MAG_plasmid_03_0199	-0.311322	0.80307	0.918765	-1.4959	0.23131	0.408798	0.485784	0.697206	0.825235	3.00452	0.0160527	0.0623383	3.26744	0.00882687	0.0411438	1.06812	0.392315	0.657491	-0.0847636	0.950065	0.96825	2.09905	0.0937025	0.225597	2.35894	0.0591404	0.133449
MAG_plasmid_06_013	0.0530156	0.967285	0.985602	0.705106	0.584948	0.733323	1.86026	0.149525	0.364677	2.67703	0.0382844	0.117119	4.12711	0.00137546	0.00880518	1.58283	0.220885	0.508031	-0.610372	0.670599	0.771221	1.6147	0.219649	0.396762	4.04615	0.00174407	0.00779148
MAG_plasmid_09_0005	-10.7235	0.000247024	0.00191421	-9.27344	0.00125533	0.00713709	-18.1107	0.0859723	0.258928	-4.6842	0.100701	0.222126	-18.0516	0.10889	0.24561	-17.9074	0.138457	0.401641	-1.92398	0.531828	0.662656	-3.00352	0.292939	0.473258	-11.2092	0.0034148	0.0136509
MAG_plasmid_09_0076	-9.23029	0.012855	0.0572747	-12.2503	0.00237508	0.0123943	-11.4345	0.00478109	0.0260959	-10.2928	0.0113066	0.0477798	-6.56458	0.075932	0.195649	-10.6944	0.00829624	0.0512411	-6.34619	0.116689	0.230968	-6.51832	0.0867257	0.214323	-8.37808	0.0375611	0.0948771
MAG_plasmid_09_0099	-9.78637	4.29e-05	0.000423416	-8.55769	0.000337377	0.00221413	-13.0046	2.2e-07	3.42e-06	-14.297	6.2e-07	9.1e-06	-5.41815	0.0231637	0.0857702	-13.3369	4.01e-07	7.02e-06	-9.45446	0.00036943	0.00288623	-10.0667	7.13e-05	0.000617311	-9.56595	0.000113399	0.000769761
MAG_plasmid_10_02	1.45379	0.446372	0.703163	3.42848	0.0721512	0.189258	3.86841	0.04251	0.157677	3.75205	0.0494207	0.138864	2.29559	0.230621	0.392679	2.39548	0.210071	0.495207	5.20478	0.00898913	0.0359346	1.6227	0.407034	0.580303	1.7948	0.355687	0.477541
MAG_plasmid_10_03	1.00583	0.57248	0.794955	2.85213	0.108799	0.249571	3.10472	0.0810214	0.248267	2.47672	0.165637	0.308551	3.62223	0.0420038	0.130766	3.18335	0.0738152	0.276267	8.22139	8.39e-06	0.000113417	1.65264	0.365982	0.542924	3.22027	0.0724343	0.15527
MAG_plasmid_10_04	1.58588	0.43102	0.690017	3.5037	0.0815853	0.20552	3.9129	0.0518217	0.181717	4.54977	0.0238158	0.083553	5.32236	0.00816862	0.0386311	1.77808	0.378466	0.646137	6.41898	0.00231969	0.012998	6.15514	0.00224065	0.012207	2.0685	0.310804	0.433859
MAG_plasmid_12_0129	7.05157	0.000657538	0.00450766	2.92796	0.157523	0.318743	4.51988	0.0290703	0.117966	3.84401	0.0639384	0.1653	2.78414	0.180601	0.338337	1.00161	0.63187	0.814313	1.9781	0.363158	0.513078	1.29627	0.54567	0.698535	2.7048	0.197727	0.31647
MAG_plasmid_13_001	0.598496	0.797682	0.916096	-0.821055	0.725906	0.832273	0.411354	0.86047	0.922804	2.12261	0.364135	0.518083	3.37182	0.148469	0.298874	1.45169	0.534703	0.757469	2.48875	0.315132	0.464637	5.8287	0.0124712	0.0494747	3.26008	0.163811	0.278583
MAG_plasmid_13_028	0.845207	0.499745	0.741591	0.452251	0.718054	0.826927	2.87602	0.0215986	0.0929994	4.77683	0.000135639	0.00109897	3.21944	0.0101495	0.0459537	3.01513	0.016037	0.0888573	0.657556	0.62701	0.737197	4.91917	8.61e-05	0.000729413	4.58027	0.000255226	0.00153196
MAG_plasmid_13_029	2.43059	0.231654	0.485987	1.85973	0.360334	0.541266	4.22215	0.0376214	0.144032	5.07905	0.0124238	0.051329	4.97294	0.0143813	0.0601618	3.70398	0.0684442	0.262979	1.96491	0.356364	0.506308	5.22574	0.010331	0.0425297	5.50668	0.00678594	0.0240682
MAG_plasmid_13_030	2.03686	0.285359	0.55146	-0.202608	0.915699	0.953604	2.58807	0.174771	0.397916	3.48469	0.067895	0.172118	3.30245	0.0836384	0.20819	2.35562	0.217421	0.504175	0.132115	0.949462	0.967813	3.7463	0.0509004	0.14544	4.85613	0.0109664	0.0357212
MAG_plasmid_16_01	1.46573	0.150909	0.368592	1.75963	0.0846105	0.210583	3.61015	0.000401957	0.00293108	2.51841	0.0136714	0.0552929	4.22711	3.43e-05	0.000335085	3.31368	0.00116455	0.00903097	0.777683	0.480353	0.619201	3.95786	0.000107907	0.000887792	3.58224	0.000455259	0.00248898
MAG_plasmid_16_02	1.38789	0.29516	0.562037	1.23915	0.349965	0.531469	2.79541	0.0349584	0.135956	3.07287	0.0205013	0.0748641	3.69301	0.00534424	0.0275926	3.51366	0.00803314	0.0499104	1.7173	0.228211	0.371223	3.66619	0.00577561	0.02661	3.03878	0.0221463	0.0626822
MAG_plasmid_17_0051	3.2015	0.0846424	0.24857	0.873734	0.638598	0.771752	3.14235	0.0907186	0.267771	4.47114	0.0161031	0.0624917	7.44348	6.05e-05	0.000559283	1.69776	0.36252	0.634492	3.54808	0.0679703	0.156658	3.37175	0.0720396	0.187012	3.5715	0.0557847	0.127747
MAG_plasmid_17_0053	2.83413	0.107943	0.29482	-0.027854	0.987451	0.992639	2.18724	0.215445	0.446831	2.89168	0.102065	0.224206	6.12473	0.000510494	0.00374809	0.236176	0.894843	0.952197	3.64435	0.0474628	0.120928	2.76579	0.122167	0.270876	2.03036	0.258214	0.380737
MAG_plasmid_17_0057	1.30488	0.34719	0.613253	-0.78308	0.573944	0.724779	0.719214	0.605106	0.762382	2.4983	0.0723289	0.179332	5.11422	0.000226928	0.0018334	-0.91398	0.516491	0.745517	2.17451	0.141608	0.264466	1.1388	0.422665	0.595071	1.26712	0.368852	0.489982
MAG_plasmid_17_0059	0.399496	0.835414	0.93198	-0.793941	0.680891	0.801938	1.46097	0.447216	0.647339	1.57637	0.41448		5.18328	0.00686395	0.0336655	-0.2158	0.911773	0.960169	1.03005	0.616531	0.728437	1.19854	0.54499	0.697974	1.19399	0.544668	0.647455
MAG_plasmid_17_0061	-0.481708	0.647836	0.841663	-3.02831	0.00420187	0.0203272	-0.422905	0.688578	0.819863	0.606048	0.565935	0.695698	3.44025	0.00109987	0.00726903	-1.84585	0.0815543	0.29423	0.425732	0.708719	0.801287	-0.0507865	0.961996	0.979194	-0.366579	0.730452	0.800735
MAG_plasmid_34_019	4.6081	0.00596858	0.0303985	2.68145	0.109747	0.251155	0.96527	0.565933	0.734511	-0.66049	0.701144	0.797309	2.0855	0.215245	0.375587	1.28344	0.445824	0.696972	-0.606622	0.745544	0.829278	-0.295684	0.867884	0.924693	2.34662	0.165783	0.281041
MAG_plasmid_44_005	5.89015	2.34e-06	3.5e-05	1.37108	0.271974	0.453586	1.89552	0.128917	0.333655	2.22863	0.0745153	0.182753	2.21866	0.0758008	0.195427	1.01588	0.416525	0.674887	1.15212	0.391421	0.539414	0.754536	0.552659	0.703823	1.77241	0.158133	0.271962
MAG_plasmid_53_0089	-7.69201	0.000887133	0.00584243	-9.5229	4.32e-05	0.000352456	-10.143	1.87e-05	0.000183562	-4.35663	0.0594239	0.157452	-12.853	4.31e-06	5.21e-05	-12.9	6.09e-06	7.96e-05	-11.2745	0.000237791	0.00199283	-8.92774	0.000379222	0.00266229	-10.6333	0.000155065	0.00100189
MAG_plasmid_54_043	1.77122	0.252724	0.513481	1.87797	0.225171	0.401881	2.11558	0.17216	0.394892	4.33194	0.00514807	0.0257676	3.26005	0.0354668	0.116291	1.79245	0.248322	0.535812	2.67407	0.101598	0.208987	5.71391	0.000226576	0.00169289	2.50956	0.108583	0.208258
MAG_plasmid_54_047	2.55622	0.164935	0.39174	0.504566	0.784526	0.871452	2.1869	0.235398	0.468217	3.0587	0.0973883	0.217305	3.21161	0.0816166	0.205204	2.02681	0.272315	0.558993	4.92645	0.0102407	0.0396701	1.60131	0.397176	0.571735	3.70726	0.0450632	0.108709
MAG_plasmid_58_01	-9.01207	0.00202846	0.0120394	-8.3272	0.00433084	0.0208463	-12.2183	4.08e-05	0.000374084	-10.2594	0.000531762	0.00370039	-4.11306	0.158568	0.311407	-11.0939	0.000181913	0.00169701	-4.74245	0.132546	0.252347	-25.3767	0.776844	0.866649	-13.3643	0.000256661	0.00153925
MAG_plasmid_72_0122	-10.6591	1.95e-07	4.35e-06	-9.9868	1.08e-06	1.4e-05	-12.4821	1.15e-09	3.2e-08	-11.2701	3.94e-08	8.22e-07	-13.2093	1.45e-10	4.88e-09	-12.8193	4.34e-10	1.82e-08	-13.265	3.6e-09	1.45e-07	-11.7227	1.44e-08	3.74e-07	-9.31821	5.51e-06	5.86e-05
MAG_plasmid_76_0003	4.02874	0.000241528	0.0018778	3.15543	0.00403882	0.0196849	3.06538	0.00522901	0.0281995	1.7449	0.112656	0.239461	2.94979	0.00724198	0.0351056	2.55316	0.020078	0.106483	2.87107	0.0146048	0.0513775	2.36159	0.0324872	0.104605	1.96482	0.0749946	0.159254
MAG_plasmid_79_010	1.67671	0.27966	0.544683	2.05846	0.184269	0.353287	0.668433	0.667644	0.806075	3.60439	0.0201977	0.0740858	3.00784	0.0527839	0.15342	2.6643	0.0860692	0.305006	4.79918	0.00313522	0.0164447	2.43998	0.120977	0.269171	3.0216	0.0529243	0.122983
MAG_plasmid_79_027	2.69753	0.117495	0.31103	0.0345777	0.984035	0.990671	2.3866	0.166389	0.386999	3.21984	0.062102	0.162102	3.83216	0.0262758	0.0937808	2.96185	0.0859419	0.304707	1.02626	0.579598	0.700342	1.49818	0.395719	0.570463	4.43195	0.0102656	0.0338535
MAG_plasmid_79_033	2.3644	0.234534	0.489375	2.04595	0.303757	0.485658	3.54668	0.0744882	0.235169	4.64665	0.0194985	0.0722662	5.93849	0.00280743	0.0162072	0.97262	0.628147	0.812019	2.15167	0.300161	0.449621	3.56213	0.0762142	0.195127	4.22968	0.0342139	0.0882293
MAG_prokaryotic_01_00003	-9.31619	3.58e-05	0.000364228	-10.4767	3.91e-06	4.3e-05	-13.2435	2.78e-07	4.18e-06	-5.452	0.0151669	0.0596983	-11.0033	4.45e-06	5.36e-05	-8.58151	0.000152751	0.0014532	-4.3406	0.0735202	0.165842	-10.5329	4.53e-05	0.000415213	-9.15994	0.000144383	0.000944907
MAG_prokaryotic_01_00004	-8.74569	6.77e-07	1.24e-05	-8.04671	4.81e-06	5.14e-05	-10.6447	1.87e-09	4.85e-08	-7.44256	2.42e-05	0.000237277	-8.23939	3.05e-06	3.83e-05	-13.1589	2.09e-12	1.75e-10	-9.5501	8.84e-07	1.63e-05	-9.05985	5.18e-07	8.28e-06	-10.3492	1.79e-08	4.6e-07
MAG_prokaryotic_01_00007	-8.53181	3.42e-08	1.05e-06	-7.7388	5.49e-07	7.72e-06	-10.7915	4.69e-12	2.79e-10	-13.9933	6.66e-15	8.82e-13	-14.5074	1.48e-15	2.02e-13	-14.7721	3.87e-15	7.55e-13	-8.95105	1.42e-07	3.45e-06	-9.97624	9.04e-10	3.4e-08	-9.49289	2.7e-09	9.12e-08
MAG_prokaryotic_01_00008	-8.91074	2.84e-07	5.96e-06	-8.81041	3.85e-07	5.69e-06	-10.8831	3.98e-10	1.26e-08	-8.2091	2.3e-06	2.92e-05	-8.06324	3.45e-06	4.26e-05	-10.8775	4.37e-10	1.82e-08	-10.4853	3.48e-08	1.01e-06	-10.8322	1.29e-09	4.52e-08	-10.1717	7.32e-09	2.15e-07
MAG_prokaryotic_01_00010	-11.5688	0.000494724	0.00349913	-12.4004	0.000245501	0.00167121	-13.1053	0.000346258	0.0025608	-11.9805	0.00105877	0.00671811	-12.306	0.000752397	0.00524259	-12.3669	0.000729946	0.00592985	-10.3014	0.00813082	0.0333248	-10.1955	0.0051616	0.0242757	-10.0605	0.00564413	0.0206947
MAG_prokaryotic_01_00039	-11.4264	6.26e-11	5.75e-09	-12.281	2.22e-12	1.67e-10	-12.8059	3.11e-13	2.84e-11	-9.07079	2.11e-07	3.56e-06	-11.4364	7.6e-11	2.72e-09	-10.3842	2.9e-09	9.48e-08	-7.95458	2.53e-05	0.000294529	-7.20546	3.77e-05	0.000353562	-10.8461	8.63e-10	3.49e-08
MAG_prokaryotic_01_00040	-10.2648	2.52e-06	3.73e-05	-9.01117	2.98e-05	0.000253545	-11.8387	3.9e-07	5.69e-06	-9.74086	1.67e-05	0.000170941	-11.9777	1.15e-06	1.57e-05	-12.9654	1.77e-06	2.62e-05	-9.9945	0.000141525	0.00127573	-9.64942	6.92e-05	0.000601866	-10.7103	5.94e-05	0.000440515
MAG_prokaryotic_01_00041	-10.9338	4.37e-07	8.59e-06	-14.3885	8.33e-09	2.06e-07	-10.1201	3e-06	3.55e-05	-10.9683	1.77e-06	2.31e-05	-13.52	2.79e-07	4.46e-06	-7.90485	0.000220708	0.0020202	-10.389	5.51e-05	0.000576222	-10.6792	1.48e-05	0.00015445	-11.3091	1.99e-05	0.000173505
MAG_prokaryotic_01_00042	-8.85559	7.19e-08	1.94e-06	-7.94771	1.32e-06	1.66e-05	-11.3945	7.95e-12	4.35e-10	-6.36957	0.000106911	0.000888582	-13.2951	1.23e-13	9.77e-12	-10.8472	8.14e-11	4.07e-09	-5.8844	0.000930731	0.00619725	-10.086	5.64e-09	1.66e-07	-9.88973	6.91e-09	2.05e-07
MAG_prokaryotic_01_00046	-10.4877	7.38e-08	1.98e-06	-10.0444	2.49e-07	3.86e-06	-12.3615	4.16e-10	1.3e-08	-7.25687	0.000192999	0.00151294	-6.51301	0.000813704	0.00560192	-11.9869	1.65e-09	5.79e-08	-11.4565	2.52e-07	5.55e-06	-10.59	2.09e-07	3.8e-06	-10.3627	2.58e-07	4.32e-06
MAG_prokaryotic_01_00049	-8.46707	9.18e-05	0.000810471	-10.7344	8.31e-07	1.11e-05	-11.4096	2.58e-07	3.93e-06	-4.78583	0.0268984	0.0912372	-5.37729	0.0129309	0.0554382	-12.5528	8.48e-08	1.79e-06	-12.8617	1.09e-05	0.000142361	-7.41464	0.000751119	0.00481403	-9.51476	2.8e-05	0.000232186
MAG_prokaryotic_01_00051	-8.26071	9.46e-05	0.000832374	-9.21655	1.36e-05	0.0001273	-10.742	5.79e-07	8.08e-06	-8.38995	8.38e-05	0.000715779	-5.27822	0.0125599	0.054146	-13.5098	3.95e-08	9.17e-07	-9.59475	6.11e-05	0.000625349	-9.312	3.09e-05	0.000295876	-10.8325	5.05e-06	5.44e-05
MAG_prokaryotic_01_00061	-9.94849	4.79e-06	6.42e-05	-9.10738	2.73e-05	0.000234901	-11.2718	3.2e-07	4.76e-06	-13.5769	5.47e-08	1.1e-06	-6.45924	0.0029226	0.0167639	-8.25316	0.000147741	0.00141007	-7.38125	0.00176092	0.0103959	-4.92899	0.0232958	0.0808772	-9.87171	1.45e-05	0.000132943
MAG_prokaryotic_01_00068	-9.20346	3.35e-07	6.87e-06	-8.78391	1.11e-06	1.43e-05	-13.516	2.64e-13	2.45e-11	-6.66015	0.000222003	0.00170908	-9.12686	4.51e-07	6.84e-06	-9.51015	1.43e-07	2.83e-06	-9.75213	7.64e-07	1.44e-05	-10.7321	9.68e-09	2.68e-07	-10.4295	1.6e-08	4.17e-07
MAG_prokaryotic_01_00070	-8.22872	0.000140443	0.0011723	-11.4825	3.69e-07	5.48e-06	-12.3867	7.06e-07	9.61e-06	-4.47398	0.0377689	0.116054	-12.4703	2.6e-06	3.31e-05	-7.32101	0.000739823	0.00599775	-3.93101	0.0915037	0.19381	-7.92843	0.00058199	0.00384318	-9.3407	0.00015679	0.0010107
MAG_prokaryotic_01_00076	-9.72097	4.67e-07	9.1e-06	-9.81322	3.64e-07	5.41e-06	-11.7942	2.5e-09	6.29e-08	-7.34137	0.00014174	0.00114429	-14.0435	6.2e-10	1.8e-08	-9.23728	1.88e-06	2.77e-05	-7.22793	0.00055644	0.00405888	-10.6621	4.39e-07	7.14e-06	-11.7972	2.07e-07	3.58e-06
MAG_prokaryotic_01_00078	-11.9546	4.75e-13	8.8e-11	-11.5704	2.33e-12	1.74e-10	-13.1305	7.29e-15	1.09e-12	-6.44027	8.87e-05	0.000751663	-7.31853	8.53e-06	9.59e-05	-13.6112	5.98e-15	1.11e-12	-6.68617	0.000168637	0.00149075	-11.7933	3.78e-11	2.27e-09	-10.5556	5.66e-10	2.45e-08
MAG_prokaryotic_01_00089	-8.99106	3.19e-06	4.54e-05	-8.93581	3.63e-06	4.02e-05	-12.0826	3.53e-09	8.54e-08	-13.7229	1.91e-08	4.41e-07	-13.986	1.18e-08	2.54e-07	-7.44536	0.000115227	0.00112113	-9.90186	1.12e-05	0.000145083	-10.504	1.57e-06	2.17e-05	-9.24908	6.98e-06	7.13e-05
MAG_prokaryotic_01_00090	-8.16466	1.15e-07	2.81e-06	-8.79682	1.12e-08	2.68e-07	-9.95438	1.06e-10	3.98e-09	-8.5088	3.39e-08	7.21e-07	-11.6914	5.43e-14	4.68e-12	-10.5616	7.9e-12	5.42e-10	-10.1055	1.68e-09	7.57e-08	-10.5862	1.5e-11	1.05e-09	-9.31418	1.79e-09	6.42e-08
MAG_prokaryotic_01_00100	-8.40262	5.58e-09	2.38e-07	-8.13278	1.68e-08	3.81e-07	-11.4552	2.26e-15	3.93e-13	-7.78235	6.81e-08	1.33e-06	-11.2929	7.03e-15	7.8e-13	-10.9082	4.54e-14	6.25e-12	-10.2121	7.63e-11	5.66e-09	-10.7941	2.04e-13	2.82e-11	-10.0163	5.45e-12	5e-10
MAG_prokaryotic_01_00101	-8.62587	0.000291346	0.00221603	-9.4597	7.2e-05	0.000557113	-11.5739	1.76e-06	2.18e-05	-6.36034	0.00756492	0.0351551	-6.0778	0.010678	0.047628	-10.2215	2.17e-05	0.00025071	-8.83799	0.000731539	0.0050972	-10.2891	4.88e-05	0.000442638	-10.5526	3.2e-05	0.000259681
MAG_prokaryotic_01_00102	-11.1419	6.44e-06	8.34e-05	-11.705	2.31e-06	2.71e-05	-15.2312	3.09e-07	4.62e-06	-6.19938	0.0114741	0.0483216	-5.6429	0.0213216	0.0809013	-14.4972	1.07e-06	1.69e-05	-11.4692	8.89e-05	0.000863873	-10.7636	5.62e-05	0.000501	-11.089	4.2e-05	0.000326409
MAG_prokaryotic_01_00103	-10.5112	7.53e-08	2e-06	-10.5512	6.64e-08	1.24e-06	-9.92197	4.12e-07	5.96e-06	-5.2298	0.00691418	0.0327445	-12.1294	1.22e-08	2.61e-07	-13.6016	9.09e-09	2.56e-07	-9.45249	1.91e-05	0.000230267	-8.50538	2.7e-05	0.000261922	-9.26707	6.55e-06	6.73e-05
MAG_prokaryotic_01_00106	-9.47897	0.000297239	0.0022541	-8.93289	0.00063978	0.00392699	-9.97963	0.000154298	0.00124092	-13.4018	1.34e-05	0.000140724	-10.7132	7.75e-05	0.000698644	-13.7566	9.82e-06	0.000122918	-12.1004	0.000322155	0.002579	-2.47649	0.342996	0.521843	-11.1432	0.000204018	0.00126656
MAG_prokaryotic_01_00112	-9.50525	1.77e-05	0.000198806	-10.4522	2.46e-06	2.86e-05	-12.1704	7.53e-08	1.31e-06	-14.9023	3.69e-08	7.78e-07	-6.86595	0.00192858	0.0118078	-15.2284	3.83e-08	8.92e-07	-12.2429	5.41e-06	7.77e-05	-5.95551	0.00728484	0.0320871	-9.44132	3.28e-05	0.000265057
MAG_prokaryotic_01_00113	-9.52682	2.73e-06	3.99e-05	-8.55811	2.44e-05	0.000212306	-11.6843	1.82e-08	3.69e-07	-6.74112	0.000897146	0.00580985	-5.07366	0.0122883	0.0532891	-8.83904	1.43e-05	0.000172466	-5.55529	0.0112937	0.0426943	-10.3206	2.31e-06	3.03e-05	-10.8675	1.08e-06	1.45e-05
MAG_prokaryotic_01_00114	-10.162	2.79e-06	4.06e-05	-9.63132	8.04e-06	8.01e-05	-12.962	1.86e-07	2.95e-06	-12.7687	1.3e-06	1.75e-05	-11.0556	2.04e-06	2.65e-05	-12.2033	8.66e-07	1.39e-05	-11.485	7.5e-05	0.000744636	-10.9931	2.57e-05	0.00025162	-8.1374	0.000294827	0.0017277
MAG_prokaryotic_01_00119	-10.4401	1.76e-08	6.05e-07	-10.3447	2.34e-08	5.04e-07	-12.3633	6.47e-11	2.62e-09	-6.41339	0.000522055	0.00364347	-7.83767	2.32e-05	0.000235261	-10.7049	1.06e-08	2.93e-07	-5.89165	0.00319614	0.0166753	-11.0303	3.14e-08	7.27e-07	-9.80385	2.78e-07	4.59e-06
MAG_prokaryotic_01_00124	-10.7933	2.79e-07	5.87e-06	-9.99315	1.66e-06	2.03e-05	-13.5896	2.15e-08	4.27e-07	-6.35646	0.00219902	0.0125804	-12.7355	1.02e-07	1.79e-06	-13.7134	2.28e-07	4.26e-06	-6.05639	0.00712572	0.0302651	-6.00511	0.00413906	0.0202305	-8.72499	6.26e-05	0.000460487
MAG_prokaryotic_01_00131	-8.62377	3.29e-05	0.000339215	-9.47972	5.33e-06	5.62e-05	-9.85116	2.87e-06	3.4e-05	-4.74807	0.021905	0.0785888	-5.203	0.012057	0.0524503	-8.81764	2.64e-05	0.000299621	-2.91245	0.19279	0.329271	-5.74798	0.00604497	0.0276021	-9.49706	2.83e-05	0.000233723
MAG_prokaryotic_01_00134	-9.21788	0.000117151	0.00100248	-8.12802	0.000658304	0.00402609	-12.2398	1.61e-06	2.01e-05	-4.34919	0.0679851	0.172221	-13.3453	3.14e-06	3.92e-05	-10.5314	2.04e-05	0.000237675	-8.5769	0.00132773	0.0083057	-5.56351	0.020577	0.0735938	-11.1226	0.000109347	0.000745887
MAG_prokaryotic_01_00141	-9.55043	9.1e-08	2.34e-06	-9.3597	1.62e-07	2.67e-06	-12.9903	1.82e-12	1.23e-10	-9.09707	4.08e-07	6.36e-06	-13.4861	3.06e-12	1.59e-10	-14.8852	1.11e-12	9.99e-11	-9.40663	1.67e-06	2.81e-05	-11.2349	5.44e-09	1.61e-07	-10.314	2.78e-08	6.63e-07
MAG_prokaryotic_01_00142	-9.28039	1.04e-06	1.78e-05	-11.3824	3.13e-09	8.83e-08	-10.5193	4.55e-08	8.35e-07	-14.3091	3.17e-09	9.19e-08	-11.4174	1.25e-08	2.67e-07	-13.7367	1.45e-09	5.2e-08	-9.88572	5.34e-06	7.69e-05	-10.8559	3.64e-07	6.12e-06	-9.20841	3.55e-06	4.04e-05
MAG_prokaryotic_01_00143	-11.0837	2.31e-09	1.14e-07	-9.19931	5.1e-07	7.23e-06	-14.9909	1.09e-09	3.04e-08	-13.3995	2.1e-09	6.33e-08	-14.2287	1.85e-09	4.89e-08	-14.2628	5.9e-09	1.76e-07	-10.9666	1.15e-06	2.03e-05	-11.7198	1.51e-07	2.85e-06	-11.1382	3.52e-07	5.65e-06
MAG_prokaryotic_01_00145	-9.44715	7.31e-07	1.32e-05	-9.90566	2.09e-07	3.32e-06	-13.5725	1.18e-11	6.12e-10	-7.96436	3.06e-05	0.000291663	-7.64946	6.14e-05	0.000566579	-9.59064	5.5e-07	9.29e-06	-9.86466	3.01e-06	4.71e-05	-12.2899	1.24e-08	3.31e-07	-10.3036	2.1e-07	3.62e-06
MAG_prokaryotic_01_00146	-8.91379	0.000114632	0.000983736	-9.29322	5.83e-05	0.000461317	-10.9963	2.73e-06	3.25e-05	-6.7264	0.00361908	0.0191859	-14.4146	2.5e-07	4.05e-06	-8.74728	0.000162613	0.00153633	-12.4289	2.83e-05	0.000325817	-8.98359	0.000182245	0.00139759	-9.54122	7.67e-05	0.000550103
MAG_prokaryotic_01_00149	-8.65725	9.81e-05	0.000859322	-7.90044	0.000375699	0.00243383	-12.0154	1.17e-07	1.93e-06	-6.09294	0.00611127	0.0295529	-10.9194	1.58e-06	2.1e-05	-7.82889	0.000432349	0.0037081	-10.7452	2.15e-05	0.000254695	-9.59192	3.27e-05	0.000310188	-10.4625	7.95e-06	7.94e-05
MAG_prokaryotic_01_00150	-10.0472	6.47e-09	2.69e-07	-8.64213	5.76e-07	8.04e-06	-12.3314	2.38e-12	1.53e-10	-7.44453	1.7e-05	0.000172887	-12.7529	2.13e-12	1.16e-10	-15.214	9.47e-14	1.19e-11	-8.73543	3.6e-06	5.52e-05	-10.3266	1.04e-08	2.84e-07	-10.3092	8.1e-09	2.35e-07
MAG_prokaryotic_01_00160	-5.87142	0.0252866	0.099039	-12.2351	8.47e-05	0.00064232	-9.38527	0.000676428	0.00466985	-2.75656	0.293112	0.448087	-1.60782	0.539342	0.677208	-9.77728	0.000778716	0.00628723	-0.458133	0.871333	0.915882	-8.54803	0.00526143	0.0246455	-7.4674	0.00985888	0.0328147
MAG_prokaryotic_01_00170	-9.65462	9.67e-06	0.00011721	-10.3183	2.36e-06	2.75e-05	-11.5715	2.12e-07	3.31e-06	-14.2326	1.01e-07	1.89e-06	-14.0011	4.81e-08	9.03e-07	-9.02637	3.77e-05	0.000410508	-11.3741	1.47e-05	0.000183903	-10.9381	6.15e-06	7.16e-05	-11.3795	5.03e-06	5.42e-05
MAG_prokaryotic_01_00173	-9.80738	2.28e-05	0.000246426	-8.9837	0.000100824	0.000750713	-10.9604	3.1e-06	3.64e-05	-7.74373	0.000838548	0.00548822	-4.18371	0.0695801	0.1849	-9.38967	5.59e-05	0.0005843	-4.00952	0.107587	0.217427	-2.71476	0.239149	0.41815	-9.15946	0.000139413	0.000918417
MAG_prokaryotic_01_00182	-10.4952	1.12e-10	9.47e-09	-10.5101	1.04e-10	4.7e-09	-11.8902	8.71e-13	6.75e-11	-11.794	7.1e-12	4.16e-10	-11.7398	5.44e-12	2.65e-10	-14.3234	1.9e-13	2.21e-11	-11.4911	3.45e-09	1.41e-07	-11.9794	1.95e-10	9.24e-09	-5.64641	0.00050237	0.00270187
MAG_prokaryotic_01_00189	-12.2178	1.57e-06	2.5e-05	-11.9837	2.29e-06	2.69e-05	-14.4036	3.01e-07	4.5e-06	-6.73372	0.0072441	0.0339502	-14.4914	1.1e-06	1.52e-05	-8.67712	0.000556751	0.00464827	-11.5062	0.000112759	0.00105143	-9.70621	0.000223894	0.00167599	-4.58836	0.0670663	0.146579
MAG_prokaryotic_01_00202	-10.0438	2.55e-12	3.79e-10	-9.17232	1.6e-10	6.98e-09	-12.8919	6.2e-19	3.33e-16	-11.022	2.56e-14	2.9e-12	-8.58479	2.25e-09	5.83e-08	-12.2964	2.5e-17	9.64e-15	-10.7678	8.49e-12	8.97e-10	-12.5053	4.41e-16	1.38e-13	-10.5082	5.97e-13	8.67e-11
MAG_prokaryotic_01_00206	-8.24126	1.04e-05	0.000124908	-7.82388	2.8e-05	0.000239758	-12.6818	1.1e-09	3.08e-08	-9.27886	1.44e-06	1.92e-05	-12.0243	9.84e-09	2.16e-07	-7.62057	4.85e-05	0.000513943	-10.4641	5.06e-06	7.35e-05	-9.79886	2.55e-06	3.3e-05	-10.1492	2.07e-06	2.54e-05
MAG_prokaryotic_01_00207	-10.2571	3.79e-05	0.000382113	-11.0256	1.2e-05	0.000113413	-13.1444	9.62e-06	0.000101	-4.59968	0.0601336	0.158695	-7.88108	0.00152046	0.00959704	-11.5103	2.86e-05	0.000321559	-10.7703	0.000759947	0.00525577	-8.93441	0.000910561	0.00568062	-7.63986	0.00277183	0.0114991
MAG_prokaryotic_01_00209	-10.3771	9.66e-08	2.44e-06	-10.2419	1.39e-07	2.34e-06	-15.99	3.58e-10	1.14e-08	-11.7309	9.5e-09	2.39e-07	-6.20622	0.00137234	0.00878845	-13.2563	4.44e-10	1.84e-08	-6.66132	0.00152591	0.00928291	-12.1425	6.97e-08	1.46e-06	-11.2296	1.72e-07	3.05e-06
MAG_prokaryotic_01_00212	-9.20581	1.16e-07	2.83e-06	-8.44222	1.16e-06	1.49e-05	-11.8132	1.39e-11	7e-10	-8.11126	3.08e-06	3.78e-05	-8.21955	2.27e-06	2.93e-05	-9.74209	2.18e-08	5.46e-07	-10.4361	4.5e-08	1.27e-06	-8.49279	1.22e-06	1.74e-05	-9.29731	1.12e-07	2.16e-06
MAG_prokaryotic_01_00216	-9.21245	8.17e-05	0.000735141	-8.98374	0.00011865	0.000870346	-13.2667	3.59e-06	4.16e-05	-3.99039	0.085318	0.19896	-12.4865	8.45e-06	9.53e-05	-10.5575	2.1e-05	0.000243151	-4.28864	0.0877293	0.188216	-5.43026	0.0209334	0.0745686	-9.34229	0.000363242	0.00206061
MAG_prokaryotic_01_00217	-8.92891	0.00038357	0.00280995	-10.4974	3.15e-05	0.000266405	-11.4321	7.64e-06	8.21e-05	-12.9542	2.98e-06	3.67e-05	-6.1993	0.0136458	0.0578668	-13.6595	1.19e-06	1.85e-05	-12.9154	7.68e-05	0.000759972	-10.7226	8.11e-05	0.000692057	-11.3535	4.89e-05	0.00037165
MAG_prokaryotic_01_00218	-11.2631	0.000210569	0.00166937	-10.0327	0.000854841	0.00508116	-13.779	6.41e-05	0.000563376	-6.45412	0.0313463	0.102258	-12.9835	0.00015029	0.00126675	-12.4518	0.000167465	0.00157713	-9.9502	0.00411332	0.0202038	-10.8822	0.00144235	0.0084149	-10.7427	0.00166385	0.00747258
MAG_prokaryotic_01_00237	-9.45332	6.69e-06	8.6e-05	-10.9697	2.03e-07	3.23e-06	-10.6976	4.67e-07	6.68e-06	-14.3252	3.51e-08	7.44e-07	-14.5993	2.04e-08	4.15e-07	-8.77683	3.07e-05	0.00034231	-9.89358	3.13e-05	0.00035466	-9.77084	1.17e-05	0.000126088	-10.3047	5.07e-06	5.45e-05
MAG_prokaryotic_01_00245	-9.11039	0.000426594	0.00308067	-9.2794	0.000333672	0.00219259	-11.1527	2.61e-05	0.000249203	-5.36304	0.0376305	0.115747	-13.3785	1.09e-05	0.000119008	-13.4306	1.31e-05	0.000159751	-10.3844	0.000669621	0.00473435	-3.78356	0.142762	0.30078	-10.0167	0.000390087	0.00218974
MAG_prokaryotic_01_00246	-9.92926	1.17e-05	0.000138316	-10.5905	3.1e-06	3.5e-05	-11.5609	5.97e-07	8.29e-06	-6.13002	0.00664979	0.0317595	-14.3194	1.89e-07	3.14e-06	-13.7673	1.97e-07	3.75e-06	-10.1639	8.58e-05	0.00083857	-12.2583	6.71e-06	7.73e-05	-11.18	1.31e-05	0.000121977
MAG_prokaryotic_01_00248	-7.78331	4.63e-06	6.24e-05	-7.75421	5.01e-06	5.33e-05	-14.0974	2.34e-12	1.52e-10	-11.1976	6.99e-10	2.42e-08	-6.6872	8.59e-05	0.000766806	-13.688	4e-11	2.24e-09	-9.32562	1.29e-06	2.25e-05	-9.73637	1.22e-07	2.37e-06	-9.65033	1.22e-07	2.31e-06
MAG_prokaryotic_01_00249	-9.54451	9.21e-06	0.000112627	-7.96264	0.000207556	0.00143717	-12.8319	1.89e-08	3.81e-07	-5.98473	0.00532666	0.0264348	-4.89271	0.0225869	0.0843704	-11.9862	1.34e-07	2.68e-06	-9.33443	0.000104814	0.000991928	-3.71648	0.0834912	0.208422	-11.8515	4.45e-06	4.89e-05
MAG_prokaryotic_01_00256	-12.4301	5.12e-11	4.76e-09	-11.6624	5.13e-10	1.9e-08	-13.6035	9.97e-12	5.29e-10	-10.0048	1.23e-07	2.23e-06	-13.4501	8.2e-11	2.89e-09	-13.2621	7.68e-11	3.89e-09	-8.0253	7.64e-05	0.000756209	-11.7532	2.63e-08	6.3e-07	-9.67941	5.61e-07	8.34e-06
MAG_prokaryotic_01_00257	-9.15004	1.29e-09	7.11e-08	-8.2502	4.44e-08	8.8e-07	-11.9629	2.52e-15	4.31e-13	-8.29769	3.78e-08	7.94e-07	-12.3979	3.98e-16	6.36e-14	-11.0092	3.22e-13	3.49e-11	-10.5308	1.37e-10	9.16e-09	-9.95865	5.81e-11	3.22e-09	-10.9667	6.48e-13	9.22e-11
MAG_prokaryotic_01_00259	-12.9906	3.65e-05	0.000370551	-8.18719	0.00388832	0.0190511	-13.8922	0.000192122	0.00151208	-2.79558	0.322446	0.477253	-2.84439	0.314065	0.47624	-13.9572	0.00085314	0.00682608	-2.73321	0.370772	0.520069	-16.0798	0.0887706	0.21759	-12.2087	0.0043603	0.0167076
MAG_prokaryotic_01_00260	-9.15875	2.53e-05	0.000270105	-7.68953	0.000399421	0.00257505	-11.5675	1.57e-07	2.53e-06	-6.72538	0.00198069	0.0114918	-5.64516	0.00935841	0.0430859	-12.4594	4.33e-08	9.86e-07	-5.5595	0.0179326	0.0597233	-5.53192	0.0110674	0.0448988	-9.58684	1.88e-05	0.000165325
MAG_prokaryotic_01_00261	-10.3499	4.73e-08	1.37e-06	-9.95574	1.48e-07	2.48e-06	-12.1141	2.08e-10	7.23e-09	-7.31505	0.000112852	0.000933939	-7.87659	3.23e-05	0.000318179	-11.4389	1.98e-09	6.8e-08	-10.543	3.83e-07	7.87e-06	-8.49307	8.34e-06	9.36e-05	-10.206	1.07e-07	2.08e-06
MAG_prokaryotic_01_00264	-8.64548	8.27e-06	0.000102749	-9.80196	4.75e-07	6.82e-06	-14.9801	1.11e-08	2.36e-07	-4.72156	0.0146866	0.0582744	-5.67388	0.00339839	0.0189929	-8.56772	1.14e-05	0.000140173	-3.24768	0.120138	0.235921	-4.00012	0.0390906	0.120069	-9.5465	5.11e-06	5.49e-05
MAG_prokaryotic_01_00282	-9.89669	0.00158454	0.00971578	-11.7666	0.000400188	0.00257948	-11.6722	0.000861446	0.00579464	-1.34921	0.658429	0.766236	-1.86232	0.541782	0.679436	-5.42295	0.076612	0.282685	-2.02321	0.539755	0.668916	-1.5453	0.613183	0.750513	-8.63361	0.0129147	0.0408142
MAG_prokaryotic_01_00283	-9.31848	5.66e-08	1.6e-06	-10.2058	2.78e-09	8.01e-08	-11.6948	1.18e-11	6.13e-10	-9.65399	2.05e-08	4.69e-07	-13.6731	2.2e-14	2.11e-12	-11.2591	6.94e-11	3.57e-09	-10.96	6.8e-09	2.53e-07	-12.5913	9.19e-12	6.99e-10	-10.4016	2.46e-09	8.45e-08
MAG_prokaryotic_01_00285	-9.04348	4.25e-08	1.26e-06	-8.45779	2.93e-07	4.48e-06	-10.7541	9.41e-11	3.59e-09	-9.1916	3.09e-08	6.64e-07	-6.91205	2.82e-05	0.000280634	-9.99054	1.78e-09	6.2e-08	-7.70102	1.72e-05	0.000209035	-11.3119	2.47e-10	1.13e-08	-8.54506	3.08e-07	5.02e-06
MAG_prokaryotic_01_00298	-8.82942	1.81e-05	0.000201244	-8.95918	1.36e-05	0.000127076	-12.5329	6.27e-09	1.43e-07	-4.70882	0.0220217	0.0789344	-4.77684	0.0201752	0.0777372	-12.0068	3.26e-08	7.81e-07	-4.62408	0.0375027	0.102417	-6.559	0.00157636	0.00907341	-17.7192	0.017476	0.0519181
MAG_prokaryotic_01_00305	-7.96671	1.72e-05	0.000193254	-8.35501	6.56e-06	6.72e-05	-11.9315	2.8e-10	9.27e-09	-6.92403	0.000190254	0.00149359	-13.0364	7.43e-11	2.67e-09	-12.9131	5.92e-11	3.15e-09	-12.7927	4.94e-08	1.38e-06	-9.45636	8.78e-07	1.31e-05	-10.3628	1.09e-07	2.11e-06
MAG_prokaryotic_01_00306	-10.3142	1.72e-10	1.35e-08	-9.16973	1.33e-08	3.11e-07	-12.2829	5.74e-14	6.41e-12	-9.86126	1.27e-09	4.11e-08	-12.9181	1.84e-14	1.81e-12	-11.4254	2.62e-12	2.1e-10	-8.33022	2e-06	3.3e-05	-11.1419	6.13e-11	3.36e-09	-11.387	2.22e-11	1.6e-09
MAG_prokaryotic_01_00309	-9.43736	0.00716079	0.0351215	-10.2042	0.00384106	0.0188397	-12.3045	0.00153881	0.00972461	-4.25806	0.221097	0.372362	-11.5019	0.00306513	0.0174452	-11.5651	0.00289993	0.0203361	-9.85669	0.0195773	0.0636284	-7.49962	0.0391265	0.120127	-9.25258	0.0165108	0.0495733
MAG_prokaryotic_01_00311	-9.35186	1.8e-06	2.79e-05	-9.14491	3.01e-06	3.42e-05	-13.1209	4.78e-11	2.02e-09	-18.5015	6.19e-09	1.64e-07	-6.77065	0.000545432	0.00396744	-13.6852	2.28e-11	1.37e-09	-11.5575	1.53e-07	3.64e-06	-13.6595	1.56e-09	5.4e-08	-10.3345	2.39e-07	4.04e-06
MAG_prokaryotic_01_00322	-8.35624	0.00253981	0.0146244	-9.2999	0.000820672	0.00490709	-15.6093	0.00165287	0.0103392	-6.7407	0.0152748	0.0599832	-4.25235	0.123166	0.265632	-19.1251	0.259126	0.546547	-1.74432	0.55785	0.682817	-9.60092	0.00214665	0.0117661	-10.3096	0.0020165	0.00878351
MAG_prokaryotic_01_00326	-9.37822	3.6e-06	5.03e-05	-7.39023	0.000249645	0.0016951	-14.25	2.21e-09	5.61e-08	-13.0513	2.58e-08	5.65e-07	-5.45371	0.00689843	0.0337945	-8.76528	1.62e-05	0.000192104	-9.28511	4.46e-05	0.000480445	-10.8923	1.83e-06	2.48e-05	-11.7709	1.86e-06	2.32e-05
MAG_prokaryotic_01_00327	-7.56269	6.94e-07	1.26e-05	-6.58624	1.54e-05	0.000142321	-10.1461	3.01e-11	1.35e-09	-6.15005	5.45e-05	0.000486844	-7.77282	3.46e-07	5.42e-06	-8.87262	6.04e-09	1.8e-07	-6.91208	2.74e-05	0.000316094	-8.97399	5.56e-09	1.64e-07	-9.3838	1.05e-09	4.08e-08
MAG_prokaryotic_01_00333	-8.10833	0.000135617	0.00114009	-9.56454	7.24e-06	7.32e-05	-21.7677	0.233024	0.465758	-5.36099	0.0116003	0.0487543	-3.99786	0.05952	0.166389	-11.1501	5.69e-07	9.57e-06	-4.54827	0.0475422	0.121065	-10.3959	1.26e-05	0.000134287	-16.6783	0.0161936	0.048794
MAG_prokaryotic_01_00337	-9.54526	2.42e-05	0.000259614	-9.81331	1.43e-05	0.000132706	-12.1318	1.71e-07	2.73e-06	-9.36606	4.08e-05	0.000375084	-5.59574	0.0131483	0.0561689	-11.7792	4.78e-07	8.18e-06	-6.02641	0.0136161	0.0488522	-11.0492	8.38e-06	9.39e-05	-13.7295	1.28e-05	0.000119776
MAG_prokaryotic_01_00339	-10.4236	6.47e-05	0.000603744	-9.77514	0.000169366	0.0011994	-11.4353	1.9e-05	0.000186917	-13.1143	1.76e-05	0.00017836	-11.5164	3.15e-05	0.00031106	-12.8737	1.2e-05	0.00014726	-3.57524	0.200732	0.338772	-11.3333	0.000185893	0.00142322	-10.2528	0.000342637	0.00196369
MAG_prokaryotic_01_00341	-10.189	5.81e-05	0.000551469	-8.92648	0.000398528	0.00256981	-22.147	0.362208	0.581345	-5.54017	0.0277291	0.0934454	-3.60397	0.1516	0.302694	-10.0956	8.84e-05	0.000883146	-2.99563	0.269953	0.417857	-3.37299	0.180183	0.350332	-12.867	0.000355467	0.00202598
MAG_prokaryotic_01_00348	-11.5006	2.59e-06	3.83e-05	-9.33375	8.49e-05	0.000643592	-15.0361	3.51e-05	0.000325953	-4.55951	0.0532853	0.146113	-2.20698	0.348855	0.509117	-30.2367	0.954436	0.980743	-17.7562	0.11205	0.223989	-22.8072	0.749321	0.849438	-22.1187	0.723042	0.794585
MAG_prokaryotic_01_00350	-9.03222	0.000114694	0.000984013	-9.4561	5.44e-05	0.000434699	-12.234	4.24e-07	6.11e-06	-14.211	4.84e-07	7.37e-06	-5.5938	0.0167808	0.0676458	-13.9503	2.9e-07	5.27e-06	-12.9181	3.02e-05	0.000342743	-11.9652	1.05e-05	0.000114966	-4.94036	0.0348341	0.0893725
MAG_prokaryotic_01_00351	-8.65641	3.85e-06	5.32e-05	-9.01249	1.52e-06	1.88e-05	-11.9126	3.61e-10	1.15e-08	-6.63276	0.000402258	0.00290246	-7.15399	0.000136117	0.00115968	-14.6519	6.55e-12	4.58e-10	-11.0902	1.83e-07	4.23e-06	-9.79275	4.33e-07	7.07e-06	-10.4621	8.05e-08	1.63e-06
MAG_prokaryotic_01_00359	-11.671	5.23e-07	9.99e-06	-10.4574	5.42e-06	5.69e-05	-10.9624	2.6e-06	3.1e-05	-10.028	2.03e-05	0.000202296	-13.9667	4.7e-07	7.12e-06	-8.51247	0.000210536	0.00193507	-5.89799	0.0171847	0.0579659	-2.84323	0.21304	0.389031	-11.7482	2.5e-05	0.000210375
MAG_prokaryotic_01_00360	-10.2519	0.0117153	0.0531322	-10.4244	0.0106259	0.0444316	-11.8883	0.0124043	0.0587814	0.740425	0.848785	0.90186	-0.562647	0.88482	0.929086	-11.8108	0.021285	0.111601	-2.51937	0.549123	0.676339	2.71384	0.484654	0.649222	-11.6815	0.0851382	0.174627
MAG_prokaryotic_01_00368	-12.4794	0.000166792	0.00136158	-14.4418	6.44e-05	0.000504422	-13.626	0.000175415	0.00139258	-7.87013	0.0145747	0.0579665	-11.942	0.000577499	0.00416424	-12.8877	0.000384389	0.00333378	-11.1921	0.00453378	0.0217184	-9.74756	0.00487623	0.0231403	-10.5823	0.00331644	0.013336
MAG_prokaryotic_01_00371	-8.96249	0.000138976	0.00116241	-9.43388	6.14e-05	0.000483214	-11.5073	1.76e-06	2.18e-05	-4.7789	0.0418486	0.12405	-6.46621	0.00597063	0.0301566	-20.2071	0.0880615	0.309421	-5.8381	0.0217322	0.0690868	-10.9703	2.92e-05	0.000281221	-5.59046	0.0176034	0.0522466
MAG_prokaryotic_01_00372	-9.11446	2.12e-08	7.08e-07	-9.22569	1.43e-08	3.32e-07	-11.9842	2.3e-13	2.21e-11	-7.10197	1.28e-05	0.000134854	-12.9538	7.6e-15	8.31e-13	-9.89607	1.26e-09	4.61e-08	-10.1721	9.92e-09	3.5e-07	-10.125	9.09e-10	3.4e-08	-10.2524	4.8e-10	2.16e-08
MAG_prokaryotic_01_00374	-9.32718	1.74e-09	9.09e-08	-9.73553	3.37e-10	1.33e-08	-12.1879	1.75e-14	2.31e-12	-13.2978	1.59e-14	1.88e-12	-14.2302	1.93e-15	2.53e-13	-11.0824	2.31e-12	1.89e-10	-10.4571	2.73e-09	1.14e-07	-12.2094	9.51e-12	7.15e-10	-11.1595	4.82e-11	3.15e-09
MAG_prokaryotic_01_00377	-8.78842	0.000172288	0.00139986	-8.15475	0.000485199	0.00307079	-12.0867	6.35e-07	8.76e-06	-13.8815	8.67e-07	1.23e-05	-5.91446	0.011414	0.0501818	-9.29295	8.08e-05	0.000813442	-9.41759	0.000332999	0.00265135	-11.325	2.15e-05	0.000215276	-9.24614	0.000147676	0.000963294
MAG_prokaryotic_01_00379	-8.56045	9.74e-06	0.000118028	-9.67951	6.14e-07	8.5e-06	-10.5526	8.41e-08	1.44e-06	-9.65032	1.19e-06	1.63e-05	-13.3434	4.72e-09	1.13e-07	-8.40163	1.57e-05	0.00018673	-12.6676	2.71e-06	4.29e-05	-9.45346	5.41e-06	6.38e-05	-10.1038	2.09e-06	2.56e-05
MAG_prokaryotic_01_00383	-9.09784	1.39e-07	3.27e-06	-9.30985	7.11e-08	1.31e-06	-11.6182	3.02e-11	1.36e-09	-6.3298	0.000247434	0.00188713	-6.96927	5.5e-05	0.000513746	-8.8841	2.87e-07	5.22e-06	-6.05673	0.00118053	0.00752851	-8.60965	9.66e-07	1.42e-05	-9.54035	6.81e-08	1.42e-06
MAG_prokaryotic_01_00384	-8.32977	4.13e-06	5.66e-05	-8.42547	3.2e-06	3.6e-05	-12.0805	7.91e-11	3.1e-09	-7.37798	4.7e-05	0.000426802	-11.0989	2.78e-09	7.08e-08	-8.65518	1.86e-06	2.75e-05	-9.41795	2.78e-06	4.39e-05	-10.264	1.06e-07	2.09e-06	-9.31438	6.01e-07	8.84e-06
MAG_prokaryotic_01_00386	-8.63112	7.36e-08	1.98e-06	-9.69607	1.55e-09	4.81e-08	-13.3405	2.61e-15	4.42e-13	-9.31009	8.63e-09	2.2e-07	-14.914	9.6e-15	1.01e-12	-9.42451	5e-09	1.54e-07	-8.4859	1.3e-06	2.26e-05	-10.2599	1.46e-09	5.07e-08	-10.2454	1.1e-09	4.25e-08
MAG_prokaryotic_01_00387	-8.17441	0.000185179	0.00148992	-8.74193	6.44e-05	0.000504422	-12.0622	8.64e-08	1.47e-06	-5.46364	0.0124475	0.0513961	-4.87892	0.0255796	0.0919287	-17.4093	9.11e-05	0.00090779	-6.86978	0.00380027	0.0190143	-7.19287	0.00115059	0.00693459	-12.4755	3.98e-06	4.45e-05
MAG_prokaryotic_01_00388	-9.27945	9.54e-10	5.62e-08	-8.85168	5.37e-09	1.42e-07	-12.3593	4.63e-16	1.05e-13	-7.53609	6.8e-07	9.87e-06	-11.034	4.23e-13	2.85e-11	-12.6587	1.15e-16	3.51e-14	-10.6321	1.16e-10	8.04e-09	-10.2955	1.79e-11	1.21e-09	-10.4413	8.25e-12	7.04e-10
MAG_prokaryotic_01_00389	-8.14068	1.23e-07	2.98e-06	-7.51396	1.05e-06	1.36e-05	-11.936	1.45e-14	1.97e-12	-7.10319	3.98e-06	4.75e-05	-8.56734	2.77e-08	5.48e-07	-10.208	3.96e-11	2.22e-09	-9.6788	8.73e-09	3.14e-07	-9.56221	1.05e-09	3.81e-08	-10.7354	1.19e-11	9.49e-10
MAG_prokaryotic_01_00391	-10.5505	5.82e-07	1.09e-05	-10.0307	1.92e-06	2.3e-05	-12.7665	7.91e-09	1.76e-07	-8.10119	0.000124272	0.00101909	-13.725	1.41e-08	2.95e-07	-13.8238	1.59e-08	4.16e-07	-4.47704	0.0483831	0.122635	-10.8529	2.9e-06	3.7e-05	-10.6534	3.43e-06	3.91e-05
MAG_prokaryotic_01_00393	-8.83465	4.59e-07	8.98e-06	-9.6866	3.33e-08	6.8e-07	-12.1856	1.25e-11	6.42e-10	-20.6684	0.00546566	0.026981	-5.88602	0.00077572	0.00538748	-10.0807	1.21e-08	3.28e-07	-8.14393	2.05e-05	0.000244742	-11.2897	5.46e-09	1.62e-07	-10.2731	2.77e-08	6.6e-07
MAG_prokaryotic_01_00395	-9.13206	1.84e-05	0.000203978	-8.35626	8.74e-05	0.000660439	-12.4996	1.28e-08	2.68e-07	-6.87116	0.00127044	0.00783324	-10.8205	7.06e-07	1.02e-05	-15.1935	1.84e-08	4.69e-07	-6.73834	0.00351075	0.017893	-9.57349	1.61e-05	0.000167043	-10.8495	2.2e-06	2.66e-05
MAG_prokaryotic_01_00401	-8.65347	9.11e-06	0.000111727	-9.83471	4.81e-07	6.88e-06	-10.4505	1.08e-07	1.81e-06	-10.3136	2.41e-07	3.97e-06	-12.2659	3.75e-09	9.24e-08	-8.43388	1.61e-05	0.000191517	-10.3874	3.16e-06	4.91e-05	-11.1311	2.71e-07	4.74e-06	-9.96587	1.24e-06	1.63e-05
MAG_prokaryotic_01_00405	-7.84029	0.0270229	0.104518	-9.23406	0.00949127	0.0404713	-11.6151	0.00204501	0.0124515	-11.3752	0.00395865	0.0206861	-2.9718	0.400884	0.557356	-11.773	0.00280177	0.0197296	-8.64344	0.0318587	0.0910707	-1.63236	0.644624	0.77392	-9.4591	0.015706	0.0476696
MAG_prokaryotic_01_00406	-8.22692	6.17e-06	8.03e-05	-10.6202	1.29e-08	3.03e-07	-12.6919	8.65e-09	1.9e-07	-11.8409	7.81e-08	1.5e-06	-11.4587	4.51e-08	8.49e-07	-12.1977	6.71e-08	1.44e-06	-11.2549	1.3e-05	0.000164764	-10.2621	3.68e-06	4.55e-05	-10.5796	8.69e-06	8.59e-05
MAG_prokaryotic_01_00407	-8.77689	0.000134906	0.00113527	-8.27733	0.000315688	0.0020867	-11.9369	4.11e-07	5.95e-06	-6.24145	0.00663018	0.0316714	-5.17455	0.0242776	0.0887578	-8.95265	0.00010552	0.00103461	-11.502	2.8e-05	0.000322361	-11.3557	9.8e-06	0.000107602	-9.7813	4.68e-05	0.000357846
MAG_prokaryotic_01_00409	-8.13782	0.000751443	0.005062	-10.157	2.75e-05	0.000236328	-16.5234	2.61e-06	3.12e-05	-7.10344	0.00332144	0.0178513	-5.73305	0.017584	0.0701501	-10.2911	2.64e-05	0.000299621	-5.22644	0.0452567	0.116996	-10.7956	4.37e-05	0.000403099	-8.63654	0.000465911	0.00253678
MAG_prokaryotic_01_00410	-10.2257	2.78e-07	5.85e-06	-10.8131	5.81e-08	1.1e-06	-13.2627	2.18e-10	7.52e-09	-14.0133	1.15e-09	3.76e-08	-6.90375	0.000510935	0.0037503	-12.084	4.67e-09	1.44e-07	-5.60185	0.00904289	0.0360826	-11.7833	1.34e-07	2.56e-06	-9.09571	7.61e-06	7.66e-05
MAG_prokaryotic_01_00411	-9.16275	7.47e-08	1.99e-06	-8.72216	2.99e-07	4.55e-06	-12.6111	9.59e-13	7.36e-11	-7.12208	2.93e-05	0.000281385	-13.1177	1.95e-12	1.07e-10	-14.3734	1.06e-12	9.66e-11	-11.6211	1.15e-08	3.93e-07	-10.5743	8.21e-09	2.32e-07	-10.2622	1.22e-08	3.28e-07
MAG_prokaryotic_01_00416	-11.0771	4.05e-07	8.04e-06	-10.0712	3.3e-06	3.69e-05	-12.4751	8.12e-08	1.4e-06	-9.92347	8.82e-06	9.64e-05	-12.7062	2.54e-07	4.1e-06	-8.0099	0.000210794	0.00193644	-4.12323	0.0758941	0.169729	-10.8098	1.38e-05	0.000144926	-8.34332	0.000186147	0.00116868
MAG_prokaryotic_01_00423	-10.8526	0.000154097	0.00127243	-9.54016	0.000802425	0.00480962	-13.9993	2.34e-05	0.000225633	-12.8951	8.73e-05	0.000741382	-7.08721	0.0127668	0.0548702	-8.11434	0.00440227	0.029643	-11.5891	0.00122367	0.00775714	-10.6559	0.000833955	0.00527493	-10.0318	0.00117458	0.00556528
MAG_prokaryotic_01_00424	-8.43042	1.16e-05	0.000136979	-8.50741	9.61e-06	9.36e-05	-10.3087	1.56e-07	2.51e-06	-12.7587	3.89e-08	8.13e-07	-13.5929	2.76e-08	5.46e-07	-12.6414	2.37e-08	5.9e-07	-11.6239	6.66e-06	9.3e-05	-8.84817	1.81e-05	0.000184726	-9.49923	7.15e-06	7.28e-05
MAG_prokaryotic_01_00425	-10.2073	5.22e-05	0.000501274	-13.7886	4e-06	4.38e-05	-12.1009	1.38e-05	0.000140164	-11.893	5.51e-05	0.000491633	-12.1884	3.51e-05	0.000341932	-12.2386	4.3e-05	0.000461055	-4.12794	0.123514	0.240586	-8.92083	0.00113752	0.00686328	-9.03297	0.00106812	0.00512725
MAG_prokaryotic_01_00431	-10.5076	0.000110047	0.000949824	-8.94796	0.000913511	0.00539598	-14.0879	9.69e-06	0.000101622	-7.92948	0.00348369	0.0186053	-6.00241	0.0259874	0.0930184	-13.3523	2.71e-05	0.000305734	-11.6894	0.000686107	0.00483254	-10.0333	0.000677138	0.00439336	-11.0649	0.000440967	0.00242176
MAG_prokaryotic_01_00432	-8.17101	0.000486317	0.00345151	-7.58191	0.00118839	0.00681192	-12.6189	2.1e-06	2.55e-05	-5.45836	0.0197112	0.0728445	-6.78952	0.0038804	0.0211957	-11.4532	9.35e-06	0.000117423	-11.124	0.000321696	0.00257606	-9.13771	0.000383475	0.00268337	-9.55926	0.000286854	0.00168554
MAG_prokaryotic_01_00433	-10.4954	0.00186149	0.011169	-10.5177	0.00180915	0.00979557	-11.168	0.00123218	0.0079837	-6.0792	0.0687592	0.173661	-3.27813	0.324972	0.486861	-6.72755	0.0439322	0.194184	-10.6234	0.00916727	0.0364483	-8.32072	0.0174085	0.0644736	-10.0165	0.00717994	0.0252252
MAG_prokaryotic_01_00452	-7.74686	0.000492953	0.00349087	-7.54117	0.000692448	0.0042061	-10.6277	2.22e-06	2.7e-05	-6.5047	0.00346938	0.0185415	-4.61799	0.0377221	0.121211	-9.42263	2.58e-05	0.000292888	-5.65729	0.0186704	0.0614614	-5.13068	0.0213001	0.0755374	-9.11147	6.83e-05	0.000496059
MAG_prokaryotic_01_00455	-9.96054	2.87e-06	4.16e-05	-7.87119	0.000195332	0.00136317	-9.20582	1.55e-05	0.00015595	-7.31068	0.000582718	0.00398859	-12.6553	1.92e-07	3.18e-06	-12.021	2.56e-07	4.7e-06	-4.74111	0.0379957	0.103335	-10.7558	1.14e-05	0.000122635	-7.9495	0.000263879	0.00157542
MAG_prokaryotic_01_00456	-9.30543	2.22e-06	3.37e-05	-8.79838	7.52e-06	7.55e-05	-11.9995	3.29e-09	8.04e-08	-4.96315	0.01143	0.0481586	-5.61144	0.00425622	0.0228948	-8.75724	9.07e-06	0.000114305	-5.23753	0.0136075	0.0488278	-8.66913	1.97e-05	0.00019978	-10.0734	1.51e-06	1.94e-05
MAG_prokaryotic_01_00460	-9.70528	3.94e-08	1.19e-06	-9.41874	9.7e-08	1.72e-06	-12.0575	1.2e-11	6.2e-10	-8.28992	2.75e-06	3.43e-05	-7.98211	6.3e-06	7.3e-05	-9.98945	1.68e-08	4.33e-07	-8.3914	1.17e-05	0.000150724	-13.179	1.59e-11	1.1e-09	-10.4358	6.53e-09	1.95e-07
MAG_prokaryotic_01_00462	-9.04052	0.000149853	0.00124217	-11.0763	3.87e-06	4.26e-05	-14.4314	9.2e-08	1.56e-06	-6.20269	0.00925512	0.0412174	-14.0132	3.72e-07	5.76e-06	-13.6689	3.96e-07	6.95e-06	-4.89357	0.0572956	0.138794	-12.4483	1.17e-05	0.000125571	-11.3687	2.18e-05	0.000187422
MAG_prokaryotic_01_00465	-8.63073	1.17e-05	0.000138107	-9.18087	3.14e-06	3.54e-05	-13.095	1.02e-10	3.83e-09	-8.3933	2.12e-05	0.000210383	-16.1293	9.78e-11	3.39e-09	-10.3001	2.02e-07	3.83e-06	-11.0523	6.61e-07	1.27e-05	-5.27992	0.00738285	0.0324633	-11.3876	5.92e-08	1.26e-06
MAG_prokaryotic_01_00466	-8.6493	1.12e-06	1.88e-05	-10.613	3.08e-09	8.72e-08	-12.0496	1.23e-10	4.57e-09	-5.01327	0.00468751	0.0238118	-13.0435	2.28e-10	7.33e-09	-11.0731	2.51e-09	8.35e-08	-13.438	6.76e-07	1.29e-05	-10.2211	2.19e-07	3.96e-06	-9.7454	4.15e-07	6.48e-06
MAG_prokaryotic_01_00469	-9.91191	4.83e-09	2.12e-07	-10.4519	7.85e-10	2.72e-08	-12.1134	2.56e-11	1.19e-09	-13.0939	3.25e-10	1.24e-08	-14.0124	4.05e-10	1.22e-08	-8.68248	3.24e-07	5.82e-06	-12.5203	3.36e-07	7.07e-06	-10.557	6.64e-08	1.4e-06	-9.35095	3.45e-07	5.55e-06
MAG_prokaryotic_01_00475	-6.59397	0.0100418	0.0467225	-8.20618	0.0013785	0.00773343	-13.1376	4.45e-06	5.03e-05	-5.01642	0.050322	0.140655	-13.2259	1.24e-05	0.000133997	-13.2778	1.5e-05	0.000180243	-11.6262	0.000452296	0.00342153	-9.54654	0.000593308	0.0039067	-10.065	0.000395063	0.00221278
MAG_prokaryotic_01_00476	-7.3615	0.000140075	0.00116952	-8.57612	9.24e-06	9.05e-05	-11.0997	1.27e-08	2.66e-07	-6.1524	0.00146806	0.00886575	-12.9133	3.37e-10	1.04e-08	-8.50715	1.13e-05	0.000139366	-10.0888	2.73e-06	4.32e-05	-8.01914	4.21e-05	0.000389787	-10.509	2.09e-07	3.61e-06
MAG_prokaryotic_01_00477	-9.46477	0.00212001	0.0125018	-9.94914	0.00126219	0.00716718	-11.7476	0.000255884	0.0019526	-4.11885	0.178989	0.325071	-3.85885	0.207945	0.368105	-9.96759	0.00149183	0.0112594	-5.93856	0.074443	0.167302	-10.6003	0.00236222	0.0127364	-10.4622	0.00267063	0.0111556
MAG_prokaryotic_01_00500	-9.4465	0.000729452	0.00493603	-8.48152	0.00229002	0.0120167	-12.8713	7.55e-05	0.000653685	-3.89998	0.159184	0.300528	-11.1996	0.000253215	0.0020199	-5.88465	0.0339332	0.160745	-4.14985	0.166398	0.296465	-9.98872	0.00182921	0.0103045	-8.026	0.0059853	0.0217201
MAG_prokaryotic_01_00501	-8.56141	1.19e-05	0.000140544	-8.38727	1.77e-05	0.000159716	-12.5877	5.27e-09	1.23e-07	-12.7096	5.17e-08	1.04e-06	-13.6486	3.5e-08	6.72e-07	-13.6865	8.11e-08	1.72e-06	-10.5446	1.14e-05	0.000147288	-11.6116	1.91e-06	2.57e-05	-11.4482	4.6e-06	5.04e-05
MAG_prokaryotic_01_00503	-9.15031	3.03e-07	6.3e-06	-10.7403	2.04e-09	6.16e-08	-12.7772	4.37e-12	2.63e-10	-8.828	8.83e-07	1.25e-05	-5.83357	0.00108492	0.00718117	-13.66	2.96e-12	2.31e-10	-6.98594	0.000306733	0.00247043	-10.7621	1.83e-08	4.61e-07	-9.69308	1.42e-07	2.6e-06
MAG_prokaryotic_01_00508	-8.02701	0.00178891	0.0107904	-8.25561	0.00132204	0.00746225	-15.7703	0.000353194	0.00260526	-16.7366	0.00481602	0.0243475	-15.2769	0.000352152	0.00270701	-18.6916	0.122784	0.375841	-3.55037	0.200287	0.338265	-14.0121	0.0022784	0.0123634	-14.9166	0.0162527	0.0489564
MAG_prokaryotic_01_00509	-9.97975	2.21e-10	1.68e-08	-9.4302	2e-09	6.06e-08	-12.9487	2.6e-16	6.42e-14	-8.37286	1.02e-07	1.9e-06	-12.7434	1.2e-15	1.66e-13	-11.0363	2.51e-12	2.03e-10	-9.32	4.46e-08	1.26e-06	-11.819	2.55e-13	3.44e-11	-10.1213	1.58e-10	8.39e-09
MAG_prokaryotic_01_00510	-9.2361	2.85e-10	2.08e-08	-8.81654	1.74e-09	5.36e-08	-12.4295	2.57e-17	9.56e-15	-8.69373	2.97e-09	8.65e-08	-11.2527	1.88e-14	1.85e-12	-11.2166	2.1e-14	3.18e-12	-10.7825	1.24e-11	1.23e-09	-10.4655	1.38e-12	1.43e-10	-10.3158	2.41e-12	2.65e-10
MAG_prokaryotic_01_00512	-7.65581	5.96e-06	7.77e-05	-6.76963	6.04e-05	0.000476639	-11.3911	4.28e-10	1.33e-08	-13.0457	4.76e-09	1.31e-07	-10.8712	4.82e-09	1.15e-07	-10.4097	7.97e-09	2.29e-07	-11.7981	1.66e-06	2.8e-05	-9.83684	5.44e-07	8.64e-06	-10.2242	7.66e-07	1.08e-05
MAG_prokaryotic_01_00515	-10.3179	2.16e-07	4.73e-06	-9.60015	1.38e-06	1.73e-05	-13.4986	4.27e-11	1.84e-09	-10.1272	4.31e-07	6.65e-06	-6.44151	0.00119139	0.00777609	-13.5788	8.2e-11	4.1e-09	-10.0589	4.24e-06	6.3e-05	-12.9211	8.45e-09	2.38e-07	-9.72989	1.5e-06	1.93e-05
MAG_prokaryotic_01_00518	-10.2165	4.37e-06	5.93e-05	-8.4412	0.00014162	0.00102136	-13.9488	6.41e-09	1.46e-07	-6.84683	0.00204481	0.0118005	-13.1478	5.27e-08	9.81e-07	-8.17035	0.000236453	0.00214882	-10.2829	3.98e-05	0.000436146	-5.99308	0.00710244	0.0314525	-10.1399	1.31e-05	0.000121832
MAG_prokaryotic_01_00519	-10.117	0.000144902	0.00120525	-8.27855	0.00178278	0.00966323	-12.3325	9.64e-06	0.000101244	-5.86574	0.0268759	0.0911831	-5.29955	0.0453907	0.138111	-13.6386	1.42e-05	0.000171773	-10.5833	0.000699792	0.00490917	-11.0401	0.000244301	0.00180981	-11.3533	0.000260313	0.00155747
MAG_prokaryotic_01_00521	-10.1441	0.000157347	0.00129635	-10.664	7.59e-05	0.000584111	-12.6605	1.74e-05	0.000172714	-11.7771	8.38e-05	0.000715779	-11.8711	5.81e-05	0.000540114	-5.88358	0.0268608	0.134202	-7.95597	0.00710363	0.0301972	-10.6642	0.000574616	0.00380362	-10.5174	0.000736255	0.00372791
MAG_prokaryotic_01_00524	-9.26495	2.95e-06	4.25e-05	-9.45935	1.84e-06	2.21e-05	-14.2828	1.16e-09	3.21e-08	-5.79277	0.00340986	0.0182706	-12.9772	7.02e-09	1.61e-07	-11.2873	4.68e-08	1.05e-06	-5.77564	0.00701579	0.0299378	-9.34222	8.87e-06	9.88e-05	-10.3658	2.04e-06	2.51e-05
MAG_prokaryotic_01_00526	-8.15728	2.78e-05	0.000294028	-8.76619	6.75e-06	6.88e-05	-11.2778	1.15e-08	2.43e-07	-6.47103	0.000893828	0.00579253	-7.20667	0.000218997	0.0017776	-9.95081	4.14e-07	7.22e-06	-4.11392	0.0503388	0.126363	-11.5245	1.28e-07	2.46e-06	-8.90221	7.88e-06	7.88e-05
MAG_prokaryotic_01_00529	-10.9128	3.81e-07	7.66e-06	-11.0849	2.5e-07	3.88e-06	-14.5745	1.67e-10	6.01e-09	-13.3553	5.57e-09	1.5e-07	-5.70404	0.00778815	0.0372181	-10.9644	4e-07	7.01e-06	-12.9997	5.24e-07	1.04e-05	-11.4925	5.21e-07	8.31e-06	-6.13864	0.00423158	0.0163112
MAG_prokaryotic_01_00530	-9.65024	2.6e-06	3.83e-05	-10.1924	7.55e-07	1.02e-05	-14.1002	8.12e-08	1.4e-06	-4.34504	0.0328557	0.105652	-12.8141	1.43e-07	2.42e-06	-13.3698	3.41e-07	6.11e-06	-11.7814	2.59e-05	0.000300324	-8.23864	0.000132168	0.00105806	-8.43149	8.86e-05	0.000622312
MAG_prokaryotic_01_00531	-8.55581	9.63e-05	0.000845445	-8.40911	0.000125959	0.000917471	-12.2886	1.03e-07	1.72e-06	-13.2125	2.95e-07	4.75e-06	-4.52716	0.0387535	0.123678	-14.1039	2.96e-07	5.36e-06	-5.88964	0.0131627	0.0476421	-9.978	2.81e-05	0.000271666	-10.926	1.31e-05	0.000121817
MAG_prokaryotic_01_00532	-8.81067	4.46e-09	1.98e-07	-8.23659	4.09e-08	8.18e-07	-11.3992	7.78e-14	8.35e-12	-6.73289	7.44e-06	8.27e-05	-13.5973	5.31e-16	8.03e-14	-10.124	2.52e-11	1.49e-09	-10.8869	3.36e-10	1.96e-08	-9.04479	5.52e-09	1.63e-07	-10.2748	9.5e-11	5.57e-09
MAG_prokaryotic_01_00533	-9.58516	5.22e-08	1.49e-06	-9.10121	2.34e-07	3.65e-06	-12.9501	5.01e-13	4.24e-11	-8.44192	1.69e-06	2.22e-05	-8.18454	3.42e-06	4.24e-05	-13.9194	7.68e-14	9.85e-12	-10.1992	1.38e-07	3.36e-06	-12.6776	7.74e-11	4.1e-09	-10.3302	9.91e-09	2.75e-07
MAG_prokaryotic_01_00535	-8.93682	0.000692349	0.00471689	-11.2035	2.8e-05	0.000240179	-12.9104	9.81e-06	0.000102799	-12.6966	3.98e-05	0.000366712	-12.0138	3.62e-05	0.000351622	-13.0522	2.92e-05	0.000326913	-4.38166	0.122802	0.239786	-10.9154	0.000374708	0.0026359	-8.7693	0.0015234	0.00692429
MAG_prokaryotic_01_00537	-10.2831	0.000271163	0.00207881	-10.4757	0.000209983	0.00145217	-10.6689	0.000197011	0.00154697	-11.8994	0.000141694	0.00114426	-10.9675	0.000220053	0.0017845	-12.9319	7.77e-05	0.000784828	-11.2611	0.00149351	0.00911963	-4.48869	0.109728	0.252123	-10.6402	0.00102942	0.00495768
MAG_prokaryotic_01_00541	-8.55535	6.48e-08	1.78e-06	-8.86371	2.15e-08	4.71e-07	-12.7212	2.32e-15	4.01e-13	-9.96299	3.92e-10	1.45e-08	-7.9022	6.13e-07	8.99e-06	-10.4906	4.25e-11	2.35e-09	-11.3278	1.59e-10	1.04e-08	-13.2103	1.41e-13	2.09e-11	-10.4048	1.32e-10	7.29e-09
MAG_prokaryotic_01_00546	-10.9839	0.000108944	0.000941787	-9.88838	0.00040682	0.00261803	-13.032	6.03e-05	0.000532096	-11.9321	0.00021217	0.00164274	-5.70014	0.0398395	0.126137	-11.384	0.000182738	0.00170426	-9.22685	0.0044058	0.0212549	-9.16126	0.00263347	0.0139666	-10.0055	0.00185145	0.00816657
MAG_prokaryotic_01_00553	-9.74943	7.88e-09	3.16e-07	-11.1244	4.9e-11	2.47e-09	-12.981	4.71e-14	5.46e-12	-8.41017	6.64e-07	9.67e-06	-14.6851	3.61e-15	4.41e-13	-9.44109	2.43e-08	6e-07	-7.81626	1.94e-05	0.000232921	-12.5654	1.65e-11	1.13e-09	-9.80885	1.13e-08	3.07e-07
MAG_prokaryotic_01_00554	-9.00464	2.47e-07	5.3e-06	-10.8374	5.92e-10	2.13e-08	-11.4858	7.62e-11	3.02e-09	-9.45173	7.64e-08	1.47e-06	-11.5456	1.29e-10	4.38e-09	-9.60437	4.28e-08	9.78e-07	-9.70783	4.79e-07	9.63e-06	-13.0242	2.61e-10	1.18e-08	-12.1902	6.74e-10	2.83e-08
MAG_prokaryotic_01_00558	-8.60073	5.37e-06	7.1e-05	-8.40323	8.76e-06	8.64e-05	-12.7567	2.72e-11	1.24e-09	-7.61619	5.67e-05	0.000503321	-8.31227	1.13e-05	0.000122791	-9.56293	4.46e-07	7.7e-06	-7.16952	0.000455109	0.00343629	-6.93057	0.000255313	0.00188539	-9.62654	4.86e-07	7.39e-06
MAG_prokaryotic_01_00560	-9.9576	6.54e-06	8.45e-05	-8.22621	0.000188799	0.00132044	-14.0566	5.91e-09	1.36e-07	-5.43317	0.0136523	0.055224	-15.6481	8.27e-08	1.47e-06	-9.48406	1.91e-05	0.000223461	-5.38914	0.0236696	0.0734876	-4.20146	0.0566646	0.157417	-17.7519	0.0113643	0.0367939
MAG_prokaryotic_01_00561	-8.71711	3.05e-06	4.36e-05	-7.21795	0.000107898	0.000797108	-12.48	3.43e-10	1.1e-08	-4.79216	0.0101529	0.0440898	-12.4921	1.69e-09	4.48e-08	-13.1539	1.14e-09	4.2e-08	-11.3242	1.05e-06	1.88e-05	-8.95995	5.31e-06	6.29e-05	-10.3337	5.94e-07	8.75e-06
MAG_prokaryotic_01_00564	-7.88018	0.00223869	0.0131195	-9.62458	0.000204102	0.00141791	-13.649	9.48e-06	9.98e-05	-6.30714	0.0146228	0.0580807	-4.97081	0.0536608	0.155082	-12.3203	2.61e-05	0.00029577	-11.2614	0.000711643	0.00497847	-8.59984	0.00167663	0.00957745	-9.70043	0.00067032	0.00344469
MAG_prokaryotic_01_00567	-9.39107	3.21e-06	4.55e-05	-10.4555	2.45e-07	3.8e-06	-12.1829	9.27e-09	2.01e-07	-5.26622	0.00879441	0.0396291	-13.2993	1.49e-08	3.11e-07	-10.0979	8.83e-07	1.41e-05	-11.2625	6.33e-06	8.9e-05	-10.597	2.75e-06	3.52e-05	-9.8823	5.87e-06	6.16e-05
MAG_prokaryotic_01_00568	-10.0726	3.87e-07	7.76e-06	-10.042	4.11e-07	6.02e-06	-11.3338	2.95e-08	5.7e-07	-5.37113	0.00641079	0.030732	-4.03393	0.0403851	0.127268	-7.28808	0.00022377	0.00204402	-7.4089	0.00061308	0.00439248	-3.94775	0.0453589	0.133756	-11.9535	3.53e-06	4.01e-05
MAG_prokaryotic_01_00578	-10.905	2.85e-07	5.96e-06	-10.8324	3.16e-07	4.77e-06	-13.6475	2.66e-07	4.01e-06	-9.87801	7.02e-06	7.86e-05	-12.8757	5.8e-07	8.54e-06	-11.6201	6.75e-07	1.12e-05	-4.4428	0.0470615	0.12018	-9.60131	4.3e-05	0.000397159	-8.07763	0.000219305	0.00134381
MAG_prokaryotic_01_00588	-9.60294	0.00013736	0.00115179	-8.8761	0.000414348	0.00266381	-11.1779	1.32e-05	0.000134912	-7.3912	0.0033607	0.0180463	-4.53466	0.0707653	0.186844	-19.8635	0.0951186	0.323152	-4.77951	0.0782315	0.173276	-14.2946	0.000200081	0.00151934	-9.13823	0.000479895	0.00260074
MAG_prokaryotic_01_00589	-9.48536	5.84e-08	1.64e-06	-9.07395	2.09e-07	3.32e-06	-12.6888	1.39e-12	9.9e-11	-6.89063	8.13e-05	0.000695886	-12.4938	8.61e-12	3.95e-10	-14.6526	2.14e-13	2.45e-11	-11.6888	8.22e-09	2.97e-07	-11.9942	5.91e-10	2.39e-08	-11.9331	6.39e-10	2.7e-08
MAG_prokaryotic_01_00592	-9.67569	0.000170291	0.00138739	-8.1636	0.00143122	0.00798596	-10.7885	4.13e-05	0.000377847	-6.63443	0.0097502	0.0428157	-13.0163	1.65e-05	0.000173267	-12.1634	2e-05	0.000233471	-10.0248	0.000941865	0.00625733	-8.7905	0.00124395	0.00741244	-10.7872	0.000367118	0.00207795
MAG_prokaryotic_01_00593	-8.98719	3.37e-05	0.000346345	-8.96166	3.5e-05	0.000292557	-11.0742	1.51e-06	1.9e-05	-12.1876	4.15e-06	4.92e-05	-11.5984	2.83e-06	3.57e-05	-12.5082	4.1e-06	5.59e-05	-5.00852	0.0320668	0.0915037	-7.24587	0.00132283	0.00782396	-10.253	0.000122801	0.000822973
MAG_prokaryotic_01_00596	-9.1987	0.0164783	0.0701584	-10.1612	0.00821601	0.035866	-13.6449	0.00117775	0.00765738	-4.86724	0.203559	0.352864	-5.0046	0.191107	0.3498	-12.9043	0.00214677	0.0155803	-11.1833	0.0145028	0.0511391	-10.2685	0.0132017	0.0519046	-8.50877	0.0299915	0.0798029
MAG_prokaryotic_01_00600	-10.9673	7.28e-05	0.00066607	-10.0628	0.000253886	0.00172027	-12.8591	1.04e-05	0.000108561	-8.55528	0.0019712	0.0114441	-5.1747	0.0588704	0.165148	-13.7424	2e-05	0.000233422	-12.0759	0.000538276	0.00396028	-9.47292	0.00109074	0.00661931	-9.44332	0.00101555	0.00490102
MAG_prokaryotic_01_00606	-8.29425	0.00029083	0.00221261	-8.9037	0.000101185	0.000752532	-14.6886	2.04e-08	4.07e-07	-11.7324	1.13e-06	1.55e-05	-6.03745	0.0083592	0.0393981	-10.128	1.21e-05	0.000148054	-8.66472	0.000567066	0.00412493	-3.73778	0.1025	0.240227	-9.2191	9.09e-05	0.000636412
MAG_prokaryotic_01_00607	-11.6355	2.6e-06	3.83e-05	-11.865	1.66e-06	2.03e-05	-14.8336	1.17e-08	2.47e-07	-8.07786	0.00107908	0.00682617	-6.26211	0.0111773	0.0494418	-11.1633	7.1e-06	9.11e-05	-7.78708	0.00357636	0.0181511	-11.977	5.36e-06	6.34e-05	-12.3254	3.21e-06	3.7e-05
MAG_prokaryotic_01_00609	-9.74939	3.86e-11	3.73e-09	-9.74471	3.92e-11	2.02e-09	-13.2972	2.64e-18	1.26e-15	-10.8918	3.88e-13	3.15e-11	-14.5115	1.82e-18	5.74e-16	-13.8936	2.84e-18	1.33e-15	-11.0225	3.52e-11	2.92e-09	-9.71407	1.6e-10	7.69e-09	-10.5005	6.94e-12	6.09e-10
MAG_prokaryotic_01_00612	-10.7409	5.69e-08	1.6e-06	-9.83972	6.09e-07	8.43e-06	-12.3412	1.3e-09	3.54e-08	-18.3146	2.88e-05	0.000276458	-5.88113	0.00281165	0.0162261	-9.61232	1.27e-06	1.95e-05	-4.73143	0.0260819	0.0789095	-11.8402	1.43e-07	2.72e-06	-13.0758	2.91e-07	4.78e-06
MAG_prokaryotic_01_00621	-9.41294	4.41e-06	5.98e-05	-9.45871	3.96e-06	4.35e-05	-11.7822	1.77e-08	3.6e-07	-6.41494	0.00174134	0.0102886	-4.23172	0.0386243	0.123379	-8.41483	4.16e-05	0.000446923	-11.7425	1.89e-06	3.13e-05	-7.17675	0.000520913	0.0034977	-5.7346	0.00517857	0.0192765
MAG_prokaryotic_01_00622	-8.89763	1.27e-07	3.05e-06	-8.50312	4.43e-07	6.43e-06	-11.4898	1.25e-11	6.42e-10	-7.85632	3.17e-06	3.87e-05	-10.7405	2.86e-10	8.96e-09	-11.0954	6.63e-11	3.45e-09	-8.3268	5.28e-06	7.62e-05	-11.4736	1.52e-10	7.36e-09	-10.6353	9.43e-10	3.76e-08
MAG_prokaryotic_01_00623	-9.84755	1.76e-05	0.000197135	-9.90607	1.56e-05	0.00014396	-10.8895	2.69e-06	3.21e-05	-14.1246	3.58e-07	5.66e-06	-8.49749	0.000223876	0.00181127	-13.5635	2.04e-07	3.86e-06	-9.66624	0.000171911	0.00151489	-10.3368	2.96e-05	0.000284499	-8.56556	0.000253363	0.00152373
MAG_prokaryotic_01_00630	-9.17434	3.29e-07	6.75e-06	-8.53769	1.94e-06	2.32e-05	-10.8952	2.91e-09	7.19e-08	-5.41113	0.0025331	0.0142326	-5.23536	0.00347711	0.0193487	-12.4894	3.9e-10	1.66e-08	-5.7136	0.00326128	0.0169403	-9.06841	1.89e-06	2.55e-05	-9.19776	1.23e-06	1.62e-05
MAG_prokaryotic_01_00635	-8.7841	2.03e-06	3.12e-05	-8.484	4.45e-06	4.81e-05	-12.1503	1.34e-10	4.92e-09	-7.69272	3.3e-05	0.000312109	-14.2931	1.7e-11	7.22e-10	-9.48247	3.38e-07	6.07e-06	-9.53003	3.26e-06	5.05e-05	-10.1477	1.95e-07	3.57e-06	-10.3054	1.12e-07	2.16e-06
MAG_prokaryotic_01_00636	-9.71823	8.17e-09	3.26e-07	-8.92458	1.18e-07	2.04e-06	-12.9471	4.1e-14	4.83e-12	-7.33664	1.35e-05	0.00014167	-11.9147	4.21e-12	2.12e-10	-15.1095	7.57e-16	1.84e-13	-8.53357	3.09e-06	4.82e-05	-12.6253	8.91e-12	6.81e-10	-10.7992	4.87e-10	2.18e-08
MAG_prokaryotic_01_00637	-9.64463	1.79e-06	2.79e-05	-7.95641	7.99e-05	0.000610564	-12.1334	3.57e-09	8.62e-08	-6.12559	0.00239714	0.0135391	-5.59757	0.00551712	0.028328	-10.2516	4.65e-07	7.98e-06	-6.79857	0.00185973	0.010875	-5.2465	0.00939857	0.0393971	-10.7115	4.76e-07	7.28e-06
MAG_prokaryotic_01_00644	-8.68909	4.36e-06	5.93e-05	-10.2082	6.93e-08	1.28e-06	-11.887	4.21e-10	1.32e-08	-7.59119	6.06e-05	0.000534145	-9.38134	7.58e-07	1.09e-05	-14.5708	4.35e-13	4.47e-11	-10.5645	3.68e-07	7.62e-06	-10.2781	1.08e-07	2.12e-06	-10.0633	1.55e-07	2.8e-06
MAG_prokaryotic_01_00645	-9.96978	9.11e-06	0.000111774	-8.37675	0.000169493	0.00120004	-13.7724	7.37e-07	1e-05	-8.56774	0.000163646	0.00130094	-8.67336	0.000133839	0.0011428	-13.0403	2.64e-06	3.78e-05	-11.4257	0.000126467	0.00116025	-9.72388	9.89e-05	0.000822806	-9.85907	9.95e-05	0.000688492
MAG_prokaryotic_01_00646	-8.33694	0.000959592	0.00626212	-9.77747	0.000111882	0.000824647	-14.7922	1.12e-06	1.45e-05	-7.09962	0.00501147	0.0252084	-5.80644	0.0214364	0.081254	-9.37173	0.000232494	0.00211711	-6.91716	0.0116878	0.0436926	-9.63511	0.000321639	0.00231317	-9.7906	0.000246375	0.00148715
MAG_prokaryotic_01_00650	-10.2431	7.13e-05	0.000654312	-9.13068	0.000354177	0.00230759	-12.4505	1.2e-05	0.000123332	-11.5701	6.12e-05	0.000539103	-12.5386	3.05e-05	0.000301474	-8.10201	0.00159967	0.0120121	-4.80603	0.0810494	0.177641	-9.11449	0.0010751	0.00654182	-10.31	0.000624533	0.00324595
MAG_prokaryotic_01_00652	-9.1285	6.22e-05	0.00058501	-10.3588	6.76e-06	6.89e-05	-11.8407	1.51e-06	1.91e-05	-12.4806	5.86e-06	6.67e-05	-12.7648	3.59e-06	4.42e-05	-12.8108	5.25e-06	6.97e-05	-11.1908	0.000213555	0.00181756	-8.86396	0.000331782	0.00237526	-7.89436	0.000867052	0.00429051
MAG_prokaryotic_01_00654	-9.64021	0.000108176	0.000935879	-8.22153	0.00093506	0.00550808	-11.8516	3.51e-06	4.09e-05	-7.56187	0.00241461	0.0136235	-10.718	2.85e-05	0.000283412	-8.10561	0.00113687	0.00883367	-7.01383	0.00938043	0.0371054	-3.26481	0.188683	0.361022	-9.30434	0.000311397	0.00181106
MAG_prokaryotic_01_00658	-6.09614	5.35e-05	0.000512795	-6.91406	4.65e-06	5e-05	-8.85543	5.7e-09	1.32e-07	-6.44971	2.06e-05	0.000205052	-6.64384	1.16e-05	0.000126012	-13.0453	4.22e-13	4.36e-11	-8.8258	2.36e-07	5.24e-06	-8.73663	5.09e-08	1.1e-06	-9.3096	1.03e-08	2.83e-07
MAG_prokaryotic_01_00659	-6.23993	3.43e-05	0.000350874	-5.98225	7.12e-05	0.000552195	-9.53215	2.89e-10	9.54e-09	-4.83976	0.00131546	0.00806667	-5.81433	0.000114342	0.000991156	-8.64767	1.05e-08	2.92e-07	-5.7634	0.000405879	0.00312548	-8.68537	1.8e-08	4.55e-07	-8.92066	6.51e-09	1.95e-07
MAG_prokaryotic_01_00663	-10.5292	4.18e-09	1.87e-07	-11.9768	2.46e-11	1.37e-09	-11.8943	3.68e-11	1.61e-09	-9.18959	2.99e-07	4.81e-06	-7.41014	3.51e-05	0.000341932	-10.5348	4.38e-09	1.36e-07	-9.3338	1.56e-06	2.65e-05	-11.1464	1.34e-09	4.66e-08	-10.3981	9.47e-09	2.65e-07
MAG_prokaryotic_01_00670	-6.80983	6.93e-05	0.000639736	-7.26903	2.17e-05	0.000191542	-11.2122	1.49e-10	5.41e-09	-6.57477	0.000126549	0.001034	-12.4056	2.98e-11	1.19e-09	-8.39643	1.05e-06	1.66e-05	-10.3674	1.81e-07	4.2e-06	-7.53594	1.59e-05	0.000164632	-9.689	9.25e-08	1.83e-06
MAG_prokaryotic_01_00674	-5.6369	0.00411271	0.0221286	-6.33431	0.00127047	0.00721073	-9.87267	1.22e-06	1.56e-05	-11.7511	6.79e-07	9.86e-06	-10.4005	1.21e-06	1.66e-05	-12.626	8.42e-07	1.36e-05	-8.68776	0.000174029	0.00152921	-9.38095	3.31e-05	0.00031364	-10.3863	3.53e-05	0.000282521
MAG_prokaryotic_01_00675	-7.09155	0.00145924	0.00903648	-7.51187	0.000750763	0.00451849	-11.2767	1.03e-06	1.34e-05	-3.64336	0.101826	0.22379	-3.71411	0.0953482	0.226046	-10.5135	5.17e-06	6.88e-05	-5.47875	0.0233153	0.0726947	-8.26471	0.000383408	0.00268337	-8.25969	0.000343159	0.00196627
MAG_prokaryotic_01_00680	-9.97367	0.000118556	0.00101372	-8.56675	0.000819837	0.00490417	-14.9287	0.000382287	0.00280032	-7.32295	0.00458929	0.0233894	-3.03894	0.232463	0.394555	-17.1662	0.058341	0.237107	-1.80121	0.512288	0.646261	-16.9228	0.164104	0.330066	-16.7966	0.194162	0.312594
MAG_prokaryotic_01_00682	-11.4876	1.78e-05	0.000198871	-12.8348	3.47e-06	3.85e-05	-13.4358	8.27e-06	8.81e-05	-14.3757	5.62e-05	0.000499365	-14.3771	4.15e-05	0.000399083	-14.3854	7.88e-05	0.000795098	-4.21213	0.136151	0.257228	-14.3548	0.00172387	0.00981291	-12.5744	0.000730628	0.00370278
MAG_prokaryotic_01_00689	-4.68761	0.00666283	0.0331614	-6.3804	0.00022343	0.00153739	-9.37877	8.42e-08	1.44e-06	-4.59498	0.00789444	0.0363491	-13.4404	4.66e-10	1.39e-08	-10.8936	2.68e-09	8.82e-08	-3.92589	0.0357296	0.0989892	-9.69389	4.47e-07	7.27e-06	-9.05044	1.14e-06	1.53e-05
MAG_prokaryotic_01_00690	-4.23443	0.0275828	0.106222	-6.92984	0.000319511	0.00210807	-8.2298	2.26e-05	0.00021885	-7.29495	0.000185445	0.00145809	-10.7375	3.71e-07	5.76e-06	-11.879	1.67e-07	3.25e-06	-6.91669	0.0011887	0.00757332	-9.63645	1.45e-05	0.000151752	-7.93076	0.000104796	0.000718881
MAG_prokaryotic_01_00693	-11.3142	4.53e-12	6.08e-10	-11.3906	3.26e-12	2.34e-10	-12.5452	1.84e-14	2.42e-12	-9.48333	6.69e-09	1.77e-07	-11.9687	2.91e-13	2.08e-11	-12.4157	3.58e-14	5.18e-12	-10.8812	8.29e-10	4.24e-08	-13.0027	9.18e-15	1.95e-12	-9.88799	1.58e-09	5.76e-08
MAG_prokaryotic_01_00694	-10.483	1.63e-06	2.58e-05	-11.0084	4.98e-07	7.09e-06	-12.4644	2.85e-08	5.51e-07	-13.8894	3.03e-08	6.54e-07	-6.3634	0.00350681	0.0194702	-14.1645	1.44e-08	3.82e-07	-7.48844	0.00156548	0.00947993	-11.0127	3.4e-06	4.25e-05	-8.91695	6.12e-05	0.000451074
MAG_prokaryotic_01_00698	-10.9267	0.00318142	0.0177128	-12.9162	0.000853189	0.00507228	-10.0436	0.00671584	0.0350286	-11.6806	0.00389151	0.0203905	-12.0173	0.00294636	0.0168904	-7.88342	0.0314692	0.151867	-10.367	0.0181635	0.060219	-2.73978	0.452312	0.62169	-8.818	0.0219408	0.062316
MAG_prokaryotic_01_00703	-7.78513	0.00142964	0.00888108	-8.54917	0.000469836	0.00298237	-10.0215	5.29e-05	0.000473503	-3.4997	0.151153	0.290353	-3.01838	0.215616	0.376065	-8.84218	0.000340225	0.00299164	-22.2629	0.6011	0.715997	-10.5242	0.000159504	0.00124406	-11.1721	0.000171615	0.00109089
MAG_prokaryotic_01_00704	-7.91234	0.0028828	0.0162713	-9.7469	0.00026489	0.0017873	-11.5475	3.87e-05	0.0003562	-5.18992	0.0505121	0.141099	-11.6425	7.18e-05	0.00065083	-10.6915	0.000130154	0.00125604	-11.0237	0.00119221	0.00759048	-10.5445	0.000649913	0.00423643	-9.46383	0.00119711	0.005654
MAG_prokaryotic_01_00715	-10.5265	1.95e-09	9.91e-08	-10.78	8.01e-10	2.76e-08	-11.7537	2.94e-11	1.33e-09	-6.71989	0.000124577	0.00102066	-15.1513	4.56e-14	3.99e-12	-11.4241	1.18e-10	5.66e-09	-12.9107	9.56e-10	4.71e-08	-12.7406	1.01e-10	5.12e-09	-10.7564	3.29e-09	1.08e-07
MAG_prokaryotic_01_00730	-8.68101	9.77e-06	0.000118328	-8.67459	9.89e-06	9.59e-05	-12.0418	3.71e-09	8.94e-08	-7.22153	0.000242103	0.00185013	-11.0047	7.81e-08	1.4e-06	-9.09643	4.22e-06	5.74e-05	-9.79425	1.18e-05	0.000152031	-10.5151	1.21e-06	1.74e-05	-8.66707	1.85e-05	0.000163111
MAG_prokaryotic_01_00731	-9.28579	2.7e-08	8.58e-07	-8.67808	2.01e-07	3.22e-06	-12.7338	7.71e-14	8.3e-12	-6.38106	0.000132531	0.00107637	-15.3251	3.61e-15	4.41e-13	-10.0951	1.79e-09	6.23e-08	-10.6753	9.77e-09	3.46e-07	-9.94154	7.75e-09	2.2e-07	-9.82697	8.35e-09	2.39e-07
MAG_prokaryotic_01_00732	-9.17493	1.78e-05	0.000198871	-8.7946	3.73e-05	0.000309319	-9.67756	8.07e-06	8.62e-05	-12.581	1.61e-06	2.12e-05	-12.8568	9.87e-07	1.38e-05	-12.8994	1.67e-06	2.49e-05	-4.74756	0.039088	0.105374	-8.67916	0.000167987	0.00130113	-10.6462	5.75e-05	0.000428699
MAG_prokaryotic_01_00735	-9.49668	2.4e-08	7.8e-07	-8.36459	8.7e-07	1.16e-05	-11.6839	1.04e-11	5.47e-10	-14.9834	5.72e-14	5.79e-12	-11.6381	2.41e-11	9.85e-10	-9.45658	2.98e-08	7.22e-07	-10.8441	1.29e-08	4.31e-07	-10.9275	1.2e-09	4.27e-08	-10.2005	5.68e-09	1.74e-07
MAG_prokaryotic_01_00736	-9.19427	4.44e-08	1.31e-06	-8.86238	1.32e-07	2.25e-06	-12.0401	1.24e-12	9.07e-11	-9.45767	2.07e-08	4.71e-07	-12.4123	7.14e-13	4.5e-11	-10.3462	8.75e-10	3.35e-08	-11.5721	1.02e-09	4.94e-08	-11.4239	1.27e-10	6.34e-09	-10.7436	5.53e-10	2.41e-08
MAG_prokaryotic_01_00739	-7.77757	0.00106234	0.00683269	-8.0603	0.000696459	0.00422807	-11.0903	9.08e-06	9.6e-05	-4.63735	0.0506809	0.141395	-12.6266	9.51e-06	0.00010587	-12.6748	1.27e-05	0.000154845	-9.66011	0.000690888	0.00485428	-8.05143	0.00136842	0.00804925	-10.4043	0.000280476	0.00165328
MAG_prokaryotic_01_00741	-9.35068	1.47e-06	2.36e-05	-8.96394	3.43e-06	3.81e-05	-12.1434	1.86e-07	2.95e-06	-11.7644	1.19e-06	1.62e-05	-11.1089	7.12e-07	1.03e-05	-11.1921	8.81e-07	1.41e-05	-10.4964	8.46e-05	0.00082699	-7.46649	0.000296195	0.00214582	-7.93681	0.000160614	0.001032
MAG_prokaryotic_01_00744	-8.68583	3.24e-08	1e-06	-7.46944	1.96e-06	2.35e-05	-12.04	6.31e-14	6.91e-12	-6.48695	3.67e-05	0.000342547	-13.0285	1.57e-14	1.59e-12	-12.9677	9.93e-15	1.69e-12	-11.6196	3.72e-10	2.12e-08	-11.0417	9.68e-11	4.98e-09	-16.8888	5.72e-06	6.03e-05
MAG_prokaryotic_01_00745	-10.7021	8.64e-06	0.000106801	-9.09785	0.000125282	0.000913161	-13.6053	2.66e-06	3.18e-05	-12.5345	1.03e-05	0.000111454	-12.8239	6.36e-06	7.36e-05	-12.2755	7.29e-06	9.34e-05	-6.54077	0.011342	0.0428189	-10.7559	0.000135053	0.00107714	-9.67654	0.00027045	0.00160572
MAG_prokaryotic_01_00749	-9.90752	5.92e-05	0.00056043	-8.59672	0.000477557	0.003026	-11.0729	9.23e-06	9.75e-05	-5.261	0.0324362	0.104701	-5.4181	0.0276126	0.0974179	-9.1166	0.000229664	0.00209355	-4.09544	0.123185	0.24018	-5.49958	0.0258482	0.0875913	-25.4596	0.818818	0.869217
MAG_prokaryotic_01_00752	-8.24723	2.02e-07	4.47e-06	-8.275	1.84e-07	2.97e-06	-10.7591	1.42e-11	7.12e-10	-7.32501	3.96e-06	4.73e-05	-11.5299	8.92e-13	5.47e-11	-10.8848	9.57e-12	6.42e-10	-8.30935	1.4e-06	2.41e-05	-9.91062	1.06e-09	3.82e-08	-10.7646	4.64e-11	3.05e-09
MAG_prokaryotic_01_00761	-9.6424	9.12e-09	3.54e-07	-10.6079	2.69e-10	1.09e-08	-10.6262	2.75e-10	9.13e-09	-8.54168	3.75e-07	5.89e-06	-12.1466	1.93e-12	1.07e-10	-10.0482	2.43e-09	8.14e-08	-7.68528	2.35e-05	0.000276718	-9.44485	3.46e-08	7.93e-07	-10.0272	4.94e-09	1.55e-07
MAG_prokaryotic_01_00764	-7.89133	0.00475508	0.0250576	-8.88351	0.00150547	0.00835676	-10.9937	0.000122665	0.00101227	-12.8951	7.15e-05	0.000619748	-4.65504	0.095593	0.226441	-12.3478	5.69e-05	0.000594798	-5.43155	0.072638	0.164531	-11.1126	0.000575523	0.00380757	-7.54353	0.00798524	0.0275411
MAG_prokaryotic_01_00769	-9.81142	1.62e-06	2.57e-05	-9.43771	3.9e-06	4.29e-05	-10.9018	1.23e-07	2.03e-06	-5.21133	0.010693	0.0457736	-6.9092	0.000724611	0.00507111	-15.8527	1.19e-08	3.25e-07	-7.10604	0.00133763	0.00835585	-4.64896	0.0229311	0.0799931	-10.4774	1.18e-06	1.57e-05
MAG_prokaryotic_01_00770	-10.7114	4.07e-07	8.08e-06	-9.64913	4.79e-06	5.12e-05	-13.8776	5.89e-10	1.76e-08	-6.48312	0.00210523	0.0121156	-7.48256	0.000392313	0.00298399	-9.77689	3.99e-06	5.47e-05	-6.9901	0.00220773	0.0124885	-13.4766	1.84e-07	3.4e-06	-10.5755	1.82e-06	2.27e-05
MAG_prokaryotic_01_00775	-9.61912	5.06e-11	4.72e-09	-8.49793	6.49e-09	1.66e-07	-12.5702	9.32e-18	3.85e-15	-7.84515	8.43e-08	1.6e-06	-12.1245	1.29e-16	2.45e-14	-11.2838	1.31e-14	2.15e-12	-10.5517	2.59e-11	2.25e-09	-10.3024	2.07e-12	1.95e-10	-10.3119	1.94e-12	2.21e-10
MAG_prokaryotic_01_00776	-8.92666	4.38e-10	2.98e-08	-7.83245	4.37e-08	8.68e-07	-12.1102	2.6e-17	9.56e-15	-7.24588	4.08e-07	6.37e-06	-11.2217	4.46e-15	5.19e-13	-10.8008	4.39e-14	6.15e-12	-9.83777	1.96e-10	1.24e-08	-10.0511	2.21e-12	2.08e-10	-10.1709	1.2e-12	1.51e-10
MAG_prokaryotic_01_00777	-11.077	4.83e-06	6.47e-05	-9.47164	7.76e-05	0.000595141	-9.695	5.85e-05	0.000517355	-4.82777	0.0431935	0.126867	-2.51966	0.290878	0.45478	-26.8063	0.848679	0.928823	-2.6295	0.307661	0.457247	-26.7807	0.896113	0.942046	-10.1862	0.000117474	0.000793561
MAG_prokaryotic_01_00780	-8.11847	6.65e-06	8.56e-05	-8.91544	7.74e-07	1.04e-05	-11.3388	8.44e-10	2.42e-08	-5.41183	0.00266852	0.0148791	-6.18147	0.000608281	0.00434913	-8.55033	2.36e-06	3.41e-05	-4.12275	0.0341313	0.0956823	-10.9927	6.72e-08	1.41e-06	-11.268	7.13e-08	1.48e-06
MAG_prokaryotic_01_00782	-8.83082	9.55e-08	2.42e-06	-8.48921	2.9e-07	4.44e-06	-10.6799	1.31e-10	4.82e-09	-6.97175	2.55e-05	0.000248421	-7.10569	1.78e-05	0.000185278	-10.3562	4.94e-10	2.02e-08	-6.22879	0.000499345	0.00371797	-10.8837	3.86e-10	1.63e-08	-10.2978	1.43e-09	5.28e-08
MAG_prokaryotic_01_00787	-8.43036	3.05e-05	0.000316742	-10.0782	7.52e-07	1.02e-05	-12.5301	2.1e-08	4.18e-07	-5.05184	0.0122996	0.0509307	-13.4445	1.12e-07	1.94e-06	-9.74333	2.61e-06	3.74e-05	-8.04682	0.000355455	0.0027919	-9.75267	1.49e-05	0.000155671	-11.2399	1.09e-05	0.000104429
MAG_prokaryotic_01_00788	-9.53265	5.79e-05	0.000550493	-8.20363	0.000516641	0.00324869	-13.5661	4.25e-07	6.13e-06	-12.3651	3.53e-06	4.27e-05	-5.6648	0.0164972	0.0668289	-13.7004	2.21e-06	3.22e-05	-12.0691	0.000108074	0.00101966	-6.45032	0.00696335	0.0309446	-8.72714	0.00038727	0.00217788
MAG_prokaryotic_01_00789	-7.87847	0.000869944	0.00574184	-7.82176	0.00094555	0.0055607	-14.1774	1.18e-06	1.52e-05	-4.68121	0.0477027	0.135591	-3.87433	0.101079	0.234221	-9.94991	4.05e-05	0.000436953	-12.5779	0.000180142	0.00157253	-8.64813	0.000540144	0.00361119	-18.9626	0.264852	0.387555
MAG_prokaryotic_01_00792	-8.76559	5.26e-06	6.97e-05	-7.46447	0.000102918	0.000763478	-10.6767	4.39e-08	8.1e-07	-9.89176	4.98e-07	7.55e-06	-13.0533	1.36e-09	3.67e-08	-9.45678	1.12e-06	1.75e-05	-9.14343	2.04e-05	0.000243855	-8.50675	1.89e-05	0.000192046	-10.6433	5.23e-07	7.84e-06
MAG_prokaryotic_01_00793	-9.02878	1.06e-06	1.8e-05	-8.74707	2.23e-06	2.63e-05	-12.112	2.72e-10	9.08e-09	-5.9542	0.00127473	0.00785614	-12.0896	1.06e-09	2.94e-08	-11.0786	6.08e-09	1.81e-07	-5.94382	0.00297183	0.0157956	-8.69746	5.68e-06	6.66e-05	-9.28751	1.43e-06	1.85e-05
MAG_prokaryotic_01_00794	-8.35899	0.00169107	0.0102678	-8.83528	0.000919264	0.00542398	-12.289	3.02e-05	0.000283721	-5.02943	0.0583592	0.155331	-12.3781	6.9e-05	0.000628713	-5.81293	0.0286757	0.14099	-9.01817	0.00339982	0.017481	-10.2928	0.000881446	0.00552865	-9.21217	0.00162801	0.00733525
MAG_prokaryotic_01_00795	-9.13182	1.88e-06	2.91e-05	-9.43387	8.59e-07	1.14e-05	-11.9488	1.44e-09	3.89e-08	-8.03364	2.96e-05	0.000284067	-6.23671	0.00112425	0.00740757	-13.3033	6.34e-10	2.53e-08	-6.0149	0.00370177	0.0186317	-5.4543	0.00450317	0.0216536	-9.81775	1.21e-06	1.59e-05
MAG_prokaryotic_01_00803	-10.2978	3.28e-12	4.59e-10	-9.01304	1.04e-09	3.42e-08	-11.9549	1.17e-15	2.24e-13	-9.2266	4.93e-10	1.78e-08	-13.2641	1.91e-17	4.5e-15	-11.743	4.98e-15	9.52e-13	-10.9224	3.82e-11	3.1e-09	-11.0035	1.56e-12	1.55e-10	-9.86892	5.92e-11	3.77e-09
MAG_prokaryotic_01_00804	-9.399	2.18e-05	0.000237144	-9.25343	2.89e-05	0.000247118	-14.0645	4.38e-09	1.04e-07	-5.98471	0.00680406	0.0323534	-12.4109	1.12e-07	1.94e-06	-10.2291	4.65e-06	6.26e-05	-13.5612	5.03e-06	7.32e-05	-9.96835	1.75e-05	0.000179895	-10.2155	1.04e-05	0.000100105
MAG_prokaryotic_01_00805	-8.11919	9.15e-06	0.000112184	-9.68212	1.37e-07	2.33e-06	-11.385	1.99e-09	5.11e-08	-4.94014	0.00689841	0.0327042	-12.0292	2.31e-09	5.97e-08	-8.95318	1.29e-06	1.98e-05	-10.1504	2.6e-06	4.13e-05	-4.74638	0.00970404	0.0404381	-11.1166	3.81e-07	6.02e-06
MAG_prokaryotic_01_00806	-10.5643	0.000230529	0.0018042	-10.4022	0.000283744	0.00190016	-12.7287	1.93e-05	0.000189403	-5.42146	0.0575699	0.153928	-27.7599	0.84822	0.90483	-9.09283	0.00153622	0.0115674	-8.68396	0.00567091	0.0256026	-2.22132	0.436327	0.607379	-12.5307	0.000341731	0.0019593
MAG_prokaryotic_01_00808	-9.56948	9.99e-09	3.79e-07	-9.80242	4.38e-09	1.19e-07	-10.1669	1.32e-09	3.58e-08	-8.64124	2.53e-07	4.15e-06	-15.1714	8.53e-14	7e-12	-9.93691	3.35e-09	1.08e-07	-12.6764	1.11e-09	5.29e-08	-10.5861	2.59e-09	8.33e-08	-10.7231	1.45e-09	5.33e-08
MAG_prokaryotic_01_00809	-9.09229	2.97e-06	4.27e-05	-10.2634	1.38e-07	2.34e-06	-11.6675	3.11e-09	7.63e-08	-9.47144	1.34e-06	1.8e-05	-14.1771	5.95e-11	2.2e-09	-12.955	2.22e-10	9.94e-09	-10.6102	1.17e-06	2.07e-05	-12.0232	2.64e-08	6.32e-07	-9.21502	3.27e-06	3.76e-05
MAG_prokaryotic_01_00810	-8.17324	0.000256358	0.00198096	-11.8123	6.68e-07	9.15e-06	-13.0151	2.94e-06	3.49e-05	-11.9561	1.08e-05	0.000116378	-11.2857	8.47e-06	9.54e-05	-12.283	9.88e-06	0.000123514	-10.6681	0.000349457	0.00275176	-10.1792	0.000155811	0.00121867	-9.10151	0.000332385	0.00191606
MAG_prokaryotic_01_00813	-8.13979	2.13e-05	0.000232368	-8.86488	3.72e-06	4.11e-05	-11.0155	1.56e-08	3.2e-07	-4.9521	0.00965694	0.0425236	-4.57187	0.0168619	0.0679095	-12.7661	1.08e-09	3.99e-08	-3.69501	0.0738133	0.166315	-8.75317	1.06e-05	0.00011558	-14.0005	2.19e-06	2.66e-05
MAG_prokaryotic_01_00814	-9.53706	1.54e-06	2.46e-05	-9.30157	2.7e-06	3.11e-05	-10.7819	8.9e-08	1.51e-06	-4.36809	0.0270826	0.0916895	-9.65369	1.79e-06	2.35e-05	-8.94787	7.24e-06	9.28e-05	-13.4156	4.42e-06	6.54e-05	-5.02104	0.0113947	0.0459861	-9.3218	8e-06	7.98e-05
MAG_prokaryotic_01_00815	-9.96066	1.41e-09	7.66e-08	-10.1373	7.27e-10	2.55e-08	-11.2386	1.75e-11	8.54e-10	-13.6864	1.32e-12	9.42e-11	-13.3985	5.02e-13	3.32e-11	-9.35055	1.54e-08	4.05e-07	-12.5963	4.22e-09	1.66e-07	-11.5286	7.77e-10	2.97e-08	-10.1943	6.37e-09	1.91e-07
MAG_prokaryotic_01_00816	-8.50246	5.85e-05	0.000554878	-9.50726	7.33e-06	7.39e-05	-13.1246	1.62e-08	3.32e-07	-7.25932	0.000625287	0.00423494	-14.0432	8.25e-08	1.47e-06	-12.5262	8.89e-08	1.87e-06	-5.89104	0.0101437	0.0393601	-10.7698	6.81e-06	7.81e-05	-10.9172	7.49e-06	7.57e-05
MAG_prokaryotic_01_00817	-10.2652	0.000250356	0.00193778	-11.3478	6.08e-05	0.000479266	-20.4309	0.188996	0.415753	-7.7026	0.00595412	0.0289483	-3.53917	0.202519	0.362576	-17.4291	0.0181947	0.0983888	-4.17535	0.164509	0.294043	-15.7258	0.0144912	0.0558488	-11.0109	0.000818118	0.00408802
MAG_prokaryotic_01_00818	-11.5358	4.35e-07	8.55e-06	-10.1296	8.07e-06	8.03e-05	-12.1753	1.56e-07	2.51e-06	-13.3322	1.3e-07	2.33e-06	-6.25078	0.00578281	0.0294136	-9.63805	2.36e-05	0.000270591	-7.63948	0.00192247	0.0111646	-10.2433	1.98e-05	0.000200205	-10.8081	8.73e-06	8.62e-05
MAG_prokaryotic_01_00819	-8.17567	0.00633962	0.0318944	-9.38	0.00177592	0.00963347	-13.9712	5.09e-05	0.000456987	-4.6497	0.12021	0.249836	-13.1756	0.000120523	0.00103985	-13.2338	0.000123075	0.00119356	-8.93267	0.00756876	0.0316678	-9.75794	0.00247182	0.0132313	-7.84375	0.0101625	0.0336088
MAG_prokaryotic_01_00820	-8.81019	9.68e-07	1.67e-05	-8.08468	6.93e-06	7.04e-05	-11.2946	4.26e-10	1.33e-08	-10.4341	8.99e-09	2.27e-07	-9.82937	5.48e-08	1.02e-06	-11.5844	1.96e-10	8.89e-09	-11.2328	2.46e-08	7.42e-07	-9.99694	6.11e-08	1.3e-06	-10.575	1.09e-08	2.95e-07
MAG_prokaryotic_01_00821	-7.56658	3.36e-05	0.000344888	-7.81561	1.84e-05	0.000165526	-11.6761	3.65e-10	1.16e-08	-6.13851	0.000772161	0.00511313	-15.8484	2.46e-10	7.84e-09	-11.4856	1e-09	3.76e-08	-5.21139	0.00824026	0.0336301	-9.73424	3.93e-07	6.53e-06	-10.2113	1.23e-07	2.33e-06
MAG_prokaryotic_01_00822	-10.0547	0.00041669	0.00301641	-9.57805	0.000737946	0.00444912	-9.67606	0.000727886	0.0049814	-4.15497	0.140328	0.276676	-11.5587	0.000198465	0.0016304	-12.4956	0.000146576	0.00140008	-10.8233	0.00240488	0.013376	-9.04561	0.00308903	0.0159713	-10.203	0.00175024	0.00781278
MAG_prokaryotic_01_00823	-8.08468	0.000495387	0.00350307	-8.93863	0.000122003	0.000892087	-10.2998	1.51e-05	0.000151739	-6.80967	0.00347958	0.0185924	-9.61395	6.46e-05	0.000593023	-11.1983	7.85e-06	0.000100007	-11.313	0.000231939	0.00195141	-9.62221	0.000201526	0.00152824	-8.71001	0.000438995	0.00241283
MAG_prokaryotic_01_00824	-10.6533	0.000419485	0.00303464	-10.777	0.000359684	0.00234093	-14.1684	1.9e-05	0.000186855	-6.49106	0.0309671	0.101316	-14.0121	4.63e-05	0.000440393	-12.6495	7.45e-05	0.000754346	-10.9776	0.00162495	0.00976404	-11.9102	0.000516416	0.00347252	-11.771	0.000600199	0.00314164
MAG_prokaryotic_01_00825	-7.91595	1.29e-06	2.12e-05	-8.57235	1.61e-07	2.66e-06	-13.5605	1.53e-14	2.04e-12	-8.67591	1.4e-07	2.49e-06	-14.4332	1.55e-13	1.2e-11	-10.9969	5e-11	2.72e-09	-9.82599	9.01e-08	2.32e-06	-6.58812	6.37e-05	0.000558573	-11.7993	5.01e-10	2.24e-08
MAG_prokaryotic_01_00826	-9.77495	9.07e-08	2.34e-06	-9.34903	3.06e-07	4.64e-06	-11.3235	1.43e-09	3.86e-08	-4.85925	0.00762106	0.0353613	-11.7615	1.66e-09	4.41e-08	-10.25	3.61e-08	8.53e-07	-4.45654	0.0235713	0.0732721	-9.625	8.22e-07	1.24e-05	-10.4118	2.26e-07	3.84e-06
MAG_prokaryotic_01_00828	-11.363	9.47e-09	3.65e-07	-10.9383	3.12e-08	6.42e-07	-12.743	2.9e-10	9.56e-09	-13.8981	2.78e-10	1.08e-08	-14.9916	7.46e-11	2.68e-09	-10.2044	2.7e-07	4.94e-06	-12.5185	1.47e-07	3.53e-06	-11.1047	1.44e-07	2.72e-06	-9.74331	1.43e-06	1.85e-05
MAG_prokaryotic_01_00835	-9.85709	0.000107713	0.000933341	-9.15237	0.000319297	0.00210795	-11.713	5.54e-06	6.12e-05	-6.63496	0.00907776	0.0405812	-7.09593	0.00528298	0.0273524	-15.044	8.17e-07	1.32e-05	-6.92041	0.0119636	0.0444082	-5.62602	0.0271675	0.0908916	-11.6316	3.08e-05	0.000251538
MAG_prokaryotic_01_00839	-8.89722	0.000614158	0.00424379	-10.3458	7.6e-05	0.000584626	-12.1067	1.19e-05	0.000122173	-12.0692	3.84e-05	0.00035629	-4.84192	0.0615388	0.170262	-13.0918	2.28e-05	0.000262676	-10.0441	0.0010423	0.00680848	-10.9576	0.000304597	0.00220097	-8.10156	0.00248947	0.0104915
MAG_prokaryotic_01_00843	-7.90935	0.000311809	0.00234571	-9.96898	6.1e-06	6.32e-05	-11.482	4.05e-07	5.88e-06	-13.6774	3.62e-07	5.71e-06	-13.9575	2.13e-07	3.5e-06	-12.0803	3.45e-07	6.17e-06	-11.9759	2.71e-05	0.000313213	-11.4295	9.19e-06	0.000101864	-11.7432	1.45e-05	0.000132839
MAG_prokaryotic_01_00846	-9.6218	0.000296014	0.00224584	-9.72963	0.000253253	0.00171671	-9.4375	0.000415165	0.00301699	-5.64549	0.0327467	0.105439	-4.29086	0.103979	0.238582	-19.059	0.153161	0.42468	-14.3909	0.00344791	0.0176471	-2.7805	0.292393	0.472952	-11.4329	0.000750797	0.00379259
MAG_prokaryotic_01_00851	-8.96119	2.21e-09	1.1e-07	-9.81975	5.9e-11	2.86e-09	-11.5899	3.25e-14	3.97e-12	-15.0123	5.16e-15	7.02e-13	-14.1154	5.37e-16	8.03e-14	-14.6485	1.87e-15	4.03e-13	-10.935	3.48e-10	2.02e-08	-11.9368	4.6e-12	3.96e-10	-8.97858	5.16e-09	1.61e-07
MAG_prokaryotic_01_00863	-9.66852	8.8e-08	2.28e-06	-10.4428	7.68e-09	1.92e-07	-12.6607	4.36e-12	2.62e-10	-12.9666	4.94e-12	3.05e-10	-8.10204	7.46e-06	8.51e-05	-9.20007	3.67e-07	6.5e-06	-6.62644	0.000691479	0.00485567	-10.7826	7.88e-09	2.24e-07	-9.06969	6.32e-07	9.21e-06
MAG_prokaryotic_01_00864	-11.4843	2.41e-09	1.18e-07	-10.404	6.02e-08	1.14e-06	-11.4143	3.37e-09	8.2e-08	-16.3464	2e-11	1.04e-09	-14.4247	6.42e-12	3.07e-10	-15.7747	5.73e-12	4.04e-10	-13.7334	1.17e-08	3.98e-07	-13.7727	1.26e-09	4.44e-08	-9.82767	4.85e-07	7.39e-06
MAG_prokaryotic_01_00865	-8.68112	7.75e-05	0.00070203	-8.84856	5.64e-05	0.000448003	-12.9763	6.3e-08	1.11e-06	-5.28212	0.0160406	0.0623029	-4.16818	0.0572015	0.162155	-9.18709	3.45e-05	0.000378545	-16.4676	0.00270195	0.0146629	-11.8352	8.91e-06	9.91e-05	-9.1124	7.96e-05	0.000569355
MAG_prokaryotic_01_00866	-8.65348	2.2e-05	0.000239209	-8.47372	3.22e-05	0.000271409	-12.2825	9.26e-09	2.01e-07	-14.1108	2.93e-08	6.33e-07	-4.27661	0.0356465	0.116669	-16.1108	3.3e-06	4.6e-05	-5.56256	0.0116526	0.043596	-4.71498	0.0209186	0.0745349	-13.077	4.73e-06	5.15e-05
MAG_prokaryotic_01_00875	-7.78764	0.00118354	0.00753138	-8.23979	0.000605955	0.00373578	-13.0189	1.64e-06	2.05e-05	-12.814	8.56e-06	9.39e-05	-13.1056	5.23e-06	6.18e-05	-7.0543	0.00337139	0.0233702	-4.00691	0.122341	0.239186	-3.82104	0.111971	0.255554	-10.8822	0.000164919	0.00105602
MAG_prokaryotic_01_00876	-9.64368	2.49e-06	3.69e-05	-10.005	1.04e-06	1.35e-05	-13.1995	3.95e-10	1.25e-08	-12.7625	3.68e-09	1.04e-07	-6.07693	0.00298051	0.0170531	-13.0821	1.02e-09	3.81e-08	-22.775	0.243393	0.388491	-4.78139	0.0195257	0.0705816	-9.09977	1.17e-05	0.000111004
MAG_prokaryotic_01_00877	-11.3056	6.21e-11	5.73e-09	-11.3423	5.34e-11	2.63e-09	-15.4489	5.12e-15	7.88e-13	-14.0174	4.17e-13	3.33e-11	-11.9195	2.1e-11	8.69e-10	-10.1932	4.07e-09	1.28e-07	-14.3894	1.68e-09	7.57e-08	-13.0631	9.69e-11	4.98e-09	-10.205	1.01e-08	2.8e-07
MAG_prokaryotic_01_00879	-10.3587	0.000654495	0.00449054	-9.38888	0.00187372	0.0100908	-12.3717	0.000152152	0.00122631	-11.4808	0.000548554	0.00379607	-12.4633	0.000287233	0.00226264	-12.5217	0.000290969	0.00259774	-9.42915	0.00674058	0.0291108	-10.3616	0.00250057	0.0133569	-10.2223	0.00285937	0.0118078
MAG_prokaryotic_01_00880	-10.0007	4.63e-09	2.05e-07	-9.69973	1.28e-08	3.03e-07	-11.5236	2.85e-11	1.29e-09	-13.7422	2.09e-12	1.43e-10	-12.6543	4.2e-12	2.12e-10	-9.42347	3.77e-08	8.84e-07	-7.37019	6.79e-05	0.000683467	-10.7321	5.55e-09	1.64e-07	-12.1987	1.13e-09	4.34e-08
MAG_prokaryotic_01_00881	-9.55179	8.59e-06	0.000106301	-8.3439	9.67e-05	0.000723017	-14.835	4.53e-08	8.32e-07	-13.7837	1.74e-07	3.02e-06	-5.29915	0.0132258	0.0563969	-13.2183	9.84e-08	2.04e-06	-12.5	1.63e-05	0.000200695	-7.33012	0.00078467	0.00500034	-11.849	8.48e-06	8.41e-05
MAG_prokaryotic_01_00882	-8.19526	1.2e-06	1.99e-05	-6.94785	3.8e-05	0.000314212	-11.122	7.88e-11	3.1e-09	-5.93102	0.000441763	0.00315144	-11.2323	1.23e-10	4.2e-09	-14.857	1.39e-12	1.23e-10	-6.42594	0.000439704	0.00334054	-9.79959	3.4e-08	7.81e-07	-11.5938	1.21e-09	4.58e-08
MAG_prokaryotic_01_00883	-9.00552	4.03e-05	0.000402846	-10.4922	2.37e-06	2.77e-05	-12.0941	6.66e-07	9.14e-06	-11.7094	4.24e-06	5e-05	-12.6618	2.24e-06	2.89e-05	-8.02588	0.000271458	0.00243517	-6.78553	0.00473808	0.0224275	-9.87053	9.01e-05	0.000758085	-9.52963	0.000133161	0.000882857
MAG_prokaryotic_01_00886	-8.89933	0.000588083	0.00408328	-10.1072	0.000103048	0.000764267	-9.70043	0.00020783	0.00162497	-5.42179	0.035834	0.112046	-12.9891	1.97e-05	0.000203083	-13.0413	2.35e-05	0.000269296	-11.3881	0.000632589	0.00451371	-9.43015	0.000790805	0.00503714	-8.76532	0.00129134	0.00600152
MAG_prokaryotic_01_00893	-8.43825	1.84e-05	0.000203978	-9.26013	2.61e-06	3.02e-05	-11.9565	2.11e-09	5.4e-08	-7.53238	0.000133913	0.00108661	-12.913	5.12e-10	1.51e-08	-9.43395	1.82e-06	2.69e-05	-6.52296	0.00220669	0.0124852	-10.8744	1.84e-07	3.4e-06	-10.709	1.95e-07	3.4e-06
MAG_prokaryotic_01_00897	-10.4017	3.61e-05	0.000367047	-9.58122	0.000136965	0.000989341	-12.7187	1.11e-06	1.44e-05	-6.5814	0.0087573	0.0395013	-5.35531	0.0327336	0.109715	-9.6353	0.000137993	0.00132594	-9.08208	0.00104335	0.00681055	-10.2037	0.000132507	0.00106017	-12.2788	3.91e-05	0.000307314
MAG_prokaryotic_01_00898	-8.95007	8.5e-07	1.5e-05	-8.76096	1.43e-06	1.79e-05	-11.0624	1.59e-09	4.2e-08	-7.11467	9.18e-05	0.000774851	-11.4006	1.02e-09	2.85e-08	-10.1935	2.61e-08	6.41e-07	-11.8524	3.01e-08	8.88e-07	-10.7042	2.99e-08	6.99e-07	-11.2832	8.49e-09	2.42e-07
MAG_prokaryotic_01_00899	-10.8871	4.68e-06	6.29e-05	-10.0754	2.1e-05	0.000186041	-11.0107	4.39e-06	4.96e-05	-5.32302	0.0241237	0.0843366	-5.34934	0.0234288	0.0864472	-14.5572	7.6e-07	1.24e-05	-9.54227	0.000310246	0.00249296	-14.4971	4.5e-05	0.000413089	-10.9713	2.82e-05	0.000233563
MAG_prokaryotic_01_00911	-8.63269	4.64e-06	6.25e-05	-8.8219	2.86e-06	3.26e-05	-12.1995	1.96e-10	6.89e-09	-7.00182	0.00020495	0.0015946	-12.991	7.9e-11	2.8e-09	-13.137	3.66e-11	2.08e-09	-11.5027	1.12e-07	2.81e-06	-11.979	8.9e-09	2.5e-07	-9.58124	6.6e-07	9.55e-06
MAG_prokaryotic_01_00913	-9.16139	1.2e-06	2e-05	-9.05937	1.57e-06	1.94e-05	-12.7306	4.96e-11	2.09e-09	-7.38944	9.12e-05	0.000770461	-7.85129	3.25e-05	0.000319778	-15.1496	2.18e-11	1.32e-09	-10.9075	3.31e-07	7e-06	-7.45768	8.77e-05	0.000741172	-13.7865	1.71e-08	4.41e-07
MAG_prokaryotic_01_00914	-10.0423	7.54e-10	4.67e-08	-9.96325	1.01e-09	3.34e-08	-11.6311	2.21e-12	1.45e-10	-8.86673	6.34e-08	1.25e-06	-12.0363	1.94e-12	1.07e-10	-13.1319	8.1e-14	1.03e-11	-10.5171	1.32e-08	4.34e-07	-9.32279	3.37e-08	7.75e-07	-10.8388	6.36e-10	2.7e-08
MAG_prokaryotic_01_00920	-9.08134	5.08e-05	0.000489759	-7.38515	0.000966991	0.00567337	-11.2517	7.52e-07	1.01e-05	-5.54019	0.0133362	0.0542211	-12.6026	1.7e-07	2.84e-06	-18.6164	0.00216918	0.0157237	-15.832	0.000112136	0.00104737	-10.116	2.19e-05	0.00021839	-10.0082	2.16e-05	0.000185902
MAG_prokaryotic_01_00933	-8.73953	9.5e-09	3.66e-07	-8.66281	1.28e-08	3.02e-07	-11.7833	1.3e-14	1.81e-12	-8.49776	2.48e-08	5.5e-07	-10.2806	1.77e-11	7.48e-10	-9.57695	3.37e-10	1.45e-08	-11.369	1.35e-11	1.32e-09	-10.6013	9.45e-12	7.12e-10	-9.9931	8.2e-11	4.93e-09
MAG_prokaryotic_01_00934	-10.4887	8.64e-08	2.25e-06	-10.4245	1.02e-07	1.79e-06	-13.1547	1.62e-10	5.83e-09	-7.06081	0.000303214	0.00225716	-7.52573	0.000119346	0.00103099	-10.1078	3e-07	5.42e-06	-13.2883	3.76e-07	7.74e-06	-10.7141	3.94e-07	6.53e-06	-10.5193	4.47e-07	6.88e-06
MAG_prokaryotic_01_00937	-8.38787	1.58e-08	5.52e-07	-8.49543	1.04e-08	2.5e-07	-11.4515	1.43e-14	1.95e-12	-7.73043	1.92e-07	3.29e-06	-8.66447	5.46e-09	1.28e-07	-10.3868	2.89e-12	2.27e-10	-10.264	2.24e-10	1.37e-08	-9.98438	3.13e-11	1.94e-09	-10.3912	4.54e-12	4.31e-10
MAG_prokaryotic_01_00938	-8.15134	2.44e-07	5.24e-06	-8.42226	9.67e-08	1.71e-06	-10.8444	1.36e-11	6.91e-10	-5.16366	0.00106935	0.00677414	-13.2881	1.11e-13	8.87e-12	-9.01276	1.43e-08	3.8e-07	-10.3422	1.43e-08	4.65e-07	-9.47224	1.41e-08	3.66e-07	-11.1772	5.05e-10	2.25e-08
MAG_prokaryotic_01_00942	-9.72339	3.67e-06	5.11e-05	-10.0772	1.66e-06	2.03e-05	-12.7043	2.62e-08	5.09e-07	-10.1665	3.15e-06	3.85e-05	-11.1427	5.59e-07	8.26e-06	-13.2039	1.26e-07	2.52e-06	-12.2082	1.85e-05	0.000223735	-4.78466	0.0224923	0.0787738	-9.62653	2.22e-05	0.000190106
MAG_prokaryotic_01_00943	-9.24356	1.18e-05	0.00013972	-11.527	5.95e-08	1.13e-06	-13.3856	2.55e-09	6.39e-08	-13.6096	1.81e-08	4.21e-07	-6.37066	0.00251964	0.014792	-9.2935	1.17e-05	0.000144094	-13.4086	3e-06	4.69e-05	-12.9155	5.77e-07	9.1e-06	-9.22808	2.15e-05	0.000185134
MAG_prokaryotic_01_00945	-9.24412	4e-07	7.97e-06	-7.75917	2.05e-05	0.000181501	-11.8437	1.8e-10	6.38e-09	-6.92149	0.000147878	0.00118675	-4.90911	0.00703068	0.0343115	-9.2291	4.62e-07	7.93e-06	-6.33291	0.00132408	0.00828635	-9.50043	5.2e-07	8.3e-06	-12.4026	7.89e-09	2.29e-07
MAG_prokaryotic_01_00948	-9.10918	0.00216388	0.0127241	-10.9743	0.000314654	0.00208114	-12.3282	0.000291316	0.00219086	-11.2181	0.000920863	0.00594777	-10.6511	0.000954991	0.0064229	-10.6742	0.000861911	0.00688266	-9.9105	0.00720769	0.0305187	-7.49723	0.0159726	0.0602923	-9.29395	0.00583635	0.0212709
MAG_prokaryotic_01_00953	-8.26117	1.46e-05	0.00016815	-9.83958	2.71e-07	4.18e-06	-10.1863	1.32e-07	2.15e-06	-12.7465	6.11e-09	1.63e-07	-5.40127	0.00457702	0.0243071	-13.7725	3.96e-09	1.25e-07	-11.4682	1.66e-06	2.8e-05	-10.0554	1.47e-06	2.04e-05	-9.54092	2.73e-06	3.21e-05
MAG_prokaryotic_01_00955	-8.71038	2.74e-08	8.68e-07	-9.5004	1.37e-09	4.37e-08	-11.4055	5.04e-13	4.26e-11	-8.10291	2.46e-07	4.04e-06	-11.7294	2.6e-13	1.89e-11	-11.9968	5.81e-14	7.65e-12	-11.753	5.61e-11	4.34e-09	-11.5452	5.99e-12	4.87e-10	-10.0777	3.4e-10	1.62e-08
MAG_prokaryotic_01_00968	-9.93255	2.1e-11	2.24e-09	-9.24323	4.52e-10	1.7e-08	-12.6077	2.42e-17	9.11e-15	-9.0529	1.05e-09	3.47e-08	-12.036	7.55e-16	1.11e-13	-12.2936	1.6e-16	4.57e-14	-8.38688	1.69e-07	3.95e-06	-12.3033	9.78e-16	2.76e-13	-10.3412	4.21e-12	4.08e-10
MAG_prokaryotic_01_00969	-9.34378	2.32e-06	3.48e-05	-9.44283	1.81e-06	2.19e-05	-11.9794	8.45e-09	1.86e-07	-13.7433	3.15e-08	6.76e-07	-13.1494	1.3e-08	2.77e-07	-11.2392	6.52e-08	1.4e-06	-11.1206	5.99e-06	8.46e-05	-9.15275	1.4e-05	0.000147316	-9.16403	1.19e-05	0.000112528
MAG_prokaryotic_01_00970	-9.26053	5.58e-07	1.05e-05	-8.83645	1.77e-06	2.14e-05	-11.8655	2.84e-10	9.4e-09	-6.33862	0.000608792	0.00414086	-13.848	1.68e-11	7.15e-10	-10.8068	8.17e-09	2.33e-07	-10.1643	8.91e-07	1.64e-05	-9.66918	4.86e-07	7.83e-06	-14.6315	1.1e-07	2.12e-06
MAG_prokaryotic_01_00973	-8.26264	0.000309399	0.00233237	-8.85215	0.000112308	0.000827219	-9.91577	1.72e-05	0.000170685	-6.63596	0.00380493	0.0200079	-10.3782	1.02e-05	0.000111911	-8.45725	0.00023479	0.0021348	-11.366	4e-05	0.00043729	-5.17891	0.0241151	0.0829578	-8.93029	0.000158435	0.00102009
MAG_prokaryotic_01_00975	-9.0028	3.04e-08	9.51e-07	-8.4479	2.01e-07	3.21e-06	-11.5345	1.7e-12	1.16e-10	-6.87475	2.35e-05	0.000230774	-7.90978	1.16e-06	1.59e-05	-10.0396	7.38e-10	2.88e-08	-9.88833	2.68e-08	8.04e-07	-9.96922	1.98e-09	6.66e-08	-10.3757	4.07e-10	1.88e-08
MAG_prokaryotic_01_00976	-9.64315	7.1e-06	9.05e-05	-8.43777	7.82e-05	0.000598982	-10.1835	2.97e-06	3.51e-05	-3.0168	0.156564	0.297451	-9.47971	1.65e-05	0.000173267	-11.44	7.65e-07	1.25e-05	-3.72622	0.105693	0.214713	-10.0337	3.15e-05	0.000301142	-7.92618	0.00033747	0.00193805
MAG_prokaryotic_01_00978	-11.2131	5.17e-07	9.91e-06	-11.6995	1.72e-07	2.81e-06	-11.7307	2.02e-07	3.18e-06	-14.3892	3.36e-08	7.14e-07	-13.4122	3.13e-08	6.1e-07	-15.2826	3.74e-08	8.77e-07	-5.34135	0.0260922	0.0789273	-5.87394	0.00836977	0.0359243	-11.8875	1.95e-06	2.42e-05
MAG_prokaryotic_01_00981	-5.83478	0.100286	0.279555	-7.2413	0.0419087	0.128437	-11.1788	0.00463463	0.0254191	-3.74637	0.29155		-9.89098	0.0104745	0.0469618	-10.4391	0.00816726	0.0506205	-5.69761	0.144267	0.268291	-8.25503	0.0364708	0.114198	-7.8166	0.0428509	0.104584
MAG_prokaryotic_01_00984	-10.6107	9.44e-08	2.4e-06	-9.64449	1.13e-06	1.45e-05	-11.7895	6.18e-09	1.41e-07	-14.6809	3.76e-09	1.06e-07	-11.9182	1.23e-08	2.63e-07	-14.3838	2.15e-09	7.29e-08	-12.0569	9.89e-07	1.79e-05	-10.157	1.64e-06	2.25e-05	-10.2052	1.29e-06	1.68e-05
MAG_prokaryotic_01_00987	-11.3563	1.06e-07	2.63e-06	-10.6522	5.71e-07	7.98e-06	-11.8082	4.45e-08	8.19e-07	-6.27677	0.00312724	0.0169816	-6.94417	0.00108564	0.00718366	-14.8872	4.01e-09	1.26e-07	-5.19604	0.0235483	0.073233	-6.17871	0.00373755	0.0186255	-9.86213	7e-06	7.14e-05
MAG_prokaryotic_01_00988	-10.0907	7.85e-08	2.07e-06	-10.993	5.18e-09	1.38e-07	-11.3929	1.78e-09	4.63e-08	-15.3636	1.76e-11	9.37e-10	-12.637	1.3e-10	4.39e-09	-10.5211	2.67e-08	6.54e-07	-7.31245	0.000322822	0.00258359	-6.04835	0.00129896	0.00769908	-10.9062	3.26e-08	7.62e-07
MAG_prokaryotic_01_00994	-8.27103	0.000894812	0.00588478	-8.20948	0.000975252	0.00571239	-10.3167	4.25e-05	0.00038801	-6.45798	0.00957057	0.0422601	-5.65327	0.0231458	0.0857417	-11.8515	7.28e-06	9.33e-05	-9.03648	0.00116956	0.00747828	-9.19569	0.000468171	0.00319432	-11.544	0.000100044	0.000691219
MAG_prokaryotic_01_00995	-9.90236	1.03e-07	2.57e-06	-9.02862	1.2e-06	1.53e-05	-11.4736	8.96e-10	2.55e-08	-7.06461	0.000145966	0.0011742	-12.0541	2.72e-10	8.6e-09	-9.08712	1.07e-06	1.68e-05	-6.96352	0.000537623	0.00395756	-10.235	9.92e-08	1.97e-06	-11.1725	9.43e-09	2.65e-07
MAG_prokaryotic_01_01001	-11.0236	9.57e-12	1.14e-09	-12.5884	1.21e-14	1.48e-12	-12.9131	7.87e-15	1.16e-12	-12.415	2.95e-13	2.47e-11	-15.5421	4.81e-15	5.53e-13	-12.0214	4.01e-13	4.19e-11	-11.704	4.8e-10	2.66e-08	-7.41275	5.04e-06	6.02e-05	-9.55351	7.18e-09	2.12e-07
MAG_prokaryotic_01_01010	-9.61778	7.43e-11	6.62e-09	-9.1032	6.89e-10	2.45e-08	-12.1986	7.58e-16	1.58e-13	-15.9893	4.97e-15	6.82e-13	-13.4157	1.55e-16	2.85e-14	-14.6641	1.23e-16	3.69e-14	-12.3035	1.36e-11	1.32e-09	-12.4315	5.61e-13	6.64e-11	-9.67334	2.43e-10	1.21e-08
MAG_prokaryotic_01_01011	-7.2956	0.00413656	0.0222279	-9.74739	0.000145025	0.00104358	-10.8555	4.13e-05	0.000377825	-3.76266	0.138733	0.274656	-2.72242	0.283826	0.447342	-30.3782	0.956831	0.981763	-11.4798	0.000826963	0.0056437	-30.2772	0.964139	0.980588	-10.8333	0.000584444	0.00307301
MAG_prokaryotic_01_01012	-9.23754	1.14e-06	1.92e-05	-10.6687	2e-08	4.43e-07	-12.3512	1.34e-10	4.92e-09	-7.74058	4.63e-05	0.00042175	-11.7915	1.23e-09	3.34e-08	-14.0379	4.35e-12	3.21e-10	-6.53714	0.00144735	0.00890989	-11.5048	1.26e-08	3.33e-07	-11.8913	5.1e-09	1.59e-07
MAG_prokaryotic_01_01016	-6.78232	0.0332534	0.123121	-7.025	0.0274774	0.0934446	-11.2136	0.00108493	0.00712788	-3.82901	0.22908	0.381007	-11.3062	0.001707	0.0106305	-10.4437	0.00230442	0.0165856	-8.25982	0.0240657	0.0743942	-9.19761	0.0105597	0.0432605	-9.06165	0.0115726	0.0373501
MAG_prokaryotic_01_01017	-10.2667	3.46e-06	4.86e-05	-11.2239	4.69e-07	6.75e-06	-12.9423	6.83e-08	1.2e-06	-6.14615	0.00518317	0.0258889	-5.28117	0.0161653	0.0657765	-13.0201	2.65e-07	4.86e-06	-11.8824	3.18e-05	0.000358644	-11.8074	9.38e-06	0.000103758	-8.1553	0.00030325	0.00176915
MAG_prokaryotic_01_01020	-9.14877	0.00469262	0.0247691	-9.83259	0.00249975	0.0129816	-9.4903	0.00380133	0.0214007	-2.72339	0.395501	0.548121	-2.74952	0.390976	0.548413	-16.0885	0.0466913	0.202946	-15.1183	0.0594089	0.142466	-16.0573	0.156834	0.320012	-16.0588	0.201198	0.320188
MAG_prokaryotic_01_01022	-8.38791	3.19e-08	9.89e-07	-7.72107	3.55e-07	5.3e-06	-12.172	1.8e-15	3.27e-13	-6.98508	4.14e-06	4.92e-05	-12.4186	1.45e-15	1.98e-13	-10.944	7.45e-13	7.21e-11	-8.06711	9.21e-07	1.68e-05	-9.95445	1.33e-10	6.61e-09	-10.5183	1.2e-11	9.57e-10
MAG_prokaryotic_01_01023	-8.93998	1.84e-06	2.86e-05	-9.68996	2.38e-07	3.7e-06	-13.0319	1.4e-11	7.05e-10	-8.47656	6.48e-06	7.31e-05	-6.67564	0.000368625	0.0028255	-10.4096	3.52e-08	8.35e-07	-11.5132	8.69e-08	2.24e-06	-11.5597	1.26e-08	3.33e-07	-10.711	4.59e-08	1.02e-06
MAG_prokaryotic_01_01025	-9.4338	2.88e-06	4.17e-05	-8.08577	5.81e-05	0.000460302	-10.9956	8.22e-08	1.41e-06	-5.64231	0.00502787	0.0252768	-13.6006	6.88e-09	1.58e-07	-14.5166	2.4e-08	5.94e-07	-5.87167	0.00702983	0.0299794	-11.0372	1.23e-06	1.76e-05	-9.49214	7.6e-06	7.66e-05
MAG_prokaryotic_01_01026	-9.51711	2.58e-06	3.81e-05	-9.19602	5.49e-06	5.75e-05	-11.7269	1.16e-08	2.45e-07	-8.84179	1.38e-05	0.000144532	-12.3087	7.24e-09	1.65e-07	-14.6396	7.63e-10	2.97e-08	-7.14806	0.00111647	0.00718533	-11.4672	2.6e-07	4.58e-06	-10.1366	1.54e-06	1.96e-05
MAG_prokaryotic_01_01028	-9.98967	2.09e-06	3.19e-05	-10.7874	3.27e-07	4.92e-06	-10.7396	4.49e-07	6.45e-06	-7.41696	0.00042487	0.00304781	-14.528	2.46e-08	4.92e-07	-8.37199	7.02e-05	0.000716166	-7.43096	0.0011606	0.00742648	-10.3397	5.89e-06	6.89e-05	-9.67026	1.24e-05	0.000116096
MAG_prokaryotic_01_01030	-9.46494	2.31e-06	3.47e-05	-8.97455	7.35e-06	7.41e-05	-15.932	1.14e-09	3.16e-08	-5.17568	0.00965005	0.0425001	-6.63056	0.000926903	0.00626192	-7.11573	0.000377751	0.00328021	-5.751	0.0078688	0.0326053	-10.1992	1.73e-06	2.37e-05	-8.90308	1.4e-05	0.000128435
MAG_prokaryotic_01_01040	-9.80179	1.38e-07	3.26e-06	-8.4637	5.09e-06	5.4e-05	-11.5619	1.24e-09	3.4e-08	-7.57472	4.75e-05	0.000430299	-14.8973	4.78e-10	1.42e-08	-12.9825	2.64e-10	1.17e-08	-5.22245	0.00922599	0.0366338	-11.451	7.14e-08	1.49e-06	-10.821	1.52e-07	2.75e-06
MAG_prokaryotic_01_01045	-9.13142	0.000107592	0.000932538	-8.49411	0.000296589	0.00197303	-11.2729	8.15e-06	8.69e-05	-11.9111	2.39e-05	0.00023467	-12.1991	1.5e-05	0.000159288	-6.30232	0.00715616	0.0452134	-10.6185	0.000592119	0.00427082	-10.1328	0.00028788	0.00209592	-9.05367	0.000589262	0.00309426
MAG_prokaryotic_01_01046	-7.50528	0.00129273	0.00812742	-8.45526	0.000292019	0.00194746	-13.2131	1.44e-07	2.33e-06	-8.08827	0.000568279	0.00390459	-6.30041	0.00697345	0.0340711	-8.96453	0.000134616	0.00129664	-4.78243	0.0578774	0.139827	-18.4769	0.0567778	0.157632	-8.97573	0.000197832	0.00123309
MAG_prokaryotic_01_01048	-10.6694	0.000318879	0.0023929	-8.78428	0.00257399	0.0133006	-11.9243	0.000169152	0.00134792	-11.1456	0.000586521	0.00401158	-4.45255	0.124863	0.267826	-11.4816	0.000369542	0.00321916	-10.3943	0.00437025	0.0211163	-9.91802	0.00288236	0.0150731	-9.77656	0.00336034	0.0134757
MAG_prokaryotic_01_01050	-7.53001	0.00100433	0.00651157	-11.7621	8.3e-07	1.11e-05	-12.6627	1.29e-06	1.65e-05	-12.4627	7.04e-06	7.88e-05	-12.7481	4.32e-06	5.23e-05	-12.7945	6.2e-06	8.09e-05	-9.24442	0.000578878	0.00419657	-10.685	0.000101612	0.000842458	-9.60642	0.000209215	0.00129192
MAG_prokaryotic_01_01051	-8.96053	0.000420272	0.003039	-8.52825	0.000771527	0.00463478	-11.2165	2.31e-05	0.000223552	-12.4373	3.38e-05	0.000318121	-11.7571	3.01e-05	0.000297953	-12.7866	2.58e-05	0.000292934	-4.46292	0.102992	0.210797	-8.84968	0.00116987	0.00703261	-10.5072	0.000466817	0.00254041
MAG_prokaryotic_01_01052	-9.70866	2.57e-06	3.8e-05	-8.4404	4.01e-05	0.000328979	-13.6263	1.59e-08	3.25e-07	-9.96473	3.14e-06	3.84e-05	-13.7086	9.02e-08	1.59e-06	-13.7494	1.8e-07	3.48e-06	-10.5883	2.31e-05	0.000272227	-10.475	7.55e-06	8.57e-05	-9.58082	1.83e-05	0.000162232
MAG_prokaryotic_01_01073	-10.4622	1.75e-05	0.000196162	-9.5757	8.06e-05	0.000615297	-13.0317	4.04e-07	5.87e-06	-7.60351	0.00177137	0.0104364	-14.3139	7.98e-07	1.14e-05	-13.7676	8.38e-07	1.35e-05	-12.3246	6.42e-05	0.000653379	-12.2417	2.12e-05	0.000211897	-11.1617	3.95e-05	0.000309774
MAG_prokaryotic_01_01074	-8.23783	8.02e-06	0.000100289	-7.41357	5.7e-05	0.000452539	-11.3161	5.18e-09	1.21e-07	-8.99504	2.05e-06	2.63e-05	-11.7457	1.06e-08	2.32e-07	-7.13576	0.000112901	0.00110182	-10.5549	4.28e-06	6.36e-05	-9.00806	6.57e-06	7.59e-05	-8.0386	2.84e-05	0.000234776
MAG_prokaryotic_01_01076	-9.87325	7.58e-07	1.36e-05	-11.2794	1.72e-08	3.89e-07	-11.8643	3.96e-09	9.48e-08	-14.8516	1.07e-10	4.64e-09	-14.6933	4.73e-11	1.79e-09	-11.3735	1.79e-08	4.58e-07	-6.33575	0.00330447	0.017122	-12.8465	1.33e-08	3.49e-07	-10.2043	6.33e-07	9.22e-06
MAG_prokaryotic_01_01078	-9.15079	2.36e-06	3.53e-05	-8.66649	7.78e-06	7.78e-05	-11.915	1.21e-09	3.34e-08	-10.574	7.16e-08	1.39e-06	-6.43072	0.000908563	0.00615961	-10.0701	2.34e-07	4.36e-06	-6.55923	0.00175614	0.0103795	-5.63012	0.00372008	0.0185532	-12.669	7.56e-09	2.22e-07
MAG_prokaryotic_01_01080	-8.76326	0.00112773	0.00721101	-12.0538	1.39e-05	0.000129146	-13.7571	1.48e-05	0.000149752	-4.50025	0.0935477	0.211223	-5.27046	0.0496865	0.146854	-7.81928	0.00374552	0.0257377	-9.78175	0.0017912	0.0105361	-9.09482	0.00157232	0.00905391	-10.7346	0.000630297	0.00326974
MAG_prokaryotic_01_01084	-7.05764	0.00273561	0.0155697	-8.17836	0.000531751	0.00333327	-14.8155	3.79e-05	0.000349429	-2.859	0.224197	0.375891	-2.89897	0.217781	0.378364	-24.6736	0.798698	0.902438	-10.7106	0.000448433	0.00339692	-3.86684	0.101769	0.238975	-12.2098	0.000624548	0.00324595
MAG_prokaryotic_01_01087	-9.60699	4.29e-10	2.93e-08	-9.48162	7.14e-10	2.52e-08	-11.468	1.51e-13	1.5e-11	-15.5815	3.13e-16	5.8e-14	-14.2849	6.82e-17	1.43e-14	-11.8039	5.5e-14	7.29e-12	-8.0299	1.54e-06	2.62e-05	-12.9714	3.46e-13	4.41e-11	-10.1775	1.44e-10	7.78e-09
MAG_prokaryotic_01_01089	-8.33824	0.000105488	0.000916233	-9.86738	4.68e-06	5.02e-05	-12.232	3.71e-08	6.98e-07	-8.56877	7.57e-05	0.000651568	-6.86511	0.00142772	0.00909274	-10.9602	6.29e-07	1.05e-05	-9.40355	8.66e-05	0.000845027	-5.41912	0.0119576	0.0478494	-10.0525	9.83e-06	9.52e-05
MAG_prokaryotic_01_01090	-9.71184	6.8e-07	1.24e-05	-10.345	1.28e-07	2.19e-06	-13.7081	1.26e-10	4.69e-09	-4.73292	0.0151963	0.0597618	-11.9856	6.88e-09	1.58e-07	-9.19479	2.83e-06	4.02e-05	-6.55089	0.00195488	0.0113058	-11.5851	1.88e-07	3.45e-06	-14.4502	3.69e-06	4.17e-05
MAG_prokaryotic_01_01108	-12.8802	0.000696846	0.00474361	-9.32171	0.00911634	0.0391165	-9.27137	0.00988584	0.048575	-3.25212	0.360396	0.514088	-3.93076	0.269086	0.432462	-7.35387	0.0395009	0.17968	-10.3538	0.0160964	0.0552433	-3.49077	0.327225	0.507236	-9.44274	0.0146606	0.0451149
MAG_prokaryotic_01_01112	-9.13859	3.87e-06	5.34e-05	-8.01614	4.88e-05	0.000395296	-10.263	3.06e-07	4.57e-06	-13.813	2.76e-08	5.99e-07	-13.1537	1.14e-08	2.46e-07	-13.5153	1.75e-08	4.49e-07	-11.1899	5.34e-06	7.69e-05	-10.3703	2.66e-06	3.43e-05	-9.97088	4.14e-06	4.6e-05
MAG_prokaryotic_01_01115	-10.2929	2.99e-12	4.31e-10	-10.9972	9.38e-14	9.86e-12	-11.9253	1.02e-15	2.05e-13	-8.23769	2.38e-08	5.31e-07	-12.625	1.1e-16	2.14e-14	-12.0736	7.41e-16	1.82e-13	-12.4888	3.1e-13	5.06e-11	-11.0865	6.82e-13	7.93e-11	-9.63058	1.16e-10	6.58e-09
MAG_prokaryotic_01_01116	-9.45656	7.34e-07	1.32e-05	-9.19112	1.46e-06	1.82e-05	-12.7988	1.58e-10	5.71e-09	-10.888	3.51e-08	7.44e-07	-14.1912	2.57e-10	8.15e-09	-11.4137	6.57e-09	1.93e-07	-7.93672	0.000138453	0.00125291	-10.0301	7.87e-07	1.19e-05	-9.35814	2.19e-06	2.65e-05
MAG_prokaryotic_01_01119	-9.85994	3.15e-06	4.48e-05	-9.4181	8.12e-06	8.07e-05	-12.7843	2.5e-08	4.88e-07	-12.9149	1.83e-07	3.16e-06	-10.3543	2.21e-06	2.85e-05	-7.2205	0.000613849	0.0050775	-12.3069	1.75e-05	0.000212443	-8.73924	8.14e-05	0.000693957	-11.6537	9.39e-06	9.17e-05
MAG_prokaryotic_01_01144	-8.72079	4.37e-05	0.000430597	-10.3328	1.48e-06	1.84e-05	-12.3692	5.42e-08	9.75e-07	-13.5807	2.42e-07	3.98e-06	-11.2032	7.47e-07	1.07e-05	-10.3121	2.48e-06	3.56e-05	-12.2975	2.11e-05	0.00024989	-9.60835	3.14e-05	0.000299605	-9.84278	2.24e-05	0.000191805
MAG_prokaryotic_01_01145	-10.3414	5.06e-07	9.74e-06	-10.5794	2.81e-07	4.31e-06	-11.3308	6.48e-08	1.14e-06	-6.98989	0.000657038	0.00443111	-5.78968	0.00468259	0.0247616	-14.5073	3.5e-08	8.31e-07	-5.90928	0.00769169	0.0320619	-11.6275	1.13e-06	1.63e-05	-12.2603	2.04e-06	2.51e-05
MAG_prokaryotic_01_01146	-7.76294	3.25e-07	6.67e-06	-7.32439	1.43e-06	1.78e-05	-12.8421	1.3e-15	2.46e-13	-6.76357	8.86e-06	9.67e-05	-12.1369	8.16e-14	6.77e-12	-9.82603	1.65e-10	7.65e-09	-9.6738	1.56e-08	5.04e-07	-9.94089	9.11e-10	3.4e-08	-9.37675	3.15e-09	1.04e-07
MAG_prokaryotic_01_01151	-10.9073	2.81e-09	1.34e-07	-10.9773	2.22e-09	6.62e-08	-12.6731	1.16e-11	6.04e-10	-7.28732	6.96e-05	0.000604616	-16.4203	4.13e-12	2.09e-10	-15.0449	9.79e-13	9.11e-11	-13.1631	5.66e-09	2.17e-07	-12.2149	1.58e-09	5.44e-08	-10.4831	3.17e-08	7.42e-07
MAG_prokaryotic_01_01153	-10.3988	8.11e-05	0.000730456	-9.07214	0.000546035	0.00341083	-10.7623	5.56e-05	0.000495214	-5.58948	0.0328958	0.105718	-3.95733	0.130483	0.275788	-19.5417	0.108085	0.348701	-4.75672	0.0929736	0.195941	-1.91436	0.46448	0.632278	-17.51	0.0868828	0.177404
MAG_prokaryotic_01_01155	-10.339	7.5e-05	0.000683104	-8.01607	0.00192514	0.0103331	-9.20761	0.000411198	0.00299266	-6.01684	0.0200428	0.0737075	-3.5583	0.167826	0.322861	-12.3892	2.44e-05	0.000278794	-11.3297	0.00067648	0.00477921	-9.57471	0.000728014	0.00468424	-8.70686	0.00139555	0.0064153
MAG_prokaryotic_01_01156	-9.20234	9.1e-08	2.34e-06	-8.57674	6.08e-07	8.42e-06	-11.7489	5.12e-11	2.15e-09	-8.66477	6.42e-07	9.38e-06	-11.7178	2.39e-10	7.63e-09	-14.647	5.85e-10	2.34e-08	-9.24996	1.94e-06	3.21e-05	-10.8879	2.85e-08	6.72e-07	-9.72232	1.49e-07	2.72e-06
MAG_prokaryotic_01_01157	-9.04372	1.48e-07	3.46e-06	-10.3412	1.93e-09	5.88e-08	-13.1667	6.57e-14	7.15e-12	-9.63391	2.53e-08	5.57e-07	-12.2202	4.48e-12	2.23e-10	-11.5015	3.78e-11	2.13e-09	-7.91148	2.22e-05	0.000261419	-12.7879	2.18e-11	1.44e-09	-10.2526	5.54e-09	1.71e-07
MAG_prokaryotic_01_01162	-9.09704	3.08e-06	4.39e-05	-10.2	1.9e-07	3.06e-06	-10.3833	1.55e-07	2.5e-06	-13.8205	1.93e-08	4.43e-07	-13.1626	7.55e-09	1.72e-07	-13.5194	1.23e-08	3.33e-07	-12.5491	3.67e-06	5.61e-05	-5.39712	0.00579309	0.0266588	-11.5242	1.62e-06	2.05e-05
MAG_prokaryotic_01_01163	-8.97923	2.74e-11	2.79e-09	-8.56548	2.1e-10	8.81e-09	-12.2046	3.33e-19	2.09e-16	-7.93589	4.11e-09	1.14e-07	-12.9927	2.17e-20	1.06e-17	-10.1218	7.51e-14	9.67e-12	-10.224	5.45e-12	6.03e-10	-11.0172	5.69e-15	1.3e-12	-10.7461	1.07e-14	2.74e-12
MAG_prokaryotic_01_01164	-8.90444	1.26e-08	4.59e-07	-8.36972	8.79e-08	1.58e-06	-13.0249	1.2e-16	3.41e-14	-8.77751	2.06e-08	4.7e-07	-10.7573	7.06e-12	3.33e-10	-10.8286	4.87e-12	3.54e-10	-10.1599	2.18e-09	9.46e-08	-10.1147	1.43e-10	6.99e-09	-10.14	1.15e-10	6.53e-09
MAG_prokaryotic_01_01165	-8.65145	7.27e-06	9.23e-05	-8.02057	3.18e-05	0.000268728	-10.6668	3.87e-08	7.22e-07	-7.16061	0.00020783	0.00161422	-12.9562	2.79e-10	8.78e-09	-10.7638	3.46e-08	8.24e-07	-9.74621	4.87e-06	7.11e-05	-9.48229	1.87e-06	2.53e-05	-10.0039	5.19e-07	7.8e-06
MAG_prokaryotic_01_01167	-10.8629	0.000115139	0.000987315	-10.4486	0.000197744	0.00137821	-14.1182	1.55e-05	0.000155574	-12.1132	8.43e-05	0.000719707	-4.68989	0.0923527	0.221493	-13.3819	4.14e-05	0.000445329	-8.9989	0.00396121	0.019626	-11.2344	0.000487835	0.00330905	-11.0905	0.000602141	0.00314826
MAG_prokaryotic_01_01169	-9.21191	1.04e-05	0.000124908	-9.41618	6.63e-06	6.77e-05	-15.3565	8.79e-09	1.92e-07	-12.5716	5.41e-08	1.08e-06	-6.22454	0.00286489	0.0165005	-12.9365	1.85e-08	4.72e-07	-4.58264	0.0420254	0.110994	-5.72784	0.00627482	0.0284606	-12.3751	2.23e-06	2.7e-05
MAG_prokaryotic_01_01170	-10.7632	1.28e-07	3.06e-06	-9.87164	1.2e-06	1.53e-05	-11.0226	7.55e-08	1.31e-06	-8.31315	4.51e-05	0.000412134	-14.9633	7.46e-10	2.13e-08	-9.84277	1.47e-06	2.23e-05	-5.66435	0.00984995	0.0385028	-11.292	3.56e-07	6e-06	-11.3558	3.04e-07	4.97e-06
MAG_prokaryotic_01_01173	-8.65841	7.51e-10	4.67e-08	-8.4077	2.27e-09	6.74e-08	-12.6084	4e-19	2.29e-16	-7.94033	1.67e-08	3.92e-07	-12.6782	3.92e-19	1.37e-16	-12.2924	3.2e-18	1.48e-15	-10.389	9.91e-12	1.02e-09	-10.9339	1.49e-14	3.05e-12	-10.6098	6.48e-14	1.27e-11
MAG_prokaryotic_01_01174	-9.29548	1.15e-09	6.51e-08	-8.2566	6.4e-08	1.2e-06	-12.8415	5.22e-17	1.74e-14	-7.4508	1.07e-06	1.47e-05	-12.1756	2.22e-15	2.87e-13	-11.3107	1.43e-13	1.73e-11	-10.151	8.65e-10	4.36e-08	-10.6039	5.78e-12	4.74e-10	-10.5769	5.67e-12	5.13e-10
MAG_prokaryotic_01_01176	-10.2941	8.14e-06	0.000101591	-10.0896	1.14e-05	0.000108885	-10.2438	1.22e-05	0.000125424	-4.4852	0.0477995	0.135723	-5.44532	0.0164467	0.0666865	-9.50145	4.97e-05	0.000524979	-8.74345	0.000867977	0.00585769	-10.526	0.000114775	0.000936259	-8.56187	0.000464991	0.00253226
MAG_prokaryotic_01_01179	-9.43886	7.58e-09	3.07e-07	-8.46219	2.21e-07	3.49e-06	-12.4354	3.55e-14	4.3e-12	-7.84798	1.57e-06	2.07e-05	-9.34443	1.11e-08	2.41e-07	-10.9396	2.41e-11	1.43e-09	-10.3473	5.92e-09	2.24e-07	-9.99075	1.43e-09	4.97e-08	-10.339	3.56e-10	1.69e-08
MAG_prokaryotic_01_01189	-10.8654	8.22e-07	1.45e-05	-11.0408	5.57e-07	7.81e-06	-10.1972	3.91e-06	4.48e-05	-12.9939	3.99e-07	6.24e-06	-13.8404	2.32e-07	3.77e-06	-13.8843	4e-07	7.01e-06	-6.79345	0.00419629	0.0205178	-11.785	8.52e-06	9.52e-05	-10.7082	1.75e-05	0.000156396
MAG_prokaryotic_01_01191	-10.6624	1.97e-07	4.36e-06	-9.67463	2.18e-06	2.58e-05	-11.0172	9.78e-08	1.65e-06	-4.67896	0.0216831	0.0780725	-4.65701	0.0223026	0.083565	-8.09997	7.38e-05	0.000748856	-3.54891	0.106925	0.216371	-5.43136	0.00789859	0.0342391	-9.08152	1.5e-05	0.00013636
MAG_prokaryotic_01_01192	-8.53215	3.88e-05	0.000389829	-7.81921	0.000160858	0.00114444	-10.9489	2.03e-07	3.18e-06	-4.98487	0.0161174	0.0625293	-5.98172	0.00391125	0.0213198	-14.621	3.53e-08	8.37e-07	-11.4562	5.58e-06	7.99e-05	-8.53112	6.79e-05	0.000591249	-11.4578	1.83e-06	2.29e-05
MAG_prokaryotic_01_01194	-9.27607	4.22e-08	1.26e-06	-9.58984	1.47e-08	3.39e-07	-12.7203	2.12e-13	2.05e-11	-7.16458	2.31e-05	0.000228074	-8.89801	1.62e-07	2.72e-06	-10.4451	9.04e-10	3.43e-08	-7.45381	4.82e-05	0.000513914	-5.93087	0.000467199	0.00319001	-9.86207	1.36e-08	3.62e-07
MAG_prokaryotic_01_01195	-8.47711	0.0031642	0.0176348	-9.89552	0.000683964	0.00416401	-7.10114	0.0131784	0.0617836	-3.75161	0.188068	0.335618	-10.6498	0.000858423	0.00585978	-5.90071	0.0390308	0.177947	-9.52628	0.00805165	0.0331122	-9.04946	0.00577444	0.02661	-8.90686	0.00672868	0.0238955
MAG_prokaryotic_01_01209	-10.3714	2.58e-05	0.000274659	-9.06273	0.000206854	0.00143393	-10.4931	2.72e-05	0.000258253	-6.33436	0.00944856	0.0418308	-2.10638	0.385878	0.543405	-33.239	0.962866	0.984222	-2.78581	0.288686	0.437366	-3.30069	0.175238	0.344277	-7.89365	0.00175171	0.00781686
MAG_prokaryotic_01_01210	-9.81652	6.03e-08	1.67e-06	-8.15793	6.58e-06	6.73e-05	-12.8088	3.9e-12	2.38e-10	-7.53459	3.21e-05	0.000304466	-8.25367	5.34e-06	6.3e-05	-10.4726	8.95e-09	2.53e-07	-5.67699	0.00370856	0.0186558	-11.4907	2.74e-09	8.77e-08	-10.0269	6.08e-08	1.29e-06
MAG_prokaryotic_01_01211	-8.95709	1.8e-05	0.000200654	-8.61271	3.7e-05	0.000307325	-12.9892	2.93e-09	7.23e-08	-5.24	0.0120292	0.0500823	-5.99229	0.0040971	0.0221864	-11.8294	4.56e-08	1.03e-06	-4.79543	0.0334502	0.0943414	-10.9038	1.65e-06	2.26e-05	-9.24346	1.69e-05	0.000151307
MAG_prokaryotic_01_01213	-9.06554	1.04e-06	1.78e-05	-9.73287	1.62e-07	2.67e-06	-12.5833	4.52e-11	1.92e-09	-9.86124	1.53e-07	2.69e-06	-11.7194	1.14e-09	3.15e-08	-10.116	6.46e-08	1.39e-06	-5.00813	0.0124778	0.0457449	-7.08625	0.00015026	0.00118087	-10.0455	1.95e-07	3.41e-06
MAG_prokaryotic_01_01219	-10.1831	6.35e-07	1.17e-05	-8.70103	2.03e-05	0.000180077	-10.3831	4.09e-07	5.93e-06	-7.5059	0.000240475	0.0018382	-7.09022	0.000518957	0.00379737	-14.6736	2.48e-10	1.11e-08	-8.13036	0.0002487	0.00207212	-12.1136	8.85e-08	1.79e-06	-9.54216	4.69e-06	5.12e-05
MAG_prokaryotic_01_01234	-8.51004	0.000211634	0.0016762	-9.27614	5.61e-05	0.000446608	-11.0075	3.83e-06	4.4e-05	-3.44084	0.132819	0.266991	-1.77077	0.438992	0.590768	-22.9549	0.603574	0.79918	-2.33762	0.34445	0.494347	-2.40034	0.294736	0.474897	-7.63292	0.00122772	0.00576343
MAG_prokaryotic_01_01247	-8.79415	0.00258155	0.0148389	-15.04	7.83e-06	7.82e-05	-12.3414	5.37e-05	0.000480185	-12.1361	0.000141911	0.00114477	-13.4301	6.19e-05	0.000570596	-13.4873	6.48e-05	0.000668277	-11.8083	0.00126062	0.00795174	-11.3321	0.000697333	0.00450971	-10.0561	0.00134042	0.00619353
MAG_prokaryotic_01_01252	-9.01022	0.0001762	0.00142708	-11.5595	2.72e-06	3.13e-05	-9.42931	9.96e-05	0.000842069	-11.4005	1.82e-05	0.000183695	-10.2205	4.74e-05	0.000449721	-12.9824	8.76e-06	0.000110612	-5.24117	0.043304	0.113315	-3.28691	0.169803	0.337585	-9.78401	0.000268773	0.00159951
MAG_prokaryotic_01_01255	-7.85347	8.04e-09	3.22e-07	-7.80423	9.95e-09	2.41e-07	-10.6889	4.66e-15	7.24e-13	-8.14016	2.33e-09	6.94e-08	-11.226	2.75e-16	4.53e-14	-9.98147	2.54e-13	2.8e-11	-9.60937	8.41e-11	6.09e-09	-10.3403	8.32e-14	1.37e-11	-9.78206	1.04e-12	1.35e-10
MAG_prokaryotic_01_01256	-10.5917	5.9e-10	3.82e-08	-10.7023	3.91e-10	1.51e-08	-11.613	1.65e-11	8.14e-10	-14.8998	1.13e-13	1.05e-11	-14.7788	3.25e-14	2.98e-12	-11.6284	2.18e-11	1.32e-09	-14.2286	7.04e-10	3.7e-08	-12.5441	7.97e-11	4.22e-09	-10.6386	2.26e-09	7.9e-08
MAG_prokaryotic_01_01258	-10.3468	1.63e-06	2.58e-05	-8.91272	3.29e-05	0.000276522	-10.5614	1.24e-06	1.59e-05	-6.23324	0.00367363	0.019441	-13.1619	8.7e-08	1.54e-06	-12.5321	1.11e-07	2.27e-06	-10.2686	4.07e-05	0.000443236	-10.2971	1.3e-05	0.000138192	-11.8944	8.07e-06	8.04e-05
MAG_prokaryotic_01_01262	-10.7495	6.83e-12	8.87e-10	-11.4814	2.51e-13	2.36e-11	-12.7226	1.24e-15	2.37e-13	-7.79708	6.35e-07	9.29e-06	-13.9345	1.06e-16	2.09e-14	-15.3495	1.51e-17	5.95e-15	-10.8129	5.13e-10	2.82e-08	-7.48985	1.89e-06	2.55e-05	-10.0732	2.88e-10	1.41e-08
MAG_prokaryotic_01_01266	-9.03361	0.00595811	0.0303734	-8.70022	0.00789238	0.0346414	-11.8036	0.00132787	0.00852693	-3.18691	0.326663	0.481649	-4.45384	0.171073	0.326699	-5.86764	0.0718112	0.271524	-3.50274	0.31926	0.468813	-7.55804	0.0292987	0.0963921	-7.81453	0.0245509	0.0679913
MAG_prokaryotic_01_01279	-7.05759	0.0236647	0.0937889	-7.94764	0.0108625	0.0452148	-10.1045	0.00128115	0.00826145	-26.9336	0.800753	0.868644	-2.72589	0.382044	0.5401	-27.4129	0.851036	0.930057	-23.7639	0.65584	0.760532	-10.3753	0.00178027	0.0100807	-6.7534	0.0311546	0.0822
MAG_prokaryotic_01_01296	-9.02188	3.42e-05	0.000350067	-11.1773	3.59e-07	5.35e-06	-14.2523	1.5e-08	3.1e-07	-13.49	1.38e-07	2.46e-06	-6.63526	0.0023064	0.0137567	-13.493	7.73e-08	1.64e-06	-11.403	1.73e-05	0.00021079	-9.42023	4.21e-05	0.000390338	-11.2043	6.88e-06	7.03e-05
MAG_prokaryotic_01_01299	-10.2766	1.69e-11	1.88e-09	-10.0462	4.56e-11	2.31e-09	-12.7749	6.14e-16	1.37e-13	-15.3595	4.59e-15	6.39e-13	-13.354	1.29e-15	1.78e-13	-15.3551	5.16e-15	9.81e-13	-8.54773	2.93e-07	6.33e-06	-12.4219	2.53e-12	2.34e-10	-9.67191	8.35e-10	3.4e-08
MAG_prokaryotic_01_01300	-9.96277	1.13e-08	4.2e-07	-9.16952	1.44e-07	2.43e-06	-11.8596	1.73e-11	8.48e-10	-7.50351	1.7e-05	0.000173368	-11.0111	5.11e-10	1.51e-08	-8.97772	2.74e-07	5.01e-06	-13.7233	8.62e-10	4.36e-08	-9.85001	4.2e-08	9.33e-07	-10.4525	6.79e-09	2.02e-07
MAG_prokaryotic_01_01301	-8.49058	2.68e-08	8.53e-07	-8.86553	6.44e-09	1.65e-07	-11.3859	2.7e-13	2.5e-11	-6.32973	3.4e-05	0.000319976	-12.4088	4.87e-14	4.23e-12	-9.89641	1.48e-10	6.91e-09	-6.99566	2.46e-05	0.000288351	-8.9287	1.79e-08	4.53e-07	-10.0523	5.91e-10	2.54e-08
MAG_prokaryotic_01_01302	-8.42705	3.42e-07	6.97e-06	-9.11756	3.49e-08	7.08e-07	-12.3092	1.93e-13	1.88e-11	-8.15242	8.48e-07	1.21e-05	-12.9453	6.18e-14	5.24e-12	-10.9932	4.24e-11	2.35e-09	-7.79149	1.37e-05	0.000172808	-10.4497	1.06e-09	3.83e-08	-10.3278	1.12e-09	4.31e-08
MAG_prokaryotic_01_01305	-10.1771	5.72e-05	0.000544563	-9.8761	9.21e-05	0.000691175	-12.1155	3.69e-06	4.26e-05	-12.9508	6.11e-06	6.93e-05	-4.71128	0.0610981	0.169407	-8.20113	0.00116741	0.00905047	-10.7454	0.000289028	0.00234953	-3.44076	0.171658	0.339845	-9.7036	0.000270333	0.00160572
MAG_prokaryotic_01_01306	-8.83445	2.39e-06	3.56e-05	-11.5149	1.17e-09	3.81e-08	-12.2491	3.01e-10	9.88e-09	-11.6618	4.81e-09	1.32e-07	-12.7723	5.04e-10	1.49e-08	-8.51973	5.77e-06	7.59e-05	-12.9872	3.01e-07	6.49e-06	-11.0216	1.31e-07	2.5e-06	-12.7585	1.54e-07	2.78e-06
MAG_prokaryotic_01_01308	-8.14289	5.35e-07	1.02e-05	-8.02585	7.71e-07	1.04e-05	-13.072	2.29e-13	2.2e-11	-4.65619	0.00410984	0.0213688	-10.6464	3.25e-10	1.01e-08	-10.2538	7.06e-10	2.76e-08	-9.77638	1.68e-07	3.94e-06	-8.29244	8.81e-07	1.31e-05	-11.4785	5.32e-09	1.65e-07
MAG_prokaryotic_01_01309	-8.12854	4.07e-05	0.000405431	-8.51617	1.72e-05	0.000156274	-9.85991	7.62e-07	1.03e-05	-10.8743	1.29e-07	2.31e-06	-4.95584	0.0123028	0.0533322	-14.2509	3.13e-09	1.02e-07	-5.59089	0.00907748	0.0361996	-6.40307	0.00133279	0.00787407	-9.2984	6.32e-06	6.55e-05
MAG_prokaryotic_01_01314	-7.48453	0.000494165	0.00349593	-9.54441	9.88e-06	9.59e-05	-17.282	0.000522664	0.00371286	-3.92853	0.0671876	0.170857	-9.91822	8.63e-06	9.7e-05	-8.25693	0.000136707	0.00131536	-21.9601	0.535212	0.665324	-10.3552	2.35e-05	0.000232513	-23.939	0.790893	0.847774
MAG_prokaryotic_01_01315	-10.7023	5.91e-07	1.11e-05	-9.45817	9.62e-06	9.37e-05	-13.9917	1.01e-09	2.83e-08	-6.38442	0.0027999	0.0154861	-7.06173	0.000953467	0.00641639	-12.3224	2.83e-08	6.88e-07	-8.86979	0.000150723	0.00134776	-10.904	2.03e-06	2.71e-05	-8.79925	5.04e-05	0.000382085
MAG_prokaryotic_01_01316	-8.86572	2.21e-05	0.0002405	-9.29783	8.73e-06	8.61e-05	-11.4542	7.83e-08	1.35e-06	-5.81397	0.0053723	0.0266076	-14.7239	1.44e-08	3e-07	-14.7657	3.02e-08	7.31e-07	-13.1693	3.86e-06	5.84e-05	-9.44111	1.69e-05	0.000173929	-9.38258	1.56e-05	0.000141646
MAG_prokaryotic_01_01318	-8.94765	7.97e-06	9.99e-05	-9.20602	4.36e-06	4.73e-05	-11.4507	2.39e-08	4.68e-07	-14.3242	1.18e-08	2.9e-07	-14.0758	4.72e-09	1.13e-07	-9.47435	2.77e-06	3.95e-05	-5.04111	0.0197896	0.0642062	-11.7542	5.39e-07	8.57e-06	-11.4786	9.2e-07	1.26e-05
MAG_prokaryotic_01_01335	-9.9773	1.65e-08	5.72e-07	-9.02365	3.1e-07	4.7e-06	-11.427	2.07e-10	7.22e-09	-7.26054	3.93e-05	0.000363301	-11.6887	2.88e-10	9.01e-09	-13.4657	1.21e-11	7.82e-10	-7.99692	3.33e-05	0.000373241	-10.1999	7.07e-08	1.48e-06	-10.0029	8.29e-08	1.67e-06
MAG_prokaryotic_01_01340	-9.467	0.000644661	0.00443228	-8.39413	0.00238985	0.0124613	-19.1278	0.0829468	0.252444	-3.33981	0.225738	0.377585	-8.9968	0.00141009	0.00899035	-6.66702	0.0158643	0.0880516	-20.5515	0.460173	0.600797	-9.87291	0.00128721	0.00763593	-22.0982	0.716593	0.789364
[truncated: 12,929 more rows]

## Sheet: Supplemental_Table_5
Supplemental Table 5: Arsenic detoxification genes blast results bacmet2 database and differential gene expression results
[truncated: 114 more rows]

[truncated: 2 more sheets: Supplemental_Table_7, Supplemental_Table_8]
