# Supplementary material for: Rafts of change: microbial and functional dynamics in simulated Sargassum strandings
Source: Appl Environ Microbiol. 2026 Mar 31;92(4):e02357-25. doi: 10.1128/aem.02357-25 (PMC13101531; doi:10.1128/aem.02357-25)
Supplement: Table S4 — Gene set enrichment analysis results for the four degradation associated MAGs. [file aem.02357-25-s0008.xlsx]

## Sheet: Sheet1
Supplemental Table 4A: pMAG04 gene set enrichment analysis
Pathway	Early Phase						Middle Phase								Late Phase
Term	TP1_NES	TP1_FDR q-val	TP2_NES	TP2_FDR q-val	TP3_NES	TP3_FDR q-val	TP4_NES	TP4_FDR q-val	TP5_NES	TP5_FDR q-val	TP6_NES	TP6_FDR q-val	TP7_NES	TP7_FDR q-val	TP8_NES	TP8_FDR q-val	TP9_NES	TP9_FDR q-val
ABC transporters [PATH:ko02010]	0.90107	0.756416	0.870324	0.903396	1.16733	0.994825	0.891074	0.856241	0.515293	0.975136	1.07179	1	1.29771	0.505761	1.0228	1	0.680978	0.932219
Alanine, aspartate and glutamate metabolism [PATH:ko00250]	1.25177	0.388957	-0.704784	0.935784	0.625681	1	1.16431	0.701546	0.601929	0.977957	0.705432	1	1.01425	0.826932	0.996593	1	0.751137	0.933465
Amino acid related enzymes [BR:ko01007]	1.13574	0.599314	0.912965	0.879932	0.859994	1	1.23359	0.65633	1.1497	0.631903	0.934969	1	1.34941	0.481792	0.677986	1	1.51615	0.248967
Amino sugar and nucleotide sugar metabolism [PATH:ko00520]	1.68231	0.0907766	1.42767	0.279986	1.06854	1	1.38087	0.562382	1.28311	0.673955	1.64069	0.591688	1.17142	0.609617	1.0061	1	1.39131	0.351601
Aminoacyl-tRNA biosynthesis [PATH:ko00970]	1.26085	0.39101	0.856714	0.914112	1.03876	1	1.23982	0.663985	1.28432	0.706155	0.561222	1	0.958775	0.901892	0.569412	1	1.64968	0.167505
Antimicrobial resistance genes [BR:ko01504]	1.3036	0.320622	1.19889	0.495557	1.46393	0.649819	0.945028	0.804613	1.13506	0.605169	1.05502	1	1.34729	0.454254	1.10829	1	1.23363	0.606435
Arginine and proline metabolism [PATH:ko00330]	0.488008	0.988707	0.677989	0.973188	0.76233	1	-0.729663	0.851852	-0.747595	0.836596	0.952174	1	1.81453	0.0401044	1.06599	1	1.05894	0.751387
Arginine biosynthesis [PATH:ko00220]	0.918227	0.7585	0.585671	0.97404	0.522827	1	0.811334	0.903922	-0.855671	0.904397	1.04917	1	0.983447	0.865989	1.33397	1	0.914552	0.849429
Bacterial chemotaxis [PATH:ko02030]	0.662856	0.934317	0.814093	0.976111	1.46333	0.54334	1.28117	0.613541	1.26672	0.635092	0.896072	1	0.894922	0.980468	1.09574	1	1.50588	0.250117
Bacterial motility proteins [BR:ko02035]	0.701292	0.913723	0.874712	0.910372	1.07427	1	0.785108	0.905419	1.01321	0.726512	0.938673	1	1.17282	0.624563	1.05859	1	1.58152	0.254041
Bacterial secretion system [PATH:ko03070]	1.73909	0.0628582	1.47596	0.231998	1.18902	0.986971	1.49738	0.627631	1.34538	0.82521	1.19882	1	1.62154	0.150391	1.27672	1	1.65909	0.17536
Biofilm formation - Escherichia coli [PATH:ko02026]	1.1327	0.579207	1.48115	0.241933	0.869454	1	1.47012	0.566561	1.28575	0.740372	0.737316	1	0.886196	0.936092	1.01362	1	1.57963	0.234887
Biofilm formation - Pseudomonas aeruginosa [PATH:ko02025]	1.4293	0.238904	0.768803	0.97358	0.482856	1	1.13058	0.7173	1.24304	0.627681	-0.930891	0.932551	0.603792	1	-0.820957	0.9631	1.32666	0.452312
Biofilm formation - Vibrio cholerae [PATH:ko05111]	1.41659	0.225186	1.56073	0.206623	1.22777	1	1.65142	0.605564	1.78593	0.478281	1.27743	1	1.71532	0.0726892	1.42086	1	2.20165	0.00317155
Butanoate metabolism [PATH:ko00650]	1.67974	0.0746274	1.69765	0.163355	0.728772	1	1.20761	0.71341	1.30865	0.794127	-1.09855	0.97478	0.889292	0.95995	0.671168	1	1.69636	0.206996
C5-Branched dibasic acid metabolism [PATH:ko00660]	0.907823	0.765977	1.26001	0.388538	0.648289	1	0.947845	0.812962	0.725379	0.951521	0.778699	1	0.810235	1	0.770135	1	0.895663	0.872897
Carbon fixation in photosynthetic organisms [PATH:ko00710]	1.52357	0.16824	1.46546	0.235856	0.722155	1	1.24219	0.684595	1.10092	0.63082	-1.08798	0.805865	1.08216	0.731998	0.683986	1	1.50473	0.237749
Carbon fixation pathways in prokaryotes [PATH:ko00720]	1.41942	0.231336	1.41244	0.250963	0.94061	1	1.08356	0.736821	1.16851	0.656523	0.753846	1	1.05304	0.775169	0.80847	1	1.43389	0.312574
Cationic antimicrobial peptide (CAMP) resistance [PATH:ko01503]	1.33949	0.289698	1.27239	0.409997	1.58413	0.565558	1.50423	0.711897	1.3166	0.817475	1.08712	1	1.12179	0.688265	1.32592	1	1.69012	0.182188
Cell cycle - Caulobacter [PATH:ko04112]	1.20674	0.470054	0.972154	0.828195	0.757461	1	1.19616	0.674365	1.05477	0.705494	0.770593	1	1.40306	0.401344	-0.84108	1	0.990861	0.800738
Chaperones and folding catalysts [BR:ko03110]	1.46203	0.224613	1.55837	0.163937	1.21541	0.965506	1.71552	0.710254	1.65774	0.453548	0.827256	1	0.598354	0.993444	1.11833	1	1.39578	0.356914
Chromosome and associated proteins [BR:ko03036]	1.41288	0.220768	1.29097	0.395682	1.11349	1	1.26075	0.65126	1.1811	0.644302	0.83694	1	1.05451	0.787895	0.974742	1	1.32487	0.43924
Citrate cycle (TCA cycle) [PATH:ko00020]	1.57513	0.127611	1.43138	0.289815	1.20274	0.973988	1.31525	0.596488	1.73685	0.353447	0.733603	1	0.949064	0.896614	1.04937	1	2.03971	0.0200865
Cysteine and methionine metabolism [PATH:ko00270]	0.881006	0.75934	0.775425	0.977611	0.662315	1	1.12721	0.707175	1.01373	0.739269	1.25188	1	1.08743	0.732048	0.955338	1	1.03813	0.76909
DNA repair and recombination proteins [BR:ko03400]	1.23634	0.412869	-0.833949	1	1.08859	1	1.19015	0.669795	1.11968	0.627775	0.97596	1	1.21019	0.595884	1.1323	1	1.21687	0.630217
DNA replication [PATH:ko03030]	0.906017	0.75848	1.14212	0.56089	0.585055	1	0.620594	0.995372	0.533914	0.991534	0.577484	1	1.34059	0.416709	-1.04645	0.873328	0.635288	0.937672
DNA replication proteins [BR:ko03032]	1.25419	0.394172	1.06546	0.719802	0.950545	1	1.02881	0.762312	1.29228	0.759033	0.761672	1	1.17438	0.639665	0.653879	1	1.17164	0.67113
Drug metabolism - other enzymes [PATH:ko00983]	1.34478	0.301077	1.11172	0.619898	1.10104	1	1.20322	0.70054	0.777849	0.99397	1.36913	1	1.32051	0.456364	-0.800056	0.876441	1.16628	0.631639
Energy metabolism	0.875493	0.758205	0.702073	0.975692	1.10113	1	0.976018	0.767289	1.06675	0.692984	0.679075	1	1.08862	0.746088	1.25061	1	0.847379	0.879147
Enzymes with EC numbers	0.899295	0.748775	0.905464	0.879832	1.00852	0.947215	1.00151	0.794556	1.11025	0.622445	0.924398	1	1.17076	0.593721	1.06843	1	0.873954	0.872288
Exosome [BR:ko04147]	1.30469	0.328835	1.27916	0.408218	1.02969	0.971891	0.859125	0.875808	0.996429	0.708389	0.31088	0.999918	0.538856	0.980563	0.468081	0.993509	0.586405	0.961392
Fatty acid biosynthesis [PATH:ko00061]	1.04455	0.674054	1.05387	0.714708	1.05478	1	1.04211	0.775986	0.620611	0.976565	0.752416	1	0.695461	0.980614	0.507568	0.998674	1.42888	0.306823
Flagellar assembly [PATH:ko02040]	-0.745921	1	1.14373	0.571105	0.545237	1	0.575153	1	0.783212	1	1.09837	1	1.48725	0.375778	0.905629	1	1.13708	0.669963
Folate biosynthesis [PATH:ko00790]	-0.778608	1	-1.52716	0.160523	0.465823	1	-1.05725	0.631795	0.738685	0.96159	-0.910703	0.86151	0.543309	0.990658	1.24811	1	0.507574	0.988274
Fructose and mannose metabolism [PATH:ko00051]	0.996082	0.699532	1.32977	0.351964	0.571889	1	0.486902	1	-0.866813	1	0.743389	1	0.887573	0.948054	0.761115	1	0.928958	0.848125
Function unknown	0.773199	0.872596	-1.17769	0.486699	0.608581	1	0.837517	0.874035	1.18338	0.658075	0.961292	1	0.750983	0.988401	0.913543	1	0.771317	0.919087
Galactose metabolism [PATH:ko00052]	1.45168	0.21177	1.06516	0.704025	1.03849	0.995598	0.557174	1	0.794857	1	0.940875	1	0.986364	0.891162	1.04163	1	0.465075	0.988597
General function prediction only	1.05576	0.658622	1.40552	0.239669	1.5074	0.57277	1.32497	0.596041	1.5716	0.422799	1.42038	1	0.852788	0.957791	1.17431	1	1.44642	0.320938
Glutathione metabolism [PATH:ko00480]	0.934727	0.771782	1.26767	0.407873	1.60951	0.883404	1.13901	0.712706	1.63134	0.413107	1.31663	0.948788	0.83991	0.966589	1.10769	1	1.08984	0.722464
Glycerophospholipid metabolism [PATH:ko00564]	1.13558	0.585642	0.976346	0.834965	1.03936	1	0.726737	0.931518	0.623789	0.986848	0.8706	1	1.21871	0.588069	1.51252	1	0.676512	0.924821
Glycine, serine and threonine metabolism [PATH:ko00260]	0.767631	0.867982	1.03323	0.732459	0.731243	1	0.811147	0.891567	1.21892	0.625434	0.647769	1	1.03166	0.807539	0.623661	1	1.09165	0.734447
Glycolysis / Gluconeogenesis [PATH:ko00010]	1.46475	0.237339	1.55844	0.184284	1.1571	0.95581	1.15985	0.693319	1.26652	0.609132	-0.646842	1	0.686808	0.975685	0.768828	1	1.56068	0.229571
Glycosyltransferases [BR:ko01003]	1.03986	0.672661	0.929558	0.860421	0.806379	1	1.40307	0.627211	1.23881	0.617135	1.04211	1	1.21912	0.610068	0.792917	1	1.28834	0.489293
Glyoxylate and dicarboxylate metabolism [PATH:ko00630]	1.07059	0.647192	0.737886	0.989776	1.18191	0.970998	-0.768317	1	0.759113	0.990863	0.675265	1	-0.862185	0.913691	0.701527	1	0.696722	0.937995
Homologous recombination [PATH:ko03440]	0.996412	0.71064	-0.790822	0.99898	0.767719	1	1.08081	0.72747	0.791239	1	1.1511	1	1.57872	0.185733	0.524377	1	0.826796	0.885502
Lipid biosynthesis proteins [BR:ko01004]	0.890397	0.754204	0.960253	0.823127	0.852536	1	0.892351	0.867258	-0.850988	0.786036	-0.620648	0.93915	1.02864	0.800512	0.514523	1	1.18489	0.65592
Lipopolysaccharide biosynthesis [PATH:ko00540]	1.38165	0.264761	1.55262	0.155217	1.21607	1	1.06037	0.746222	1.1667	0.642492	0.913583	1	1.18107	0.657608	0.956148	1	0.983016	0.803613
Lipopolysaccharide biosynthesis proteins [BR:ko01005]	1.37198	0.270302	1.41769	0.254319	1.28228	1	1.38058	0.526532	1.14556	0.626087	1.0379	1	1.4021	0.367228	0.780563	1	1.1381	0.684675
Lysine biosynthesis [PATH:ko00300]	1.0356	0.669896	0.696497	0.967917	0.449968	0.994221	0.989531	0.777865	1.04693	0.708571	0.628051	1	0.714265	0.976153	0.936321	1	1.21305	0.602594
Messenger RNA biogenesis [BR:ko03019]	1.12909	0.575732	1.65071	0.189128	1.0456	1	1.56129	0.80126	1.28029	0.650027	0.636946	1	0.752461	0.999815	1.3594	1	0.997406	0.800806
Methane metabolism [PATH:ko00680]	0.980473	0.722579	1.32491	0.347281	0.969357	1	0.981346	0.769334	1.02992	0.732041	-1.11691	1	0.950756	0.908167	-0.885783	1	0.942158	0.835228
Mismatch repair [PATH:ko03430]	1.08869	0.640291	1.41907	0.265929	1.0299	0.997648	1.19919	0.688028	1.22739	0.625354	1.2454	1	1.37663	0.415916	0.976318	1	1.303	0.470371
Mitochondrial biogenesis [BR:ko03029]	1.0308	0.669218	1.01175	0.767969	0.935286	1	1.03852	0.768886	1.40215	0.732161	0.717644	1	-0.602346	0.973516	0.932899	1	1.07146	0.734811
Nicotinate and nicotinamide metabolism [PATH:ko00760]	1.3434	0.292738	1.38529	0.264786	1.22485	1	1.11821	0.712649	1.14442	0.612992	0.921274	1	0.76941	1	0.836881	1	1.02704	0.7787
Nitrogen metabolism [PATH:ko00910]	0.931017	0.767414	-0.622113	0.937438	-0.837994	0.944951	1.29626	0.597206	1.24508	0.646612	1.10646	1	1.48305	0.327853	1.03479	1	1.5321	0.257953
One carbon pool by folate [PATH:ko00670]	0.77807	0.877301	0.44064	0.997137	-0.898997	0.975274	0.477281	1	0.700405	0.952618	0.957685	1	0.978676	0.863803	0.699259	1	0.734821	0.941579
Oxidative phosphorylation [PATH:ko00190]	1.99888	0.00601834	1.61769	0.164169	0.673754	1	1.11728	0.697502	0.526861	0.982572	0.433231	1	0.57686	0.990729	0.679998	1	1.67775	0.17368
Pantothenate and CoA biosynthesis [PATH:ko00770]	1.10896	0.614985	0.65902	0.975653	0.719948	1	0.865799	0.876434	0.7442	0.98208	-0.628769	1	0.894089	0.966104	-1.63081	0.0532749	0.836609	0.88311
Pentose phosphate pathway [PATH:ko00030]	1.47536	0.234966	1.14979	0.570872	0.864717	1	1.08627	0.746813	1.33276	0.813718	0.689868	1	0.754032	1	0.739478	1	1.08968	0.706739
Peptidases and inhibitors [BR:ko01002]	1.18111	0.522804	-0.790786	0.899133	1.0399	1	1.36467	0.539491	1.26956	0.654435	0.821198	1	1.09943	0.727117	1.39837	1	0.683437	0.941164
Peptidoglycan biosynthesis [PATH:ko00550]	0.943735	0.777974	0.649084	0.970816	0.862984	1	0.887162	0.85041	1.01125	0.704104	0.6557	1	0.773145	1	0.57486	1	0.697519	0.949007
Peptidoglycan biosynthesis and degradation proteins [BR:ko01011]	1.17979	0.512665	0.713582	0.991294	0.768273	1	0.853693	0.871985	0.638164	1	0.618992	1	0.943033	0.89673	0.978728	1	0.713629	0.942967
Phenylalanine, tyrosine and tryptophan biosynthesis [PATH:ko00400]	1.62269	0.102598	1.40797	0.24704	1.3439	0.952793	1.32622	0.627238	1.16546	0.628183	0.801137	1	1.18062	0.637258	1.08509	1	1.09735	0.737461
Phosphotransferase system (PTS) [PATH:ko02060]	1.45933	0.212982	0.790831	0.968724	0.496774	1	0.778971	0.889574	0.944955	0.797049	1.27649	0.994429	1.29189	0.501093	1.31437	1	0.881107	0.886811
Porphyrin and chlorophyll metabolism [PATH:ko00860]	1.32336	0.31281	1.15642	0.570321	0.902699	1	1.03759	0.75575	0.909044	0.853201	0.814801	1	1.11765	0.684885	0.958386	1	0.781715	0.916235
Prokaryotic defense system [BR:ko02048]	1.138	0.608203	1.31131	0.363055	1.3599	0.979902	1.46319	0.528015	1.18364	0.678527	1.18048	1	1.34465	0.432325	1.09619	1	1.57824	0.217868
Propanoate metabolism [PATH:ko00640]	1.42289	0.237557	1.26644	0.397925	1.1575	0.997583	0.995329	0.779288	0.890683	0.874626	0.755891	1	1.04404	0.78596	1.03738	1	1.16989	0.65698
Protein export [PATH:ko03060]	1.76377	0.0722201	1.36483	0.291831	1.24926	1	1.5377	0.705122	1.30809	0.7465	1.36213	0.901754	1.16982	0.580052	1.21147	1	1.13322	0.663576
Protein kinases [BR:ko01001]	0.509727	0.995438	0.719537	0.999106	0.58639	1	0.403656	0.997558	-1.24927	0.320486	0.997756	1	1.46156	0.299028	0.861625	1	0.825901	0.874525
Purine metabolism [PATH:ko00230]	1.06461	0.648879	0.796194	0.975113	0.793954	1	0.665233	0.970775	1.00355	0.706571	0.533785	1	0.928444	0.9172	0.664676	1	0.943167	0.847733
Pyrimidine metabolism [PATH:ko00240]	1.01555	0.691845	0.805308	0.975501	0.635972	1	0.810538	0.880352	-1.81925	0.0217224	1.0037	1	1.28193	0.484165	0.762522	1	0.788012	0.920227
Pyruvate metabolism [PATH:ko00620]	1.57114	0.119665	1.59786	0.170719	1.24746	1	1.48763	0.575652	1.35517	0.859393	0.634311	1	0.853062	0.97165	0.781514	1	2.01221	0.0179721
Quorum sensing [PATH:ko02024]	1.36643	0.268903	1.26181	0.396859	0.774046	1	0.997173	0.789789	0.737163	0.950393	1.33968	0.920169	1.08104	0.718871	1.04557	1	0.973647	0.809443
RNA degradation [PATH:ko03018]	1.26612	0.392477	1.73236	0.213932	1.01695	0.942972	1.39346	0.561745	1.21688	0.610836	0.515948	1	0.718723	0.984397	1.13597	1	1.04213	0.77617
Replication and repair	-0.641747	1	0.96587	0.826774	0.950131	1	0.752093	0.913557	1.45725	0.666911	1.08236	1	0.741068	0.986164	0.93364	1	0.869137	0.86719
Ribosome [BR:ko03011]	-2.21528	0.0024108	-2.62395	0	-2.82251	0	-2.27821	0.000345495	-2.14303	0.00340426	-2.89801	0	-3.08808	0	-2.76945	0	-2.1137	0.00191963
Ribosome [PATH:ko03010]	-2.21528	0.0024108	-2.62395	0	-2.82251	0	-2.27821	0.000345495	-2.14303	0.00340426	-2.89801	0	-3.08808	0	-2.76945	0	-2.1137	0.00191963
Ribosome biogenesis [BR:ko03009]	0.929242	0.759403	-0.93567	0.915646	0.624608	1	1.01914	0.769342	1.02713	0.724077	0.434357	1	0.984323	0.880098	0.956887	1	0.859447	0.870652
Secretion system [BR:ko02044]	1.57631	0.141807	1.42086	0.277537	1.05586	1	1.39393	0.606761	1.14387	0.599313	1.09923	1	1.46767	0.325275	0.995716	1	1.71997	0.215665
Starch and sucrose metabolism [PATH:ko00500]	1.65715	0.0840896	1.55241	0.141212	1.27654	1	1.18584	0.660828	1.61903	0.359563	1.41632	1	1.2197	0.633022	1.17071	1	1.53123	0.241954
Sulfur metabolism [PATH:ko00920]	-1.49916	0.127933	-1.56175	0.177812	-2.01409	0.00423112	0.472133	1	0.567444	0.986928	-0.656233	1	0.873286	0.947265	-0.774482	0.811577	0.674249	0.915918
Thiamine metabolism [PATH:ko00730]	-0.615018	0.938697	0.628789	0.973096	-0.999624	0.906783	0.785066	0.893374	0.76851	0.991899	0.721108	1	1.42847	0.358154	1.31913	1	-0.618914	0.957256
Transcription factors [BR:ko03000]	1.0728	0.654607	1.6288	0.179633	1.54775	0.537537	1.4452	0.535565	1.41581	0.752237	1.52646	0.907255	1.23294	0.60915	1.30038	1	1.43523	0.325824
Transcription machinery [BR:ko03021]	1.0073	0.698975	0.707527	0.983965	1.02954	0.94743	1.29891	0.618393	1.56248	0.38675	1.01762	1	0.608209	1	0.784436	1	0.915356	0.861743
Transfer RNA biogenesis [BR:ko03016]	0.924565	0.757632	-1.29152	0.371388	0.720858	1	0.932931	0.815921	1.15324	0.640906	0.497624	1	0.72378	0.991927	0.662989	1	0.953476	0.840219
Translation factors [BR:ko03012]	0.966097	0.741776	0.749665	0.988167	-0.710794	0.874124	1.09733	0.734812	0.870555	0.896697	0.668122	1	0.807463	0.993485	1.04512	1	1.1676	0.644824
Transporters [BR:ko02000]	1.08858	0.627182	1.04483	0.719795	1.02788	0.929365	0.84901	0.867499	0.711493	0.953554	1.39332	1	1.18404	0.670459	1.23627	1	1.0034	0.801934
Two-component system [BR:ko02022]	0.751253	0.87547	1.20239	0.501079	0.769081	1	0.687538	0.961873	0.752546	0.984977	0.907331	1	1.15261	0.601809	0.753083	1	1.00866	0.804827
Two-component system [PATH:ko02020]	0.861381	0.770855	0.938225	0.857635	0.952592	1	0.984805	0.774971	1.01188	0.715751	1.07238	1	1.28411	0.501405	0.910255	1	1.36889	0.379148
Ubiquinone and other terpenoid-quinone biosynthesis [PATH:ko00130]	1.0892	0.652772	0.593811	0.98213	0.835273	1	0.902101	0.863086	0.633922	0.991812	0.690234	1	1.16453	0.58129	0.669076	1	0.7239	0.942804
Valine, leucine and isoleucine biosynthesis [PATH:ko00290]	0.939212	0.77472	1.1625	0.570998	-0.761487	0.93115	1.15338	0.691926	0.739267	0.974668	-0.992256	0.921994	0.754409	1	0.68697	1	0.876268	0.881398
beta-Lactam resistance [PATH:ko01501]	1.30859	0.331839	0.888527	0.898521	1.25857	1	1.07351	0.729413	1.11733	0.618657	1.13959	1	1.2651	0.518167	1.0427	1	1.21465	0.617362

## Sheet: Sheet2
Supplemental Table 4B: pMAG10 gene set enrichment analysis
Pathway	Early Phase						Middle Phase								Late Phase
Term	TP1_NES	TP1_FDR q-val	TP2_NES	TP2_FDR q-val	TP3_NES	TP3_FDR q-val	TP4_NES	TP4_FDR q-val	TP5_NES	TP5_FDR q-val	TP6_NES	TP6_FDR q-val	TP7_NES	TP7_FDR q-val	TP8_NES	TP8_FDR q-val	TP9_NES	TP9_FDR q-val
ABC transporters [PATH:ko02010]	-0.993623	0.641396	-1.37851	0.335292	0.621036	0.970042	0.815489	1	1.01311	0.819254	0.931039	1	0.73988	0.981574	0.71532	1	-1.08822	0.652441
Alanine, aspartate and glutamate metabolism [PATH:ko00250]	1.64783	0.0894542	0.948579	0.919488	1.02848	0.816017	0.568273	1	0.89668	0.897827	0.941944	1	0.454609	0.995824	0.975984	1	1.28763	0.450188
Amino acid related enzymes [BR:ko01007]	1.82919	0.042022	0.693553	0.951708	1.01388	0.811451	0.620006	1	1.22331	1	0.902356	1	0.912937	0.947377	0.586213	0.958346	1.04811	0.608903
Amino sugar and nucleotide sugar metabolism [PATH:ko00520]	1.32579	0.247981	1.28085	0.771848	0.9655	0.833496	1.17041	1	0.976883	0.857532	0.694765	1	1.17021	0.979695	-0.601107	0.983043	1.2897	0.466372
Aminoacyl-tRNA biosynthesis [PATH:ko00970]	1.9349	0.0244667	0.557532	0.989622	0.741681	0.97911	0.779408	1	1.20534	0.809295	1.0235	1	0.560643	0.98622	-0.927345	0.924385	1.16378	0.570292
Arginine and proline metabolism [PATH:ko00330]	-0.723198	0.847648	0.961303	0.943501	1.27291	0.569547	1.11631	1	1.27809	0.892617	1.412	0.990879	1.64059	0.264753	0.924075	1	1.13669	0.603065
Arginine biosynthesis [PATH:ko00220]	1.16906	0.400808	0.815075	0.956674	1.37074	0.428662	0.762773	1	1.08132	0.860757	1.44456	1	0.709882	0.97899	0.849702	0.995693	1.04106	0.610609
Bacterial chemotaxis [PATH:ko02030]	0.817418	0.78591	0.750162	0.901986	1.07678	0.743268	1.26987	1	1.57306	0.406248	1.2042	1	1.18545	1	0.77597	1	1.08076	0.621664
Bacterial motility proteins [BR:ko02035]	-1.19495	0.537274	0.536634	0.967132	0.888783	0.841683	1.47665	1	1.56044	0.355508	1.30734	1	1.1501	0.863279	0.97084	1	1.08873	0.618003
Bacterial secretion system [PATH:ko03070]	1.372	0.225434	1.40474	0.595957	1.28621	0.55983	0.690879	1	1.13391	0.838202	0.878081	1	1.26802	0.891953	0.914227	1	0.92708	0.701958
Biofilm formation - Escherichia coli [PATH:ko02026]	1.54481	0.128932	1.32793	0.666214	-1.23478	0.407723	0.924286	1	-0.807372	0.826363	-1.46302	0.448946	0.623991	0.968366	-1.18378	0.395988	1.17398	0.580679
Biofilm formation - Vibrio cholerae [PATH:ko05111]	1.11876	0.448811	1.74105	0.100574	1.47993	0.403285	0.835623	1	1.16239	0.823705	0.931093	1	0.946491	0.995428	0.740257	1	1.36883	0.388378
Butanoate metabolism [PATH:ko00650]	1.86351	0.0355028	1.27374	0.74144	1.08109	0.752921	-0.909274	0.763044	-0.994896	0.637586	-0.871924	0.870152	0.880014	0.926949	1.48868	0.334505	1.24458	0.478797
Carbon fixation in photosynthetic organisms [PATH:ko00710]	1.40656	0.226557	0.967611	0.954111	0.692092	0.948356	-1.59517	0.278677	-1.0066	0.716482	0.658459	1	-1.44801	0.531379	0.917206	1	1.03629	0.606712
Carbon fixation pathways in prokaryotes [PATH:ko00720]	1.86674	0.0406172	1.78289	0.0853662	1.37347	0.462064	0.574305	1	0.634111	0.963455	1.01175	1	1.05565	0.951836	1.64506	0.204616	1.38234	0.381689
Cell cycle - Caulobacter [PATH:ko04112]	1.47936	0.172335	1.19007	0.884999	1.27285	0.536279	0.712839	1	0.643668	0.99034	1.24636	1	-1.01361	0.622131	1.24076	0.672938	1.51896	0.563977
Chaperones and folding catalysts [BR:ko03110]	1.7154	0.06807	1.91913	0.0424499	1.42784	0.381815	0.803753	1	-0.76272	0.810701	0.504026	0.985671	0.922562	0.948713	0.704553	0.993865	0.929232	0.710311
Chromosome and associated proteins [BR:ko03036]	1.05191	0.523457	0.812782	0.939932	0.937518	0.86309	0.923759	1	0.655534	1	0.639516	1	1.03223	0.930835	0.898666	1	0.925844	0.691773
Citrate cycle (TCA cycle) [PATH:ko00020]	1.37882	0.225734	1.82911	0.0761921	1.14382	0.732249	-1.02846	0.602393	0.644901	1	0.619571	1	0.627647	0.982097	1.04103	1	1.12845	0.57164
Cysteine and methionine metabolism [PATH:ko00270]	0.946028	0.632914	0.809153	0.926239	0.722018	0.967348	0.508821	0.998833	1.49628	0.459655	0.571419	0.994863	0.862092	0.918538	0.659113	0.99658	1.48923	0.351583
DNA repair and recombination proteins [BR:ko03400]	1.28935	0.276641	0.794152	0.911525	0.891961	0.851897	1.14777	1	0.888519	0.89328	0.947399	1	1.05291	0.927402	1.27478	0.737543	1.26482	0.466715
DNA replication proteins [BR:ko03032]	0.850591	0.752337	0.900744	0.902905	0.628354	0.980728	0.855942	1	0.835985	0.909797	0.626471	1	-0.854412	0.889441	0.96672	0.997324	1.16179	0.55779
Energy metabolism	-0.959828	0.624593	-2.15684	0.00712124	0.724526	0.981261	0.641691	1	1.39627	0.643788	0.896651	1	0.662096	0.989939	0.752027	1	1.50169	0.434066
Enzymes with EC numbers	0.72879	0.869565	0.952161	0.937469	1.20685	0.741658	1.08848	1	0.982599	0.867761	0.917487	1	0.960007	0.987498	1.12625	0.951841	1.13362	0.57612
Exosome [BR:ko04147]	1.95376	0.0252854	1.0718	0.828506	1.04314	0.796464	1.14689	1	0.870884	0.886175	0.677629	1	-0.741117	0.864402	0.725912	1	1.01476	0.637283
Flagellar assembly [PATH:ko02040]	-1.05256	0.73322	0.885754	0.911906	0.881272	0.839581	1.68827	0.547193	1.58453	0.494226	1.73702	0.239476	0.996326	0.976214	1.18017	0.760498	1.22328	0.510401
Fructose and mannose metabolism [PATH:ko00051]	1.45056	0.194326	1.34546	0.665119	1.16631	0.748324	1.1416	1	1.0275	0.833221	0.828842	1	1.1126	0.853404	0.938537	1	1.16962	0.573588
Function unknown	0.386066	0.998579	0.828562	0.999465	1.15104	0.737562	1.16758	1	0.639584	0.97667	0.729026	1	0.642962	0.987593	0.89833	0.986979	0.490878	0.985162
Galactose metabolism [PATH:ko00052]	0.89671	0.697487	1.03229	0.877857	1.12887	0.727452	1.12898	1	0.916706	0.89935	0.793375	1	1.2977	0.916376	0.767004	1	1.45077	0.303039
General function prediction only	1.06678	0.511656	1.17489	0.797824	0.945487	0.863551	1.10167	1	1.20596	0.857435	1.18792	1	1.04146	0.931334	1.31985	0.581977	0.952213	0.693568
Glutathione metabolism [PATH:ko00480]	1.15775	0.408924	0.750934	0.918354	0.706698	0.966767	0.607708	1	1.20959	0.900396	0.681846	1	-1.26888	0.603622	1.04261	1	1.05136	0.615349
Glycine, serine and threonine metabolism [PATH:ko00260]	1.68463	0.0796537	0.91606	0.894573	0.897908	0.857398	0.8061	1	1.19048	0.814667	1.00295	1	0.723221	0.981959	0.803837	1	1.34839	0.414112
Glycolysis / Gluconeogenesis [PATH:ko00010]	1.53539	0.129856	1.0604	0.830274	0.934175	0.852384	0.692419	1	0.864411	0.878558	-0.757072	0.95358	0.78286	0.962695	0.79685	1	1.09317	0.623169
Glyoxylate and dicarboxylate metabolism [PATH:ko00630]	0.992319	0.585004	1.22306	0.871202	0.911251	0.865	-0.72946	0.963758	0.55199	0.980948	0.779538	1	-1.16059	0.400027	-0.722469	1	0.957791	0.695624
Homologous recombination [PATH:ko03440]	1.24868	0.298007	-0.86953	0.8047	0.69504	0.960996	0.96837	1	0.618442	0.958587	0.835839	1	1.1143	0.883203	1.00301	1	1.31135	0.482811
Lipid biosynthesis proteins [BR:ko01004]	1.29814	0.27395	1.15542	0.785005	1.4955	0.579821	0.886565	1	1.0849	0.883914	1.25722	1	1.19479	1	1.48599	0.275336	1.06002	0.624714
Lysine biosynthesis [PATH:ko00300]	1.54776	0.133284	1.18373	0.811679	1.32623	0.538311	1.22452	1	1.3131	0.914246	0.975845	1	1.16146	0.858582	1.03851	1	1.13556	0.588456
Messenger RNA biogenesis [BR:ko03019]	1.64496	0.0851276	1.15436	0.753835	1.46162	0.392359	1.06134	1	1.67363	0.39997	1.4337	1	1.27156	0.967178	1.26017	0.684858	1.63305	0.446954
Methane metabolism [PATH:ko00680]	1.76635	0.0553871	1.10929	0.817799	1.05463	0.786339	0.820621	1	1.06668	0.840833	0.715588	1	1.06683	0.94561	1.07405	1	1.47745	0.338638
Mitochondrial biogenesis [BR:ko03029]	1.79619	0.0481627	1.35376	0.701869	1.57534	0.801986	1.17796	1	0.928627	0.917874	0.990286	1	0.886203	0.936359	0.873046	0.971931	1.31127	0.457509
Nicotinate and nicotinamide metabolism [PATH:ko00760]	1.57898	0.115376	1.13519	0.775954	1.16835	0.777033	0.518015	1	0.919683	0.915351	1.10657	1	0.930412	0.981755	0.87602	0.987955	1.40208	0.360273
One carbon pool by folate [PATH:ko00670]	0.732512	0.881102	-0.947881	0.873539	-0.902543	1	0.49325	0.986799	-0.839204	0.866236	1.1492	1	0.791799	0.969991	1.55851	0.30881	0.984137	0.659571
Oxidative phosphorylation [PATH:ko00190]	2.10585	0.0134856	1.69927	0.0975614	1.4806	0.501615	-1.41736	0.167312	-1.03595	0.97786	0.679059	1	0.687858	0.983105	1.09607	0.954286	1.27749	0.454732
Pantothenate and CoA biosynthesis [PATH:ko00770]	1.25972	0.298203	1.1889	0.840238	1.1952	0.74887	0.83252	1	1.21907	0.996275	1.06579	1	1.14305	0.850642	1.39783	0.517354	1.46203	0.30603
Pentose phosphate pathway [PATH:ko00030]	1.33997	0.254237	0.932802	0.905	0.41909	0.99766	0.692233	1	-1.10634	1	-0.91704	0.93775	0.960773	1	-0.636984	1	0.911221	0.703407
Peptidases and inhibitors [BR:ko01002]	2.22894	0.00577953	1.74054	0.0841223	1.31132	0.549321	1.27158	1	0.878777	0.891581	0.807401	1	0.90682	0.938148	1.21977	0.63873	1.6778	0.58769
Peptidoglycan biosynthesis [PATH:ko00550]	1.26002	0.305898	1.17297	0.765875	1.14257	0.70784	1.19654	1	1.06197	0.824797	0.950063	1	1.45697	0.519247	1.22871	0.640527	1.30265	0.456543
Peptidoglycan biosynthesis and degradation proteins [BR:ko01011]	1.33978	0.246533	1.44613	0.521993	1.12297	0.720116	1.27646	1	1.04427	0.84285	0.824985	1	1.56772	0.321904	1.23807	0.642018	1.05347	0.624166
Phenylalanine, tyrosine and tryptophan biosynthesis [PATH:ko00400]	1.42164	0.216251	0.75969	0.942257	1.3057	0.529083	0.976934	1	1.021	0.823954	1.07916	1	1.32091	0.894186	1.24153	0.717098	1.11695	0.583213
Porphyrin and chlorophyll metabolism [PATH:ko00860]	-0.791173	0.842782	0.57129	0.99943	0.505276	1	-0.716994	0.869106	0.521721	0.9767	0.858633	1	0.933926	1	0.609037	0.962108	0.998786	0.655415
Protein export [PATH:ko03060]	0.998751	0.586858	-0.939103	0.766551	0.784539	0.959123	-1.04426	0.685714	0.651899	1	0.833575	1	1.26084	0.848967	-1.70157	0.0242019	0.667297	0.908524
Purine metabolism [PATH:ko00230]	1.71628	0.0739954	0.933908	0.926761	1.10753	0.744066	0.705525	1	0.739474	1	0.914413	1	1.11971	0.901944	0.959727	0.989998	1.21204	0.520047
Pyrimidine metabolism [PATH:ko00240]	1.09302	0.479679	0.819667	0.970386	0.835782	0.900431	0.728172	1	0.710161	1	0.997096	1	1.38047	0.662859	0.99448	1	0.686337	0.905911
Pyruvate metabolism [PATH:ko00620]	2.09525	0.00899037	2.17675	0.00466482	1.45728	0.347978	0.69569	1	0.65403	1	0.993799	1	0.868398	0.927378	1.3933	0.460419	1.4732	0.313435
Quorum sensing [PATH:ko02024]	1.25384	0.29851	-0.77042	0.795442	1.1893	0.734092	0.890188	1	0.967267	0.855548	0.646763	1	1.01613	0.948836	0.785141	1	0.993111	0.653538
RNA degradation [PATH:ko03018]	1.33261	0.247965	0.918323	0.9122	1.50021	0.833369	1.0077	1	1.45976	0.499231	1.14486	1	1.24535	0.85491	1.26719	0.712462	1.51414	0.468915
Ribosome [BR:ko03011]	1.39388	0.223689	-0.99099	0.905109	1.01148	0.776856	-1.45723	0.181562	-1.43785	0.329336	-1.43342	0.172278	-1.1689	0.480629	-1.83356	0.0133747	0.692011	0.914779
Ribosome [PATH:ko03010]	1.39388	0.223689	-0.99099	0.905109	1.01148	0.776856	-1.45723	0.181562	-1.43785	0.329336	-1.43342	0.172278	-1.1689	0.480629	-1.83356	0.0133747	0.692011	0.914779
Ribosome biogenesis [BR:ko03009]	1.12004	0.457187	1.10008	0.811428	0.90544	0.859281	0.942481	1	1.03572	0.838136	1.09346	1	0.970333	1	1.32449	0.624848	0.934949	0.712077
Secretion system [BR:ko02044]	0.54093	0.980095	1.19945	0.905267	0.921162	0.862589	1.27029	1	1.0879	0.910783	1.04729	1	1.44441	0.467567	0.973943	1	0.878079	0.732335
Starch and sucrose metabolism [PATH:ko00500]	1.64925	0.0948117	0.980844	0.95002	0.989213	0.795155	1.3335	1	1.29184	0.916116	1.33559	1	0.927631	0.962844	0.999368	1	1.5634	0.529952
Transcription factors [BR:ko03000]	-1.39685	0.473739	0.552699	0.975818	-0.814011	0.761574	0.582448	1	0.904729	0.90237	0.612196	0.989164	0.840708	0.934185	0.893753	0.973872	-0.893926	0.612951
Transcription machinery [BR:ko03021]	1.3863	0.225264	1.09387	0.798445	1.37377	0.512629	0.545966	1	-1.0352	0.784133	-0.621517	0.960307	0.762958	0.970879	0.982531	1	0.730874	0.902672
Transfer RNA biogenesis [BR:ko03016]	1.63826	0.0835198	0.803042	0.917047	0.754803	0.980868	0.767377	1	1.06733	0.870046	0.54884	0.988367	0.802787	0.973059	0.677926	0.998993	1.19543	0.54332
Translation factors [BR:ko03012]	1.02784	0.5506	0.8213	0.989896	0.990744	0.810661	0.937742	1	1.21674	0.935078	1.19992	1	1.51687	0.385894	0.63384	0.96403	0.812015	0.814125
Transport	-1.21807	0.661193	-0.846019	0.754456	-0.815095	0.9496	0.690791	1	1.75018	0.40462	0.662726	1	0.893232	0.94439	0.645747	0.972475	1.49438	0.387522
Transporters [BR:ko02000]	0.726051	0.857944	0.757174	0.927546	1.0262	0.80029	0.866077	1	1.16757	0.850315	1.10444	1	1.16991	0.923388	1.10057	0.978204	0.902334	0.706006
Two-component system [BR:ko02022]	-0.998926	0.735262	0.642838	0.9657	1.08261	0.798234	1.08238	1	1.09149	0.93821	0.944536	1	1.09977	0.864637	0.658921	0.979816	1.06368	0.646312
Two-component system [PATH:ko02020]	0.971391	0.605755	1.02924	0.857755	1.08144	0.775923	1.06698	1	1.15709	0.800559	1.09056	1	1.17243	1	1.11861	0.94311	1.26305	0.452006
Ubiquinone and other terpenoid-quinone biosynthesis [PATH:ko00130]	-1.71478	0.208523	-1.44348	0.372085	-1.36845	0.416667	0.806923	1	0.706886	1	0.788782	1	-0.801237	0.877372	1.55033	0.224417	1.41315	0.361259
beta-Lactam resistance [PATH:ko01501]	0.654918	0.917018	0.652813	0.974315	1.15731	0.747626	0.680149	1	0.803409	0.942622	-0.982957	0.944977	1.16862	0.876702	1.38792	0.42149	1.06048	0.638403

## Sheet: Sheet3
Supplemental Table 4C: Gene set enrichment analysis pMAG18
Pathway	Early Phase						Middle Phase								Late Phase
Term	TP1_NES	TP1_FDR q-val	TP2_NES	TP2_FDR q-val	TP3_NES	TP3_FDR q-val	TP4_NES	TP4_FDR q-val	TP5_NES	TP5_FDR q-val	TP6_NES	TP6_FDR q-val	TP7_NES	TP7_FDR q-val	TP8_NES	TP8_FDR q-val	TP9_NES	TP9_FDR q-val
ABC transporters [PATH:ko02010]	-0.715637	1	0.699779	0.94992	1.12038	0.674335	0.758781	0.973721	0.825037	0.948159	0.576291	0.985895	1.04226	0.830368	1.06435	0.861646	1.26933	0.875399
Alanine, aspartate and glutamate metabolism [PATH:ko00250]	1.16733	0.829489	1.28297	0.368793	0.87914	0.923393	0.753038	0.955839	0.594903	0.958525	0.863696	1	0.845032	0.840209	1.17971	0.765396	0.917464	0.913682
Amino acid related enzymes [BR:ko01007]	0.97488	0.940997	1.49773	0.173726	1.34801	0.398144	1.47636	0.475231	0.941117	0.876129	1.16168	0.874584	1.26769	1	1.06214	0.831074	1.18661	0.704017
Aminoacyl-tRNA biosynthesis [PATH:ko00970]	1.29391	1	1.49507	0.160753	1.06578	0.680617	1.43711	0.333642	-0.741114	1	1.49023	1	1.72566	0.268176	1.35414	0.809856	1.11683	0.745129
Arginine biosynthesis [PATH:ko00220]	1.86832	0.0625922	1.48803	0.156863	1.24006	0.489648	0.957713	0.862681	1.36854	1	1.48917	0.708738	0.960549	0.86229	1.52389	0.513207	1.41694	1
Bacterial chemotaxis [PATH:ko02030]	0.624741	0.98191	0.860968	0.912889	0.832606	0.952872	1.27614	0.567516	1.33672	0.861423	1.29202	1	1.05678	0.873173	1.26156	0.677249	1.16955	0.711782
Bacterial motility proteins [BR:ko02035]	0.787988	1	0.969641	0.820827	0.943186	0.873348	1.38197	0.438837	1.4604	1	1.08346	0.955476	1.09829	0.954768	1.11616	0.851327	1.20053	0.709027
Carbon fixation pathways in prokaryotes [PATH:ko00720]	-1.10176	0.751931	0.824558	0.949854	0.815112	0.882694	1.00248	0.844525	-0.57484	1	0.71667	0.978875	-0.845853	0.927056	0.913053	0.962835	0.826051	0.999664
Chaperones and folding catalysts [BR:ko03110]	0.888335	0.985944	1.54531	0.175127	1.57792	0.13765	0.82353	0.933751	0.991108	0.853597	0.701573	0.96689	0.775553	0.919721	1.32803	0.69243	1.21053	0.790311
Chromosome and associated proteins [BR:ko03036]	1.02601	0.935753	1.1961	0.489945	0.934988	0.863625	0.906117	0.919265	-1.1514	1	0.77428	0.993502	0.69956	0.961271	1.30086	0.647994	0.591601	0.953684
Citrate cycle (TCA cycle) [PATH:ko00020]	-0.613803	0.98792	1.383	0.242425	1.35664	0.412649	1.45954	0.326097	0.826531	0.990258	0.735854	0.984317	0.883013	0.799902	1.18274	0.808899	0.825863	0.969531
Cysteine and methionine metabolism [PATH:ko00270]	0.929926	0.940803	1.56459	0.178296	1.36544	0.434046	1.28863	0.579194	0.920551	0.876406	1.00794	0.874279	1.47185	0.675209	1.34077	0.742244	1.33691	0.937281
DNA repair and recombination proteins [BR:ko03400]	1.00085	0.938533	1.31909	0.317785	1.31643	0.38371	0.87636	0.920859	1.15288	0.787432	1.27183	1	0.982752	0.876117	0.930809	0.988049	0.904591	0.910975
Enzymes with EC numbers	-0.488524	0.992008	1.3199	0.334889	1.11968	0.646756	1.07876	0.69574	-0.471918	0.995822	1.14926	0.789668	1.14895	0.975715	1.07268	0.917018	0.647334	0.95923
Exosome [BR:ko04147]	1.27544	1	1.94924	0.029021	1.6648	0.097702	1.54776	0.773108	0.801814	0.911128	1.05459	0.931245	1.18307	0.917245	1.26212	0.742953	1.06211	0.671129
Fatty acid biosynthesis [PATH:ko00061]	-1.25074	0.843494	0.791536	0.926773	-0.946618	0.528339	-1.2763	0.700613	-0.876683	0.892844	-1.1613	0.646949	-1.00432	0.874668	0.69286	1	1.10075	0.656651
Flagellar assembly [PATH:ko02040]	-0.64594	1	0.769915	0.934076	0.899154	0.911693	1.1177	0.713288	1.20971	0.76801	-0.748843	1	0.935315	0.858452	0.684199	1	1.10156	0.684098
Folate biosynthesis [PATH:ko00790]	0.86566	0.933792	1.16262	0.518917	1.31239	0.367533	1.27454	0.524796	1.31286	0.773925	1.16806	1	1.51596	0.741508	1.25299	0.652721	1.35599	1
Function unknown	-1.02928	0.791614	-1.34472	0.30356	0.987235	0.827127	0.396916	0.998868	-0.740075	0.975217	0.641051	0.9699	1.10457	0.997616	0.782007	1	0.687792	0.96834
General function prediction only	-0.628659	1	0.674931	0.951143	1.02811	0.751129	0.640854	0.99157	-0.995372	1	1.07316	0.928411	0.930206	0.839515	0.544087	1	0.981208	0.804108
Glutathione metabolism [PATH:ko00480]	1.19025	0.860846	1.51736	0.166231	1.60322	0.130297	1.1682	0.66982	1.30169	0.586324	1.16583	0.937542	0.902917	0.839709	1.21486	0.743403	1.10937	0.695545
Glycine, serine and threonine metabolism [PATH:ko00260]	1.06834	0.966424	1.12352	0.542874	1.26523	0.45554	1.11375	0.691127	0.770004	0.927014	-0.589395	0.977219	1.18768	0.988588	0.820714	1	-1.22574	0.356125
Glycolysis / Gluconeogenesis [PATH:ko00010]	0.746775	1	1.78761	0.0440319	1.79792	0.0620224	1.52326	0.469352	0.818386	0.920351	1.15969	0.814674	1.09422	0.907665	1.13783	0.819942	1.24075	0.904789
Glyoxylate and dicarboxylate metabolism [PATH:ko00630]	-0.827373	1	1.08739	0.603937	1.15734	0.664188	1.16517	0.64159	0.653442	0.952829	0.675969	0.965368	0.60345	0.965544	0.451383	0.994349	-1.15642	0.356724
Lipopolysaccharide biosynthesis [PATH:ko00540]	-0.972182	0.872461	0.945124	0.823283	0.52321	0.999014	0.947988	0.856364	-0.961283	0.882779	-0.697324	1	0.962617	0.892277	0.921269	0.976423	0.761119	1
Lipopolysaccharide biosynthesis proteins [BR:ko01005]	-0.955409	0.849034	0.872812	0.916604	0.470304	0.990507	0.894912	0.912248	-0.962582	1	-0.703847	1	0.902116	0.814809	0.89385	0.89121	0.745612	0.950859
Messenger RNA biogenesis [BR:ko03019]	1.05785	0.915915	0.80544	0.93041	1.14492	0.666391	0.858539	0.900406	0.958175	0.883881	0.75699	0.986307	-0.970433	0.778249	0.906679	0.890518	1.06954	0.680564
Mitochondrial biogenesis [BR:ko03029]	-1.09232	0.706652	1.91889	0.0185134	1.4789	0.239086	1.20828	0.661264	-0.962538	0.959785	0.872955	1	-0.561555	0.984748	0.974956	0.941007	1.13714	0.767976
Oxidative phosphorylation [PATH:ko00190]	-1.17924	0.814207	1.67233	0.0854618	1.11411	0.634605	1.47603	0.357158	0.710737	0.932288	1.26333	0.808885	1.07112	0.876937	1.17758	0.725603	1.38371	1
Pentose phosphate pathway [PATH:ko00030]	0.716757	1	1.78095	0.0350253	1.74449	0.0600217	1.36476	0.433342	1.34401	1	1.25051	0.77221	-0.783509	0.891626	0.992813	0.928722	1.21886	0.912137
Peptidases and inhibitors [BR:ko01002]	0.972508	0.884636	1.53347	0.165995	1.56318	0.131214	1.26438	0.516235	1.14889	0.727946	1.05032	0.891413	0.928501	0.814899	1.10812	0.832775	0.860316	0.96682
Phenylalanine, tyrosine and tryptophan biosynthesis [PATH:ko00400]	1.25369	1	1.3909	0.245911	1.22146	0.508351	1.18804	0.689298	1.17361	0.804159	0.922441	1	1.28553	1	1.41922	0.632335	1.29077	0.883643
Porphyrin and chlorophyll metabolism [PATH:ko00860]	-1.11706	0.893411	0.724114	0.967993	0.798837	0.883563	0.643268	1	-0.945879	0.853874	0.400093	0.999222	1.08107	0.896235	0.617297	1	0.754656	0.964451
Propanoate metabolism [PATH:ko00640]	-1.48877	0.402081	0.461899	1	0.832377	0.927552	0.650955	1	-1.11386	0.908671	-0.686193	0.998895	-1.17717	0.606543	0.537564	1	-1.04259	0.445456
Purine metabolism [PATH:ko00230]	-0.772312	1	1.23855	0.419923	0.849562	0.952202	0.498652	1	-1.10885	0.812685	-0.967607	1	0.410699	0.997744	0.701382	1	0.982833	0.829742
Pyrimidine metabolism [PATH:ko00240]	0.585116	0.965943	0.912538	0.865505	0.725702	0.928778	1.08129	0.71896	1.09052	0.704701	1.26564	0.912792	0.987621	0.901073	0.908706	0.913571	0.796835	0.987126
Pyruvate metabolism [PATH:ko00620]	-0.719571	1	1.2652	0.385929	1.08857	0.648119	1.30537	0.577572	-0.714829	0.957608	0.776355	1	0.95169	0.851874	1.0409	0.858624	-0.947568	0.5191
Quorum sensing [PATH:ko02024]	0.701257	1	0.721926	0.947519	0.704817	0.928359	0.993785	0.834513	0.831525	1	1.04768	0.850635	0.898618	0.79643	1.02767	0.863719	1.4021	1
RNA degradation [PATH:ko03018]	1.23591	0.829252	0.811691	0.946144	1.34078	0.383639	0.962279	0.882957	1.13296	0.652357	0.874323	1	0.645982	0.960965	0.95187	0.970383	1.33166	0.809063
Ribosome [BR:ko03011]	-2.61813	0	1.466	0.157114	0.815723	0.904532	-0.618443	0.972761	-2.24643	0	-2.69706	0	-1.92878	0.0238727	-0.176851	0.998153	-1.93154	0.0122141
Ribosome [PATH:ko03010]	-2.61813	0	1.466	0.157114	0.815723	0.904532	-0.618443	0.972761	-2.24643	0	-2.69706	0	-1.92878	0.0238727	-0.176851	0.998153	-1.93154	0.0122141
Ribosome biogenesis [BR:ko03009]	0.866707	0.982761	0.980546	0.823147	1.1346	0.664002	1.10731	0.67588	-0.903096	0.890819	0.941329	1	1.21051	0.992551	0.819103	0.975359	0.760685	0.982966
Secretion system [BR:ko02044]	1.13912	0.828872	1.13261	0.543547	1.36711	0.481924	1.04345	0.763741	1.30619	0.668434	1.4298	0.742081	1.11426	1	1.76023	0.0765822	1.11083	0.726414
Sulfur metabolism [PATH:ko00920]	-1.31626	0.769657	-1.10509	0.457317	-1.20815	0.567783	-1.21909	0.441718	-1.19817	1	0.791601	1	0.716927	0.968648	0.63837	1	1.08028	0.680441
Transcription factors [BR:ko03000]	-1.21656	0.817583	0.457391	1	-1.14385	0.383328	-1.04642	0.60818	-0.854668	0.881546	-0.727827	1	0.662192	0.972082	0.632837	1	1.216	0.841413
Transcription machinery [BR:ko03021]	-1.1151	0.798617	-1.1027	0.306196	0.962704	0.857777	0.423009	1	-1.1547	1	-1.18457	0.770798	1.3168	1	0.497466	1	0.68209	0.950906
Transfer RNA biogenesis [BR:ko03016]	-0.927325	0.853881	1.18548	0.490224	0.765698	0.904756	0.818526	0.916327	-1.12437	1	0.799896	1	1.22593	1	0.91023	0.939195	0.639499	0.943138
Transporters [BR:ko02000]	0.673106	0.980945	0.430072	0.996189	0.612267	0.980155	0.862268	0.921009	1.04279	0.775897	0.857918	0.982909	1.0505	0.847884	1.06986	0.882873	1.20066	0.763162
Two-component system [BR:ko02022]	1.24554	0.954588	1.1556	0.513612	1.33157	0.375213	1.16968	0.707213	1.13712	0.694971	1.29611	1	1.00614	0.890711	1.42247	0.81794	0.69468	0.985937
Two-component system [PATH:ko02020]	0.68875	1	0.965548	0.803614	1.10098	0.644073	1.1266	0.721124	0.754815	0.911267	1.01462	0.899599	1.23718	1	1.30143	0.726201	1.122	0.770385

## Sheet: Sheet4
Supplemental Table 4D: pMAG23 gene set enrichment analysis
Pathway	Early Phase						Middle Phase								Late Phase
Term	TP1_NES	TP1_FDR q-val	TP2_NES	TP2_FDR q-val	TP3_NES	TP3_FDR q-val	TP4_NES	TP4_FDR q-val	TP5_NES	TP5_FDR q-val	TP6_NES	TP6_FDR q-val	TP7_NES	TP7_FDR q-val	TP8_NES	TP8_FDR q-val	TP9_NES	TP9_FDR q-val
ABC transporters [PATH:ko02010]	0.863847	0.810929	0.887135	0.799191	1.16141	0.509356	-1.67786	0.41869	1.29447	0.403911	1.13833	0.752303	1.01682	0.827488	1.28389	0.421165	1.4478	0.185056
Alanine, aspartate and glutamate metabolism [PATH:ko00250]	0.814568	0.861666	1.37943	0.27058	1.59214	0.116685	0.530576	0.976881	1.60483	0.153994	1.24755	0.790957	1.24678	0.506762	1.6	0.148466	1.74819	0.0664534
Bacterial chemotaxis [PATH:ko02030]	1.85215	0.538317	1.36709	0.271235	1.60732	0.118751	1.13224	1	1.44502	0.293312	1.67337	0.656592	1.57718	0.338033	1.62431	0.145779	1.55876	0.137073
Bacterial motility proteins [BR:ko02035]	1.53164	0.648044	0.984526	0.806179	1.48648	0.198113	0.901601	1	1.32338	0.43034	1.37094	1	1.34335	0.515609	1.37881	0.294713	1.37321	0.267493
Bacterial secretion system [PATH:ko03070]	0.52602	0.976487	0.946888	0.824626	1.00515	0.640588	-2.42634	0.392981	0.839545	0.784354	-3.37176	0.0284698	0.827396	0.924837	0.976828	0.648581	1.05128	0.503179
Biofilm formation - Vibrio cholerae [PATH:ko05111]	1.09149	0.718021	1.48017	0.238143	1.38155	0.212568	-2.46436	0.459702	1.30844	0.431862	-2.62858	0.236655	1.47415	0.469033	1.35169	0.318196	1.29642	0.336324
Butanoate metabolism [PATH:ko00650]	0.703589	0.946951	1.7179	0.138211	1.66148	0.102858	-0.678018	0.785729	1.62422	0.158472	1.26701	0.816617	1.29145	0.505722	1.49136	0.194697	1.63592	0.0973886
Cationic antimicrobial peptide (CAMP) resistance [PATH:ko01503]	1.26169	0.599159	1.73352	0.160928	1.51431	0.182009	1.4081	0.913264	1.62562	0.189133	1.42055	1	1.63476	0.740181	1.56564	0.163549	1.5313	0.136275
Chromosome and associated proteins [BR:ko03036]	1.12433	0.833079	1.45379	0.246806	1.4025	0.225361	1.33598	0.638014	1.67578	0.161228	1.21406	0.620653	1.28747	0.473733	1.52864	0.187702	1.33687	0.304879
DNA repair and recombination proteins [BR:ko03400]	1.25188	0.555824	1.21588	0.441531	1.07152	0.653361	0.936499	1	0.978629	0.729341	0.95952	0.978423	1.06246	0.811833	1.03411	0.648983	1.05602	0.526751
DNA replication proteins [BR:ko03032]	1.0397	0.737576	1.03472	0.757324	1.05895	0.604934	0.682286	1	0.708579	0.881718	0.729321	1	1.04662	0.781058	0.850447	0.795921	1.05525	0.51202
Enzymes with EC numbers	-0.817568	0.803733	0.867073	0.808858	1.03839	0.623726	0.614075	0.982387	0.834327	0.771356	0.949972	0.913402	0.808691	0.900791	0.817898	0.819675	1.13795	0.455658
Exosome [BR:ko04147]	-1.28344	0.334559	0.895412	0.811584	1.63159	0.111289	-0.994706	0.712953	1.30712	0.405689	0.509746	0.98163	0.517509	0.979571	1.4986	0.204643	1.7619	0.0731716
Folate biosynthesis [PATH:ko00790]	0.937001	0.745016	1.17835	0.492029	1.74787	0.0773967	1.07843	0.989741	1.59269	0.14663	1.07568	0.843134	1.30986	0.556898	1.65289	0.178041	1.68414	0.0914862
Function unknown	-0.648095	0.9042	0.610324	0.943201	0.472575	0.986132	1.10378	1	0.556597	0.955756	0.733576	1	0.774162	0.900302	0.533568	0.967123	0.442557	0.991841
General function prediction only	0.667613	0.949991	0.903002	0.852236	-1.58914	0.0522302	-0.719126	0.795112	-1.46041	0.0701963	0.954074	0.945948	0.677303	0.960415	-1.42744	0.0735766	-1.47894	0.0647267
Glycine, serine and threonine metabolism [PATH:ko00260]	-1.03824	0.527998	0.769594	0.881002	1.39697	0.218353	-0.686484	0.811732	1.18642	0.551027	-0.877484	0.433655	1.16175	0.67743	1.07429	0.63635	1.48336	0.15981
Glycolysis / Gluconeogenesis [PATH:ko00010]	0.912821	0.756386	1.75834	0.189386	2.27127	0.00303516	-0.845522	0.705468	1.91151	0.0878488	0.983909	1	0.937933	0.85405	2.05663	0.0155268	2.32072	0
Homologous recombination [PATH:ko03440]	0.964661	0.768868	0.493117	0.979115	-1.95528	0.0198561	-0.50812	0.905121	-1.73492	0.0321237	0.649367	1	0.707964	0.954179	-2.10268	0.00175182	-1.95996	0.0076149
Lipopolysaccharide biosynthesis [PATH:ko00540]	1.37653	0.562513	1.43968	0.245631	0.845121	0.741858	1.06992	0.890822	0.87519	0.797205	1.1853	0.660072	0.994364	0.817644	0.809652	0.808728	0.931482	0.644631
Lipopolysaccharide biosynthesis proteins [BR:ko01005]	1.43	0.53949	1.3843	0.282424	0.705846	0.867475	1.02871	0.900512	0.742113	0.866139	0.944086	0.888224	0.980034	0.789116	0.640156	0.922999	0.774881	0.809836
Messenger RNA biogenesis [BR:ko03019]	1.09303	0.773636	1.26364	0.372568	0.98168	0.603194	1.38064	0.697382	0.999884	0.769333	1.24235	0.650681	1.40436	0.478013	1.05797	0.646233	1.09298	0.498574
Mismatch repair [PATH:ko03430]	0.957937	0.742913	0.985141	0.838468	0.85496	0.746732	0.86859	1	0.874306	0.77558	0.932816	0.808859	1.08784	0.820689	0.785186	0.819417	0.862457	0.715572
Pentose and glucuronate interconversions [PATH:ko00040]	-1.50466	0.260181	-0.812715	0.736061	-0.844409	0.66964	-1.07369	0.656193	0.862359	0.771605	-1.04715	0.309905	0.620442	0.97933	1.01882	0.656909	1.00196	0.54993
Peptidases and inhibitors [BR:ko01002]	-1.30712	0.348255	0.902321	0.825406	1.27497	0.328472	-0.893131	0.668353	1.11277	0.628659	0.612559	0.961364	0.812488	0.921361	1.17705	0.564794	1.26921	0.364296
Peptidoglycan biosynthesis and degradation proteins [BR:ko01011]	1.11553	0.782325	1.68116	0.135324	1.06144	0.62357	0.643333	1	0.979378	0.753654	1.33846	0.9775	1.18674	0.64243	1.1014	0.628543	1.15055	0.487589
Porphyrin and chlorophyll metabolism [PATH:ko00860]	-0.869153	0.776192	0.70523	0.884704	0.927224	0.67317	0.785417	0.991091	0.946443	0.742731	0.700521	1	0.835312	0.970406	0.925721	0.714598	0.928113	0.632765
Prokaryotic defense system [BR:ko02048]	0.636973	0.943358	0.749212	0.881831	1.38912	0.21544	-1.13493	0.727811	0.996972	0.746734	0.757521	1	0.999672	0.837487	0.994586	0.656967	1.08685	0.492268
Propanoate metabolism [PATH:ko00640]	-1.44308	0.274661	1.9185	0.160676	2.06339	0.00539585	-0.822596	0.702282	1.76328	0.110931	0.908946	0.829179	1.29318	0.551259	2.01436	0.0103512	1.99848	0.00798552
Purine metabolism [PATH:ko00230]	-1.19537	0.374434	1.32658	0.312285	1.4506	0.179951	-0.969068	0.692818	1.27772	0.412008	0.674011	1	0.778283	0.9191	1.23277	0.498258	1.493	0.162087
Pyrimidine metabolism [PATH:ko00240]	0.996988	0.787137	1.16202	0.502861	0.997725	0.633305	0.774951	0.947901	1.15624	0.589052	1.21467	0.675649	1.08644	0.782424	1.04118	0.658336	1.14932	0.471039
Pyruvate metabolism [PATH:ko00620]	-1.38233	0.2977	2.20874	0.0413022	2.12816	0.00455275	-0.959689	0.653462	1.77408	0.152444	1.04457	0.884962	1.1091	0.79859	1.93238	0.0217375	2.34544	0
Quorum sensing [PATH:ko02024]	-1.6154	0.202112	0.904431	0.879939	1.34895	0.238513	-1.0876	0.708291	1.1345	0.608937	0.639216	0.997707	0.922287	0.859291	1.21357	0.51319	1.65451	0.098207
Ribosome [BR:ko03011]	-2.45658	0	-1.57824	0.0545455	0.98898	0.609056	-1.78956	0.552622	1.05346	0.678441	-2.14844	0.125623	-2.06892	0.0021796	1.16874	0.527665	1.19439	0.442766
Ribosome [PATH:ko03010]	-2.45658	0	-1.57824	0.0545455	0.98898	0.609056	-1.78956	0.552622	1.05346	0.678441	-2.14844	0.125623	-2.06892	0.0021796	1.16874	0.527665	1.19439	0.442766
Ribosome biogenesis [BR:ko03009]	1.36971	0.484235	1.3018	0.331089	1.47226	0.183199	1.42016	1	1.19312	0.565563	1.30458	0.778183	1.37823	0.481657	1.12005	0.610815	1.29952	0.349222
Secretion system [BR:ko02044]	-0.729739	0.8727	0.972453	0.799814	1.06308	0.645438	-2.64258	0.0452969	0.956183	0.748679	-2.60552	0.163701	0.98637	0.804749	1.09726	0.611152	1.11945	0.471948
Structural proteins	1.34181	0.47575	1.39733	0.284156	1.02889	0.618859	0.813832	1	1.08709	0.660506	1.1215	0.753864	1.05109	0.807174	1.01793	0.636426	1.16757	0.475659
Transcription factors [BR:ko03000]	0.971007	0.798925	0.842163	0.824622	0.772477	0.815759	-0.571727	0.871552	0.624493	0.935054	0.941095	0.823187	0.829722	0.94949	0.650147	0.938259	0.681249	0.889593
Transfer RNA biogenesis [BR:ko03016]	-1.15459	0.391197	0.711097	0.901305	1.12745	0.558822	-0.574569	0.907106	0.916404	0.774555	0.622193	0.981444	0.601096	0.968806	0.992323	0.640933	1.14022	0.468792
Transporters [BR:ko02000]	0.788409	0.868318	0.834069	0.813351	0.855314	0.766857	-0.905115	0.696855	0.910495	0.761043	0.98104	0.96513	0.87529	0.927425	0.92037	0.703261	1.01876	0.540228
Two-component system [BR:ko02022]	1.04089	0.787513	1.52331	0.267817	1.46744	0.175461	0.836657	1	1.42097	0.305169	1.24257	0.721748	1.59881	0.44713	1.42439	0.245403	1.24556	0.387471
Two-component system [PATH:ko02020]	1.48026	0.550509	1.50013	0.23662	1.47624	0.193407	-1.73198	0.476025	1.4677	0.283757	1.30985	0.908147	1.46988	0.385498	1.62549	0.172451	1.59916	0.113649
beta-Lactam resistance [PATH:ko01501]	-1.25706	0.331197	1.52236	0.235221	1.66158	0.12343	-0.772301	0.745358	1.40034	0.312811	0.94173	0.856101	1.24917	0.538539	1.43337	0.253777	1.54351	0.137774
