# Supplementary material for: Rafts of change: microbial and functional dynamics in simulated Sargassum strandings
Source: Appl Environ Microbiol. 2026 Mar 31;92(4):e02357-25. doi: 10.1128/aem.02357-25 (PMC13101531; doi:10.1128/aem.02357-25)
Supplement: Table S6 — CAZymes annotated by dbCAN for each prokaryotic MAG; upregulated CAZymes associated with substrates of interest and phase in which gene is upregulated; dbCAN based CAZyme gene cluster annotation. [file aem.02357-25-s0009.xlsx]

## Sheet: 6A
Supplemental Table 6A: All predicted CAZymes using dbCAN
Gene ID	EC#	dbCAN_hmm	dbCAN_sub	DIAMOND	#ofTools	Recommend Results
MAG_prokaryotic_01_00004	-	-	-	GT2	1	-
MAG_prokaryotic_01_00007	-	-	-	GH13	1	-
MAG_prokaryotic_01_00017	-	-	-	GT4	1	-
MAG_prokaryotic_01_00018	-	-	-	GT0	1	-
MAG_prokaryotic_01_00023	-	-	-	GH3	1	-
MAG_prokaryotic_01_00035	-	-	-	GT5	1	-
MAG_prokaryotic_01_00046	-	-	-	GT2	1	-
MAG_prokaryotic_01_00047	-	-	-	CBM43+GH72	1	-
MAG_prokaryotic_01_00056	-	-	-	GH13_40	1	-
MAG_prokaryotic_01_00064	-	-	-	GT2+GT4	1	-
MAG_prokaryotic_01_00071	-	-	-	GT32	1	-
MAG_prokaryotic_01_00076	-	-	-	CBM50	1	-
MAG_prokaryotic_01_00088	-	-	-	GT5	1	-
MAG_prokaryotic_01_00091	-	-	-	GH1	1	-
MAG_prokaryotic_01_00093	-	-	-	GH15	1	-
MAG_prokaryotic_01_00096	-	-	-	GH55_2	1	-
MAG_prokaryotic_01_00098	-	GT5(3-486)	GT5_e33(4-486)	GT5	3	GT5_e33
MAG_prokaryotic_01_00099	-	-	-	CBM6	1	-
MAG_prokaryotic_01_00106	-	-	-	GT2	1	-
MAG_prokaryotic_01_00109	-	-	-	GH3	1	-
MAG_prokaryotic_01_00113	-	GT51(80-255)	GT51_e106(81-255)	GT51	3	GT51_e106
MAG_prokaryotic_01_00117	-	-	-	GH28	1	-
MAG_prokaryotic_01_00119	-	-	-	CBM51	1	-
MAG_prokaryotic_01_00120	-	-	-	CBM2	1	-
MAG_prokaryotic_01_00127	-	-	-	GH131	1	-
MAG_prokaryotic_01_00137	-	GT2(4-116)	GT2(4-278)	GT2	3	GT2
MAG_prokaryotic_01_00139	-	-	-	GH29	1	-
MAG_prokaryotic_01_00144	-	-	-	GH18	1	-
MAG_prokaryotic_01_00147	-	-	-	GH13_11	1	-
MAG_prokaryotic_01_00148	-	-	-	CBM50+GH0	1	-
MAG_prokaryotic_01_00150	-	-	-	GT4	1	-
MAG_prokaryotic_01_00153	-	GT26(56-230)	GT26_e163(58-231)	GT26	3	GT26_e163
MAG_prokaryotic_01_00155	-	GH5_1(89-404)	GH5_e271(93-405)	GH5_1	3	GH5_1
MAG_prokaryotic_01_00156	-	-	GT4_e534(269-347)	GT4	2	GT4_e534
MAG_prokaryotic_01_00157	-	-	GT4_e1151(251-368)	GT4	2	GT4_e1151
MAG_prokaryotic_01_00158	-	-	-	GT121	1	-
MAG_prokaryotic_01_00159	-	-	-	GT4	1	-
MAG_prokaryotic_01_00162	-	GH29(2-359)	GH29_e77(5-360)	GH29	3	GH29_e77
MAG_prokaryotic_01_00164	-	-	-	GH23	1	-
MAG_prokaryotic_01_00165	-	GT2(24-184)	GT2(25-187)	GT2	3	GT2
MAG_prokaryotic_01_00166	3.2.1.23:35	GH2(78-951)	GH2_e1(72-952)	GH2	3	GH2_e1
MAG_prokaryotic_01_00173	-	-	-	CBM18+GH16_19	1	-
MAG_prokaryotic_01_00175	-	-	-	GH16_18	1	-
MAG_prokaryotic_01_00176	-	-	-	GT2	1	-
MAG_prokaryotic_01_00177	-	-	-	AA2	1	-
MAG_prokaryotic_01_00189	-	-	-	GH13_25+GH133	1	-
MAG_prokaryotic_01_00191	-	-	-	GT31+GT7	1	-
MAG_prokaryotic_01_00192	-	-	-	GT35	1	-
MAG_prokaryotic_01_00193	-	-	-	AAO76290.1+GT2	1	-
MAG_prokaryotic_01_00196	-	-	-	GH73	1	-
MAG_prokaryotic_01_00203	3.2.1.1:3	GH13_5(26-365)	GH13_e25(26-365)	GH13_5	3	GH13_5
MAG_prokaryotic_01_00209	-	-	-	GT4	1	-
MAG_prokaryotic_01_00211	-	-	-	GH92	1	-
MAG_prokaryotic_01_00212	-	-	-	GH17	1	-
MAG_prokaryotic_01_00214	-	-	-	GT2	1	-
MAG_prokaryotic_01_00217	-	-	-	GT2	1	-
MAG_prokaryotic_01_00223	-	-	-	GT2	1	-
MAG_prokaryotic_01_00224	-	-	-	GH35	1	-
MAG_prokaryotic_01_00226	-	GT28(188-342)	GT28_e140(189-340)	GT28	3	GT28_e140
MAG_prokaryotic_01_00240	-	-	-	GH104	1	-
MAG_prokaryotic_01_00248	-	-	-	GH36	1	-
MAG_prokaryotic_01_00250	-	-	-	GH51_1	1	-
MAG_prokaryotic_01_00251	-	-	-	GT4	1	-
MAG_prokaryotic_01_00254	-	-	-	GT51	1	-
MAG_prokaryotic_01_00255	-	-	-	GT47	1	-
MAG_prokaryotic_01_00263	-	-	-	GT2	1	-
MAG_prokaryotic_01_00264	-	-	-	GT2	1	-
MAG_prokaryotic_01_00266	-	-	-	GH24	1	-
MAG_prokaryotic_01_00271	-	-	-	GT22	1	-
MAG_prokaryotic_01_00272	-	-	-	GH28	1	-
MAG_prokaryotic_01_00278	-	-	-	GT77	1	-
MAG_prokaryotic_01_00284	-	-	-	PL0	1	-
MAG_prokaryotic_01_00286	-	-	-	GT1	1	-
MAG_prokaryotic_01_00287	-	-	GT1_e545(53-172)	GT1	2	GT1_e545
MAG_prokaryotic_01_00290	-	GT2(10-126)	GT2(11-143)	GT2	3	GT2
MAG_prokaryotic_01_00291	-	GT4(229-368)	GT4_e2525(231-369)	GT4	3	GT4_e2525
MAG_prokaryotic_01_00292	-	GT4(187-339)	GT4_e594(187-339)	GT4	3	GT4_e594
MAG_prokaryotic_01_00293	-	GT4(220-383)	GT4_e345(223-385)	GT4	3	GT4_e345
MAG_prokaryotic_01_00294	-	-	-	GT4	1	-
MAG_prokaryotic_01_00297	-	-	-	GH30_7	1	-
MAG_prokaryotic_01_00298	-	-	-	PL0	1	-
MAG_prokaryotic_01_00300	-	-	-	PL0	1	-
MAG_prokaryotic_01_00307	-	-	-	GH13_48	1	-
MAG_prokaryotic_01_00308	-	-	-	GT28	1	-
MAG_prokaryotic_01_00318	-	-	-	PL0	1	-
MAG_prokaryotic_01_00319	-	PL9_2(417-768)	PL9_e18(420-769)	PL0	3	PL9_2
MAG_prokaryotic_01_00323	-	-	-	GT4	1	-
MAG_prokaryotic_01_00324	-	GT2(5-149)	GT2(6-158)	GT2	3	GT2
MAG_prokaryotic_01_00329	-	-	-	GT2	1	-
MAG_prokaryotic_01_00330	-	-	GT4_e452(156-250)	GT4	2	GT4_e452
MAG_prokaryotic_01_00335	-	-	-	GH32	1	-
MAG_prokaryotic_01_00336	-	-	-	GH3	1	-
MAG_prokaryotic_01_00337	-	-	-	AA1_3	1	-
MAG_prokaryotic_01_00339	-	-	GT2(4-277)	GT2	2	GT2
MAG_prokaryotic_01_00340	-	GH188(42-300)	-	GH9	2	GH188
MAG_prokaryotic_01_00341	-	GT4(220-369)	GT4_e3794(222-370)	GT4	3	GT4_e3794
MAG_prokaryotic_01_00342	-	-	-	GT4	1	-
MAG_prokaryotic_01_00343	-	-	-	GT2	1	-
MAG_prokaryotic_01_00345	-	GT4(247-396)	GT4_e3514(246-396)	GT4	3	GT4_e3514
MAG_prokaryotic_01_00350	-	-	-	GT0+GT2	1	-
MAG_prokaryotic_01_00351	-	-	-	GT2	1	-
MAG_prokaryotic_01_00356	-	-	-	CBM51	1	-
MAG_prokaryotic_01_00359	-	-	-	GT0	1	-
MAG_prokaryotic_01_00360	-	-	-	CE12	1	-
MAG_prokaryotic_01_00363	-	-	-	GT51	1	-
MAG_prokaryotic_01_00374	-	-	-	GT2	1	-
MAG_prokaryotic_01_00381	-	-	-	CBM43	1	-
MAG_prokaryotic_01_00396	-	-	-	GT4	1	-
MAG_prokaryotic_01_00403	-	-	-	GT2	1	-
MAG_prokaryotic_01_00407	-	-	-	GT69	1	-
MAG_prokaryotic_01_00409	-	-	-	GH1	1	-
MAG_prokaryotic_01_00411	-	-	-	PL1_1	1	-
MAG_prokaryotic_01_00413	2.4.1.14:1	GT4(218-382)	GT4_e2395(223-382)	GT4	3	GT4_e2395
MAG_prokaryotic_01_00417	-	-	-	GT4	1	-
MAG_prokaryotic_01_00426	-	GT83(21-538)	GT83_e53(25-498)	GT83	3	GT83_e53
MAG_prokaryotic_01_00435	-	GT2(51-224)	GT2(52-338)	GT2	3	GT2
MAG_prokaryotic_01_00452	-	-	-	GH92	1	-
MAG_prokaryotic_01_00456	-	-	-	GT119	1	-
MAG_prokaryotic_01_00457	-	-	-	GH0	1	-
MAG_prokaryotic_01_00460	2.4.1.13:2	GT4(563-733)	GT4_e2361(565-734)	GT4	3	GT4_e2361
MAG_prokaryotic_01_00461	-	-	-	GH19_1	1	-
MAG_prokaryotic_01_00462	-	-	-	GH25	1	-
MAG_prokaryotic_01_00467	-	-	-	GT32	1	-
MAG_prokaryotic_01_00474	-	GT51(181-355)	GT51_e140(183-356)	GT51	3	GT51_e140
MAG_prokaryotic_01_00478	-	-	-	GH55_2	1	-
MAG_prokaryotic_01_00479	3.2.1.26:4	GH100(10-458)	GH100_e2(12-458)	GH100	3	GH100_e2
MAG_prokaryotic_01_00484	-	-	-	GH5_11	1	-
MAG_prokaryotic_01_00503	-	-	-	GH38	1	-
MAG_prokaryotic_01_00514	-	-	-	GH154	1	-
MAG_prokaryotic_01_00518	-	-	-	GT1	1	-
MAG_prokaryotic_01_00519	-	-	-	GT1	1	-
MAG_prokaryotic_01_00526	-	GH23(570-703)	GH23_e420(573-704)	GH23	3	GH23_e420
MAG_prokaryotic_01_00532	-	-	-	GT2	1	-
MAG_prokaryotic_01_00534	-	-	-	GH34	1	-
MAG_prokaryotic_01_00536	-	-	-	GH106	1	-
MAG_prokaryotic_01_00541	-	-	-	GH19_1	1	-
MAG_prokaryotic_01_00547	-	-	-	GT4	1	-
MAG_prokaryotic_01_00549	-	GT2(6-141)	GT2(7-223)	GT2	3	GT2
MAG_prokaryotic_01_00550	-	GT4(179-331)	GT4_e3909(184-332)	GT4	3	GT4_e3909
MAG_prokaryotic_01_00551	-	-	-	GT121	1	-
MAG_prokaryotic_01_00552	-	-	-	GT2	1	-
MAG_prokaryotic_01_00553	-	GT4(177-326)	GT4_e1928(179-326)	GT4	3	GT4_e1928
MAG_prokaryotic_01_00554	-	GT26(56-229)	GT26_e179(58-230)	GT26	3	GT26_e179
MAG_prokaryotic_01_00555	-	GH10(56-384)	GH10_e72(61-385)	GH10	3	GH10_e72
MAG_prokaryotic_01_00556	-	-	-	GT26	1	-
MAG_prokaryotic_01_00562	-	-	-	GT121	1	-
MAG_prokaryotic_01_00569	-	GT4(234-387)	GT4_e3188(232-387)	GT4	3	GT4_e3188
MAG_prokaryotic_01_00570	-	GT2(14-119)	GT2(10-195)	GT2	3	GT2
MAG_prokaryotic_01_00572	-	-	-	GT2	1	-
MAG_prokaryotic_01_00573	-	GT2(7-103)	GT2(8-219)	GT2	3	GT2
MAG_prokaryotic_01_00574	-	GT2(14-174)	GT2(15-228)	GT2	3	GT2
MAG_prokaryotic_01_00579	3.2.1.1:1	GH57(49-368)	GH57_e36(67-371)	GH57	3	GH57_e36
MAG_prokaryotic_01_00580	-	-	-	CE9	1	-
MAG_prokaryotic_01_00581	-	-	-	GH19_1	1	-
MAG_prokaryotic_01_00582	-	-	-	GH13_48	1	-
MAG_prokaryotic_01_00584	-	GH102(190-329)	GH102_e17(191-329)	GH102	3	GH102_e17
MAG_prokaryotic_01_00589	-	-	-	GT57	1	-
MAG_prokaryotic_01_00591	-	-	-	GH38	1	-
MAG_prokaryotic_01_00606	-	GT9(71-292)	GT9_e156(72-293)	GT9	3	GT9_e156
MAG_prokaryotic_01_00607	-	-	-	GT2	1	-
MAG_prokaryotic_01_00611	-	-	CBM50_e841(49-91)	CBM50	2	CBM50_e841
MAG_prokaryotic_01_00629	-	-	-	CBM50	1	-
MAG_prokaryotic_01_00637	-	-	-	GH74	1	-
MAG_prokaryotic_01_00642	-	CE4(98-218)	CE4_e267(100-217)	CE4	3	CE4_e267
MAG_prokaryotic_01_00643	-	-	-	GT2	1	-
MAG_prokaryotic_01_00644	-	-	-	CBM48+GH13_8	1	-
MAG_prokaryotic_01_00659	-	-	-	CE9	1	-
MAG_prokaryotic_01_00667	-	-	-	GT2	1	-
MAG_prokaryotic_01_00675	-	-	-	CBM48+GH13_8	1	-
MAG_prokaryotic_01_00683	-	-	-	CBM48+GH13_8	1	-
MAG_prokaryotic_01_00693	-	-	-	PL0	1	-
MAG_prokaryotic_01_00695	-	-	-	GH5	1	-
MAG_prokaryotic_01_00700	-	-	-	AA1	1	-
MAG_prokaryotic_01_00709	-	-	-	GH4	1	-
MAG_prokaryotic_01_00715	-	-	-	CBM50	1	-
MAG_prokaryotic_01_00718	-	-	-	GH24	1	-
MAG_prokaryotic_01_00724	-	-	-	CBM13	1	-
MAG_prokaryotic_01_00731	-	-	-	GH34	1	-
MAG_prokaryotic_01_00738	-	GT83(68-388)	-	-	1	-
MAG_prokaryotic_01_00751	-	-	-	GT22	1	-
MAG_prokaryotic_01_00753	-	-	-	GT2	1	-
MAG_prokaryotic_01_00756	-	-	-	GH65	1	-
MAG_prokaryotic_01_00757	2.4.1.64:4	GH65(345-717)	GH65_e2(346-717)	GH65	3	GH65_e2
MAG_prokaryotic_01_00768	-	-	-	GT0	1	-
MAG_prokaryotic_01_00770	-	-	-	CBM51+CBM67	1	-
MAG_prokaryotic_01_00771	-	CE3(175-307)	-	CBM50	2	CE3
MAG_prokaryotic_01_00776	-	-	-	CE8	1	-
MAG_prokaryotic_01_00779	-	-	-	GT4	1	-
MAG_prokaryotic_01_00780	-	-	-	GT1	1	-
MAG_prokaryotic_01_00782	-	-	-	CBM32	1	-
MAG_prokaryotic_01_00789	-	-	-	GT2	1	-
MAG_prokaryotic_01_00793	-	-	-	GT2	1	-
MAG_prokaryotic_01_00795	-	-	-	CBM51	1	-
MAG_prokaryotic_01_00814	-	-	-	CBM20	1	-
MAG_prokaryotic_01_00820	-	-	-	CBM13	1	-
MAG_prokaryotic_01_00821	-	-	-	CE4	1	-
MAG_prokaryotic_01_00823	-	-	-	CE5	1	-
MAG_prokaryotic_01_00825	-	-	-	GT4	1	-
MAG_prokaryotic_01_00828	-	CE4(99-220)	CE4_e267(101-219)	CE4	3	CE4_e267
MAG_prokaryotic_01_00829	-	GT76(51-227)	GT76_e12(52-230)	GT0	3	GT76_e12
MAG_prokaryotic_01_00831	-	GT2(7-167)	GT2(8-168)	GT2	3	GT2
MAG_prokaryotic_01_00838	-	-	-	GT2	1	-
MAG_prokaryotic_01_00846	-	-	-	GT4	1	-
MAG_prokaryotic_01_00849	-	-	-	PL0	1	-
MAG_prokaryotic_01_00850	-	-	-	AAO76290.1+GT2	1	-
MAG_prokaryotic_01_00855	-	-	-	GH28	1	-
MAG_prokaryotic_01_00857	-	GT83(101-426)	GT83_e22(107-264)	GT0	3	GT83_e22
MAG_prokaryotic_01_00861	-	GT2(8-166)	GT2(6-182)	GT2	3	GT2
MAG_prokaryotic_01_00862	-	-	-	GT2	1	-
MAG_prokaryotic_01_00866	-	-	-	GH20	1	-
MAG_prokaryotic_01_00875	-	-	-	CBM0	1	-
MAG_prokaryotic_01_00878	-	-	-	GT0	1	-
MAG_prokaryotic_01_00882	-	-	-	CBM43+GH72	1	-
MAG_prokaryotic_01_00891	-	-	-	GH2	1	-
MAG_prokaryotic_01_00892	-	-	-	GH10	1	-
MAG_prokaryotic_01_00894	-	-	-	GH132	1	-
MAG_prokaryotic_01_00911	-	-	-	PL0	1	-
MAG_prokaryotic_01_00917	-	-	-	GH1+GH95	1	-
MAG_prokaryotic_01_00934	-	-	-	GH73	1	-
MAG_prokaryotic_01_00939	-	-	-	CBM50	1	-
MAG_prokaryotic_01_00940	-	-	-	CBM2	1	-
MAG_prokaryotic_01_00947	-	-	-	GH34	1	-
MAG_prokaryotic_01_00954	-	-	-	GH43_28	1	-
MAG_prokaryotic_01_00962	-	-	-	GT119	1	-
MAG_prokaryotic_01_00968	-	-	-	GT2	1	-
MAG_prokaryotic_01_00978	-	-	-	CBM51	1	-
MAG_prokaryotic_01_00985	-	-	-	CBM51	1	-
MAG_prokaryotic_01_00987	-	-	-	GT4	1	-
MAG_prokaryotic_01_00993	-	-	-	CBM48	1	-
MAG_prokaryotic_01_00999	-	-	-	GT51	1	-
MAG_prokaryotic_01_01013	-	-	-	GT4	1	-
MAG_prokaryotic_01_01023	-	-	-	GT28	1	-
MAG_prokaryotic_01_01024	-	-	-	GH92	1	-
MAG_prokaryotic_01_01026	-	-	-	GT2	1	-
MAG_prokaryotic_01_01035	-	-	-	GT4	1	-
MAG_prokaryotic_01_01038	-	-	-	GT121	1	-
MAG_prokaryotic_01_01039	-	-	-	GT2	1	-
MAG_prokaryotic_01_01046	-	-	-	GT4	1	-
MAG_prokaryotic_01_01059	-	-	-	GH13	1	-
MAG_prokaryotic_01_01073	-	-	-	CBM0+CBM8+GH113	1	-
MAG_prokaryotic_01_01075	-	-	-	CBM50	1	-
MAG_prokaryotic_01_01082	-	-	-	GT4	1	-
MAG_prokaryotic_01_01083	-	GT2(8-149)	GT2(9-144)	GT2	3	GT2
MAG_prokaryotic_01_01084	-	GT2(7-117)	GT2(9-249)	GT2	3	GT2
MAG_prokaryotic_01_01090	-	-	-	GH13_26	1	-
MAG_prokaryotic_01_01092	-	-	-	CBM50	1	-
MAG_prokaryotic_01_01093	-	-	-	GT4	1	-
MAG_prokaryotic_01_01095	-	-	-	GT121	1	-
MAG_prokaryotic_01_01096	-	-	GT2(8-243)	GT2	2	GT2
MAG_prokaryotic_01_01097	-	-	-	GT26	1	-
MAG_prokaryotic_01_01098	-	-	-	GT2+GT4	1	-
MAG_prokaryotic_01_01103	-	-	-	CBM50	1	-
MAG_prokaryotic_01_01111	-	-	-	CBM2	1	-
MAG_prokaryotic_01_01120	-	GT2(4-175)	GT2(5-177)	GT2	3	GT2
MAG_prokaryotic_01_01121	-	GT4(176-323)	GT4_e545(177-319)	GT4	3	GT4_e545
MAG_prokaryotic_01_01126	-	-	-	GH39	1	-
MAG_prokaryotic_01_01128	-	-	-	PL0	1	-
MAG_prokaryotic_01_01150	-	-	-	GH13	1	-
MAG_prokaryotic_01_01152	-	-	-	CBM5	1	-
MAG_prokaryotic_01_01157	-	-	-	GT2	1	-
MAG_prokaryotic_01_01158	-	-	-	GH20	1	-
MAG_prokaryotic_01_01180	-	-	-	GT2	1	-
MAG_prokaryotic_01_01181	-	-	-	GT35	1	-
MAG_prokaryotic_01_01183	-	-	-	GT35	1	-
MAG_prokaryotic_01_01184	-	-	-	GT35	1	-
MAG_prokaryotic_01_01186	-	-	-	GT4	1	-
MAG_prokaryotic_01_01187	-	-	-	GT2	1	-
MAG_prokaryotic_01_01194	-	-	-	GH28	1	-
MAG_prokaryotic_01_01196	-	-	-	CBM43	1	-
MAG_prokaryotic_01_01197	-	GT2(175-358)+GT2(272-467)	GT2(174-490)	GT2	3	GT2
MAG_prokaryotic_01_01198	-	-	-	GT2	1	-
MAG_prokaryotic_01_01199	-	GH8(53-393)	GH8_e27(55-393)	GH8	3	GH8_e27
MAG_prokaryotic_01_01207	-	GH57(8-484)	GH57_e29(9-485)	GH57	3	GH57_e29
MAG_prokaryotic_01_01209	-	-	-	GH55_2	1	-
MAG_prokaryotic_01_01210	2.4.1.1:158	GT35(125-838)	GT35_e0(125-838)	GT35	3	GT35_e0
MAG_prokaryotic_01_01214	-	-	-	GT1	1	-
MAG_prokaryotic_01_01222	-	-	-	GT35	1	-
MAG_prokaryotic_01_01229	-	GT26(93-266)	GT26_e101(94-267)	GT26	3	GT26_e101
MAG_prokaryotic_01_01230	-	GT14(3-275)	GT14_e69(5-276)	GT14	3	GT14_e69
MAG_prokaryotic_01_01231	-	GT2(8-171)	GT2(9-171)	GT2	3	GT2
MAG_prokaryotic_01_01232	-	GT2(7-121)	GT2(8-140)	GT2	3	GT2
MAG_prokaryotic_01_01233	-	-	-	GT2	1	-
MAG_prokaryotic_01_01234	-	-	-	GT1	1	-
MAG_prokaryotic_01_01236	-	GT32(25-102)	GT32_e124(26-103)	GT32	3	GT32_e124
MAG_prokaryotic_01_01237	-	GT2(10-182)	GT2(11-136)	GT2	3	GT2
MAG_prokaryotic_01_01240	-	GT1(75-394)	GT1_e570(74-395)	GT1	3	GT1_e570
MAG_prokaryotic_01_01241	-	-	-	GH0	1	-
MAG_prokaryotic_01_01246	-	-	-	GT2	1	-
MAG_prokaryotic_01_01248	-	-	-	GT0	1	-
MAG_prokaryotic_01_01260	-	-	-	GT1	1	-
MAG_prokaryotic_01_01272	-	-	-	CBM50	1	-
MAG_prokaryotic_01_01279	-	-	-	GH13_40	1	-
MAG_prokaryotic_01_01280	-	-	-	CBM50	1	-
MAG_prokaryotic_01_01281	-	-	-	GT43	1	-
MAG_prokaryotic_01_01283	-	-	-	GT4	1	-
MAG_prokaryotic_01_01285	-	-	-	GT35	1	-
MAG_prokaryotic_01_01286	-	-	-	GT35	1	-
MAG_prokaryotic_01_01289	-	-	-	CBM13+GT27	1	-
MAG_prokaryotic_01_01290	-	-	-	CBM50	1	-
MAG_prokaryotic_01_01291	-	-	-	CE4	1	-
MAG_prokaryotic_01_01294	-	-	-	GH152	1	-
MAG_prokaryotic_01_01304	-	-	-	GT23	1	-
MAG_prokaryotic_01_01306	-	GT4(204-345)	GT4_e774(204-342)	GT4	3	GT4_e774
MAG_prokaryotic_01_01307	-	-	-	GT26	1	-
MAG_prokaryotic_01_01308	-	-	-	GT2	1	-
MAG_prokaryotic_01_01309	-	-	-	GT2	1	-
MAG_prokaryotic_01_01311	-	-	-	GT1	1	-
MAG_prokaryotic_01_01321	-	-	-	GH18	1	-
MAG_prokaryotic_01_01334	-	-	-	GT121	1	-
MAG_prokaryotic_01_01336	-	-	-	GT2	1	-
MAG_prokaryotic_01_01338	-	-	-	CBM50	1	-
MAG_prokaryotic_01_01359	-	-	-	GT2	1	-
MAG_prokaryotic_01_01364	-	-	-	GT8	1	-
MAG_prokaryotic_01_01365	-	-	-	GT4	1	-
MAG_prokaryotic_01_01367	-	-	-	GH31	1	-
MAG_prokaryotic_01_01377	-	-	-	CBM48+GH13	1	-
MAG_prokaryotic_01_01378	-	GT4(213-364)	GT4_e371(217-365)	GT4	3	GT4_e371
MAG_prokaryotic_01_01380	-	-	-	GT2	1	-
MAG_prokaryotic_01_01381	-	-	-	GT0	1	-
MAG_prokaryotic_01_01382	-	GT4(220-370)	GT4_e3794(223-370)	GT4	3	GT4_e3794
MAG_prokaryotic_01_01384	-	GH109(4-151)	GH109_e7(6-152)	-	2	GH109_e7
MAG_prokaryotic_01_01385	-	-	GT2(4-276)	GT2	2	GT2
MAG_prokaryotic_01_01386	-	-	-	GT121	1	-
MAG_prokaryotic_01_01387	-	GT2(57-277)	GT2(57-276)	GT2	3	GT2
MAG_prokaryotic_01_01388	-	-	-	GT2	1	-
MAG_prokaryotic_01_01389	-	-	-	GT4	1	-
MAG_prokaryotic_01_01390	-	-	-	GT26	1	-
MAG_prokaryotic_01_01391	-	GT26(59-231)	GT26_e64(60-232)	GT26	3	GT26_e64
MAG_prokaryotic_01_01394	-	-	-	AA1_3	1	-
MAG_prokaryotic_01_01405	-	-	-	CBM50	1	-
MAG_prokaryotic_01_01407	-	-	-	GT2	1	-
MAG_prokaryotic_01_01408	-	-	-	GT4	1	-
MAG_prokaryotic_01_01410	-	-	-	GT2	1	-
MAG_prokaryotic_01_01411	-	-	-	GT35	1	-
MAG_prokaryotic_01_01413	-	-	-	GT26	1	-
MAG_prokaryotic_01_01424	-	-	-	GT2+GT4	1	-
MAG_prokaryotic_01_01427	-	-	-	GH1	1	-
MAG_prokaryotic_01_01432	-	-	-	GH0	1	-
MAG_prokaryotic_01_01433	-	-	-	CBM50	1	-
MAG_prokaryotic_01_01442	-	-	-	AA15	1	-
MAG_prokaryotic_01_01448	-	-	-	GH28	1	-
MAG_prokaryotic_01_01457	-	-	-	GH25	1	-
MAG_prokaryotic_01_01462	-	GH104(58-214)	GH104_e20(59-215)	GH104	3	GH104_e20
MAG_prokaryotic_01_01488	-	-	-	AAO76290.1+GT2	1	-
MAG_prokaryotic_01_01491	-	-	-	CBM12	1	-
MAG_prokaryotic_01_01493	-	-	-	CBM6+GH3	1	-
MAG_prokaryotic_01_01496	2.4.1.-:1	GT4(232-383)	GT4_e3759(233-383)	GT4	3	GT4_e3759
MAG_prokaryotic_01_01497	-	GT21(44-262)	GT21_e37(47-257)	GT0	3	GT21_e37
MAG_prokaryotic_01_01500	-	-	-	GT2	1	-
MAG_prokaryotic_01_01506	-	-	-	GT2	1	-
MAG_prokaryotic_01_01509	-	-	-	GT2	1	-
MAG_prokaryotic_01_01511	-	-	-	CE4	1	-
MAG_prokaryotic_01_01517	-	-	-	GH78	1	-
MAG_prokaryotic_01_01523	-	-	-	GT2	1	-
MAG_prokaryotic_01_01524	-	GT2(19-123)	GT2(20-117)	GT2	3	GT2
MAG_prokaryotic_01_01526	-	GT4(207-358)	GT4_e2267(208-349)	GT4	3	GT4_e2267
MAG_prokaryotic_01_01528	-	GT2(4-122)	GT2(5-157)	GT2	3	GT2
MAG_prokaryotic_01_01529	-	-	-	GT41	1	-
MAG_prokaryotic_01_01530	-	GT2(5-131)	GT2(7-228)	GT2	3	GT2
MAG_prokaryotic_01_01531	-	-	-	GT0	1	-
MAG_prokaryotic_01_01534	-	-	GT4_e1098(254-407)	GT4	2	GT4_e1098
MAG_prokaryotic_01_01535	-	-	-	GT4	1	-
MAG_prokaryotic_01_01545	-	-	-	GT4	1	-
MAG_prokaryotic_01_01546	-	-	-	GT4	1	-
MAG_prokaryotic_01_01552	-	-	-	GT2	1	-
MAG_prokaryotic_01_01566	-	-	-	GT2	1	-
MAG_prokaryotic_01_01567	-	GT2(19-151)	GT2(20-272)	GT2	3	GT2
MAG_prokaryotic_01_01574	-	-	-	AA15	1	-
MAG_prokaryotic_01_01585	-	-	-	GH20	1	-
MAG_prokaryotic_01_01587	-	-	-	GT2	1	-
MAG_prokaryotic_01_01588	-	GH102(183-321)	GH102_e17(183-322)	GH102	3	GH102_e17
MAG_prokaryotic_01_01601	3.5.1.41:1	CE4(25-150)	CE4_e266(28-151)	CE4	3	CE4_e266
MAG_prokaryotic_01_01609	-	-	-	GH34	1	-
MAG_prokaryotic_01_01613	-	-	-	GH5_12	1	-
MAG_prokaryotic_01_01616	-	GT4(194-337)	GT4_e2517(199-339)	GT4	3	GT4_e2517
MAG_prokaryotic_01_01617	-	-	-	AA11	1	-
MAG_prokaryotic_01_01620	-	CE11(3-279)	CE11_e23(5-279)	CE11	3	CE11_e23
MAG_prokaryotic_01_01621	-	-	-	CE11	1	-
MAG_prokaryotic_01_01623	-	GT19(3-366)	GT19_e5(4-368)	GT19	3	GT19_e5
MAG_prokaryotic_01_01627	-	-	-	GT26	1	-
MAG_prokaryotic_01_01629	-	-	-	GT4	1	-
MAG_prokaryotic_01_01630	-	GT4(193-324)	GT4_e2206(193-324)	GT4	3	GT4_e2206
MAG_prokaryotic_01_01631	-	CE14(46-163)	CE14_e45(47-161)	CE14	3	CE14_e45
MAG_prokaryotic_01_01632	-	-	GT4_e375(214-350)	GT0	2	GT4_e375
MAG_prokaryotic_01_01634	-	-	-	GH23	1	-
MAG_prokaryotic_01_01641	-	-	-	GT35	1	-
MAG_prokaryotic_01_01642	-	-	-	GT2	1	-
MAG_prokaryotic_01_01652	-	-	-	GH20	1	-
MAG_prokaryotic_01_01655	-	-	-	GT2	1	-
MAG_prokaryotic_01_01656	-	GT2(108-333)	GT2(110-334)	GT2	3	GT2
MAG_prokaryotic_01_01664	-	-	-	CBM50	1	-
MAG_prokaryotic_01_01669	-	-	-	GH0	1	-
MAG_prokaryotic_01_01670	-	-	-	GT2	1	-
MAG_prokaryotic_01_01703	-	-	-	AAO76290.1+GT2	1	-
MAG_prokaryotic_01_01705	-	-	-	GT8	1	-
MAG_prokaryotic_01_01709	-	-	-	GH23	1	-
MAG_prokaryotic_01_01719	-	-	-	GH13_30	1	-
MAG_prokaryotic_01_01727	-	-	-	CBM50	1	-
MAG_prokaryotic_01_01728	-	-	-	GH18	1	-
MAG_prokaryotic_01_01751	-	GT4(181-336)	GT4_e3210(186-337)	GT4	3	GT4_e3210
MAG_prokaryotic_01_01752	-	-	GT2(6-257)	GT2	2	GT2
MAG_prokaryotic_01_01753	-	-	-	GT2	1	-
MAG_prokaryotic_01_01754	-	-	-	GT2	1	-
MAG_prokaryotic_01_01755	-	-	-	CBM50	1	-
MAG_prokaryotic_01_01756	-	-	-	GH23	1	-
MAG_prokaryotic_01_01757	-	-	GT2(14-265)	GT2	2	GT2
MAG_prokaryotic_01_01758	-	GT2(101-236)	GT2(191-306)	GT2	3	GT2|GT2
MAG_prokaryotic_01_01759	-	-	-	GT2+GT4	1	-
MAG_prokaryotic_01_01760	-	-	-	GT2	1	-
MAG_prokaryotic_01_01763	-	-	-	GH24	1	-
MAG_prokaryotic_01_01765	-	-	-	CBM48	1	-
MAG_prokaryotic_01_01767	-	-	-	GH0	1	-
MAG_prokaryotic_01_01772	-	-	-	CBM48	1	-
MAG_prokaryotic_01_01775	-	-	-	GT30	1	-
MAG_prokaryotic_01_01776	-	GT2(2-145)	GT2(2-123)	GT2	3	GT2
MAG_prokaryotic_01_01777	-	-	-	GH67	1	-
MAG_prokaryotic_01_01792	-	-	-	GT2	1	-
MAG_prokaryotic_01_01795	-	-	-	GH39	1	-
MAG_prokaryotic_01_01805	3.2.1.68:75|2.4.1.25:4|3.2.1.-:1|3.2.1.68:15|3.2.1.-:1	GH13_11(183-538)	CBM48_e3(26-120)+GH13_e48(183-539)	CBM48+GH13_11	3	CBM48_e3|GH13_11
MAG_prokaryotic_01_01812	-	-	-	GT5	1	-
MAG_prokaryotic_01_01813	-	-	-	AA2	1	-
MAG_prokaryotic_01_01814	-	-	-	GT2	1	-
MAG_prokaryotic_01_01824	-	-	-	CBM38	1	-
MAG_prokaryotic_01_01828	-	-	-	CE14	1	-
MAG_prokaryotic_01_01834	3.2.1.132:1	GH3(68-282)	GH3_e140(69-282)	GH3	3	GH3_e140
MAG_prokaryotic_01_01841	-	-	-	GT1	1	-
MAG_prokaryotic_01_01842	-	-	-	GT4	1	-
MAG_prokaryotic_01_01845	3.2.1.1:3|2.4.1.18:1	GH57(7-429)	GH57_e30(8-425)	GH57	3	GH57_e30
MAG_prokaryotic_01_01865	-	-	-	GT47	1	-
MAG_prokaryotic_01_01867	-	-	-	GH24	1	-
MAG_prokaryotic_01_01878	-	-	-	GH43_18	1	-
MAG_prokaryotic_01_01882	-	-	-	GT4	1	-
MAG_prokaryotic_01_01887	-	-	-	CBM91+GH43_14	1	-
MAG_prokaryotic_01_01893	-	-	-	GT3	1	-
MAG_prokaryotic_01_01894	-	-	-	AA1_3	1	-
MAG_prokaryotic_01_01898	-	-	-	GT2	1	-
MAG_prokaryotic_01_01902	-	-	-	GH3	1	-
MAG_prokaryotic_01_01905	-	-	-	GT3	1	-
MAG_prokaryotic_01_01912	-	-	-	AA17	1	-
MAG_prokaryotic_01_01913	-	-	-	AA17	1	-
MAG_prokaryotic_01_01919	-	-	-	GH27	1	-
MAG_prokaryotic_01_01923	-	-	-	GH20	1	-
MAG_prokaryotic_01_01924	-	-	-	GT2	1	-
MAG_prokaryotic_01_01928	-	-	-	CE8	1	-
MAG_prokaryotic_01_01932	-	-	-	GH28	1	-
MAG_prokaryotic_01_01942	-	-	-	GH35	1	-
MAG_prokaryotic_01_01945	-	-	-	CBM50	1	-
MAG_prokaryotic_01_01953	-	-	-	GT4	1	-
MAG_prokaryotic_01_01962	-	-	-	GT119	1	-
MAG_prokaryotic_01_01966	2.4.1.18:57|2.4.1.18:57|2.4.1.18:14	CBM48(128-215)+GH13_9(304-604)	CBM48_e2(23-109)+CBM48_e2(125-228)+GH13_e200(305-605)	CBM48+GH13_9	3	CBM48_e2|CBM48_e2|GH13_9
MAG_prokaryotic_01_01970	-	-	-	GT0	1	-
MAG_prokaryotic_01_01971	-	-	-	CBM32	1	-
MAG_prokaryotic_01_01977	-	-	-	GH152	1	-
MAG_prokaryotic_01_01986	-	-	-	GH28	1	-
MAG_prokaryotic_01_01990	-	-	-	GH38	1	-
MAG_prokaryotic_01_01991	-	-	-	CBM50	1	-
MAG_prokaryotic_01_01992	-	-	-	GH3	1	-
MAG_prokaryotic_01_01993	-	-	-	GT5	1	-
MAG_prokaryotic_01_01995	-	-	-	CBM41	1	-
MAG_prokaryotic_01_02000	-	-	-	CBM50+GH73	1	-
MAG_prokaryotic_01_02001	-	-	CBM50_e820(305-346)	CBM50	2	CBM50_e820
MAG_prokaryotic_01_02003	-	GH133(1-342)	GH133_e5(1-343)	GH133	3	GH133_e5
MAG_prokaryotic_01_02004	-	-	-	CBM50	1	-
MAG_prokaryotic_01_02008	-	-	-	GT4	1	-
MAG_prokaryotic_01_02010	-	-	-	CBM48+GH13_9	1	-
MAG_prokaryotic_01_02015	-	-	-	GH6	1	-
MAG_prokaryotic_01_02016	-	-	-	GT0	1	-
MAG_prokaryotic_01_02033	-	-	-	GT2+GT4	1	-
MAG_prokaryotic_01_02043	-	-	-	GT121	1	-
MAG_prokaryotic_01_02053	-	-	-	GH25	1	-
MAG_prokaryotic_01_02055	-	GT119(32-375)	-	GT119	2	GT119
MAG_prokaryotic_01_02061	-	-	-	GH1	1	-
MAG_prokaryotic_01_02070	-	-	-	GH20	1	-
MAG_prokaryotic_01_02072	-	-	-	GT32	1	-
MAG_prokaryotic_01_02073	-	-	-	AA3_2	1	-
MAG_prokaryotic_01_02075	-	-	-	GH34	1	-
MAG_prokaryotic_01_02076	-	-	-	GH32	1	-
MAG_prokaryotic_01_02085	-	-	-	GT9	1	-
MAG_prokaryotic_01_02091	-	-	-	GT106	1	-
MAG_prokaryotic_01_02093	-	-	-	GT77	1	-
MAG_prokaryotic_01_02098	-	-	-	GT116	1	-
MAG_prokaryotic_01_02101	-	-	-	GH23	1	-
MAG_prokaryotic_01_02119	-	GT2(174-357)+GT2(271-465)	GT2(173-489)	GT2	3	GT2
MAG_prokaryotic_01_02120	-	-	-	GT2	1	-
MAG_prokaryotic_01_02121	-	GH8(75-414)	GH8_e27(76-414)	GH8	3	GH8_e27
MAG_prokaryotic_01_02128	-	-	-	GT14	1	-
MAG_prokaryotic_01_02131	-	-	-	GT4	1	-
MAG_prokaryotic_01_02133	-	GT4(216-327)	GT4_e1575(219-328)	GT4	3	GT4_e1575
MAG_prokaryotic_01_02135	-	-	-	CBM16+GH0	1	-
MAG_prokaryotic_01_02136	-	GT4(210-355)	GT4_e2143(213-357)	GT4	3	GT4_e2143
MAG_prokaryotic_01_02137	-	GT4(201-350)	GT4_e2269(205-350)	GT4	3	GT4_e2269
MAG_prokaryotic_01_02138	-	-	-	GT4	1	-
MAG_prokaryotic_01_02142	-	-	-	GT2	1	-
MAG_prokaryotic_01_02143	-	-	-	GT0	1	-
MAG_prokaryotic_01_02146	-	-	-	GH3	1	-
MAG_prokaryotic_01_02147	-	-	-	CBM50	1	-
MAG_prokaryotic_01_02163	-	-	-	GT2	1	-
MAG_prokaryotic_01_02164	-	-	-	GT2	1	-
MAG_prokaryotic_01_02165	-	GT94(53-331)	GT94_e2(54-352)	GT0	3	GT94_e2
MAG_prokaryotic_01_02166	-	GT4(224-364)	GT4_e3933(230-361)	GT4	3	GT4_e3933
MAG_prokaryotic_01_02168	-	-	GT94_e7(109-325)	GT4	2	GT94_e7
MAG_prokaryotic_01_02169	-	GT2(11-140)	GT2(13-274)	GT2	3	GT2
MAG_prokaryotic_01_02177	-	-	-	GH34	1	-
MAG_prokaryotic_01_02179	-	-	-	GT4	1	-
MAG_prokaryotic_01_02180	-	-	-	GH77	1	-
MAG_prokaryotic_01_02182	-	-	-	GH0	1	-
MAG_prokaryotic_01_02183	-	-	-	GT4	1	-
MAG_prokaryotic_01_02184	-	-	-	CBM50+GH18	1	-
MAG_prokaryotic_01_02186	-	-	-	GH19	1	-
MAG_prokaryotic_01_02188	-	-	-	GT4	1	-
MAG_prokaryotic_01_02191	-	-	-	CE14	1	-
MAG_prokaryotic_01_02196	-	-	-	GT121	1	-
MAG_prokaryotic_01_02210	-	GT2(5-180)	GT2(6-144)	GT2	3	GT2
MAG_prokaryotic_01_02211	-	-	-	GT2	1	-
MAG_prokaryotic_01_02213	-	-	-	GH20	1	-
MAG_prokaryotic_01_02214	-	GH13_45(193-512)	GH13_e211(191-517)	GH13	3	GH13_45
MAG_prokaryotic_01_02215	-	-	-	CBM91+GH43_11	1	-
MAG_prokaryotic_01_02219	-	-	-	CE0	1	-
MAG_prokaryotic_01_02222	-	-	-	GT26	1	-
MAG_prokaryotic_01_02225	-|-	CBM57(847-1008)+CBM57(1498-1659)	CBM57_e33(848-1009)+CBM57_e25(1499-1660)	CBM57	3	CBM57_e33|CBM57_e25
MAG_prokaryotic_01_02230	5.4.99.15:5	GH13_26(27-388)	GH13_e105(23-389)	GH13_26	3	GH13_26
MAG_prokaryotic_01_02231	3.2.1.141:34|3.2.1.1:4|-	GH13_10(118-432)	CBM48_e0(3-101)+GH13_e127(119-433)	CBM48+GH13_10	3	CBM48_e0|GH13_10
MAG_prokaryotic_01_02232	3.2.1.68:75|2.4.1.25:4|3.2.1.-:1|3.2.1.68:15|3.2.1.-:1	CBM48(12-100)+GH13_11(181-535)	CBM48_e3(11-102)+GH13_e48(181-536)	CBM48+GH13_11	3	CBM48_e3|GH13_11
MAG_prokaryotic_01_02233	2.4.1.25:21	GH77(11-225)	GH77_e26(12-229)	GH77	3	GH77_e26
MAG_prokaryotic_01_02234	-	-	-	GH77	1	-
MAG_prokaryotic_01_02237	-	-	-	GT11	1	-
MAG_prokaryotic_01_02254	-	-	-	GT35	1	-
MAG_prokaryotic_01_02255	-	-	-	GH43_34	1	-
MAG_prokaryotic_01_02266	-	-	-	GT121	1	-
MAG_prokaryotic_01_02267	-	GT2(5-147)	GT2(5-222)	GT2	3	GT2
MAG_prokaryotic_01_02268	-	GT4(223-355)	GT4_e2613(212-356)	GT4	3	GT4_e2613
MAG_prokaryotic_01_02269	-	GT2(3-211)	GT2(4-204)	GT2	3	GT2
MAG_prokaryotic_01_02270	-	GT2(13-132)	GT2(14-183)	GT2	3	GT2
MAG_prokaryotic_01_02271	-	GT2(24-193)	GT2(25-193)	GT2	3	GT2
MAG_prokaryotic_01_02272	-	-	-	GT2	1	-
MAG_prokaryotic_01_02282	-	-	-	GH20	1	-
MAG_prokaryotic_01_02283	-	GT26(58-229)	GT26_e30(60-230)	GT26	3	GT26_e30
MAG_prokaryotic_01_02284	-	-	-	GT2	1	-
MAG_prokaryotic_01_02290	-	-	-	GT4	1	-
MAG_prokaryotic_01_02292	-	-	-	GT4	1	-
MAG_prokaryotic_01_02297	-	-	-	GT2	1	-
MAG_prokaryotic_01_02300	-	-	-	AA3_2	1	-
MAG_prokaryotic_01_02301	-	-	-	GT102	1	-
MAG_prokaryotic_01_02306	-	-	-	GT2	1	-
MAG_prokaryotic_01_02309	-	AA3_2(2-519)	AA3_e57(2-519)	AA3_2	3	AA3_2
MAG_prokaryotic_01_02317	-	-	-	GH6	1	-
MAG_prokaryotic_01_02320	-	-	-	GH57	1	-
MAG_prokaryotic_01_02326	-	-	-	GH84	1	-
MAG_prokaryotic_01_02329	-	-	-	GH10	1	-
MAG_prokaryotic_01_02335	-	-	-	PL0	1	-
MAG_prokaryotic_01_02337	-	-	-	GT4	1	-
MAG_prokaryotic_01_02357	-	-	-	GT35	1	-
MAG_prokaryotic_01_02358	-	AA3(4-494)	-	AA3_1	2	AA3
MAG_prokaryotic_01_02364	3.2.1.41:1|3.2.1.135:1	GH13_20(53-368)	GH13_e157(54-369)	GH13_20	3	GH13_20
MAG_prokaryotic_01_02365	-	-	-	AA2	1	-
MAG_prokaryotic_01_02367	-	-	-	CBM50+GH18	1	-
MAG_prokaryotic_01_02369	-	-	-	GT4	1	-
MAG_prokaryotic_01_02384	-	-	-	CE5	1	-
MAG_prokaryotic_01_02385	-	-	-	GH5_7	1	-
MAG_prokaryotic_01_02389	-	-	-	CE4	1	-
MAG_prokaryotic_01_02391	-	-	-	GT22	1	-
MAG_prokaryotic_01_02392	-	-	-	GT4	1	-
MAG_prokaryotic_01_02400	-	-	-	GH5_5	1	-
MAG_prokaryotic_01_02411	-	-	-	GH3	1	-
MAG_prokaryotic_01_02423	-	-	-	AAO76290.1+GT2	1	-
MAG_prokaryotic_01_02424	-	-	-	CE11	1	-
MAG_prokaryotic_01_02425	-	-	-	CBM48+GH13_8	1	-
MAG_prokaryotic_01_02427	-	-	-	GH72	1	-
MAG_prokaryotic_01_02431	-	-	-	GT51	1	-
MAG_prokaryotic_01_02432	-	-	-	GT4	1	-
MAG_prokaryotic_01_02435	-	-	-	GT4	1	-
MAG_prokaryotic_01_02436	-	-	-	GT61	1	-
MAG_prokaryotic_01_02437	-	-	-	GT1	1	-
MAG_prokaryotic_01_02438	-	-	-	GH3	1	-
MAG_prokaryotic_01_02442	-	-	-	GT121	1	-
MAG_prokaryotic_01_02445	-	-	-	CBM2	1	-
MAG_prokaryotic_01_02451	2.4.1.25:21	GH77(11-493)	GH77_e26(12-496)	GH77	3	GH77_e26
MAG_prokaryotic_01_02453	-	-	-	GH13_39	1	-
MAG_prokaryotic_01_02461	-	-	GH73_e79(324-445)	GH73	2	GH73_e79
MAG_prokaryotic_01_02462	-	-	-	CBM50	1	-
MAG_prokaryotic_01_02467	-	-	-	GT4	1	-
MAG_prokaryotic_01_02475	-	-	-	GH47	1	-
MAG_prokaryotic_01_02484	-	-	-	GT2	1	-
MAG_prokaryotic_01_02491	-	-	-	GT35	1	-
MAG_prokaryotic_01_02492	-	-	-	CBM50	1	-
MAG_prokaryotic_01_02495	-	-	-	CE0	1	-
MAG_prokaryotic_01_02496	-	-	-	GT5	1	-
MAG_prokaryotic_01_02499	-	-	-	GT2	1	-
MAG_prokaryotic_01_02500	-	-	-	GT0	1	-
MAG_prokaryotic_01_02502	-	-	-	GH15	1	-
MAG_prokaryotic_01_02504	-	-	-	GT1	1	-
MAG_prokaryotic_01_02505	-	-	-	CE12	1	-
MAG_prokaryotic_01_02507	-	-	-	GT71	1	-
MAG_prokaryotic_01_02508	-	-	-	GT4	1	-
MAG_prokaryotic_01_02514	-	-	-	GH65	1	-
MAG_prokaryotic_01_02517	-	-	-	GH5_7	1	-
MAG_prokaryotic_01_02518	-	-	-	CBM50	1	-
MAG_prokaryotic_01_02525	-	-	-	GT26	1	-
MAG_prokaryotic_01_02532	-	-	-	GT2	1	-
MAG_prokaryotic_01_02535	-	-	-	CBM51	1	-
MAG_prokaryotic_01_02538	-	GT5(2-451)	GT5_e17(3-451)	GT5	3	GT5_e17
MAG_prokaryotic_01_02566	-	-	-	GH1	1	-
MAG_prokaryotic_01_02572	-	-	-	GH2	1	-
MAG_prokaryotic_01_02574	-	-	-	CBM13	1	-
MAG_prokaryotic_01_02575	-	-	-	GH47	1	-
MAG_prokaryotic_01_02576	-	GT4(256-406)	GT4_e885(259-404)	GT4	3	GT4_e885
MAG_prokaryotic_01_02579	-	-	-	GT28	1	-
MAG_prokaryotic_01_02580	-	-	-	CBM13	1	-
MAG_prokaryotic_01_02584	-	-	-	GH131	1	-
MAG_prokaryotic_01_02595	-	-	-	GT4	1	-
MAG_prokaryotic_01_02603	-	-	-	GH0	1	-
MAG_prokaryotic_01_02609	-	-	-	GT5	1	-
MAG_prokaryotic_01_02610	-	GH109(3-156)	GH109_e7(5-156)	GH109	3	GH109_e7
MAG_prokaryotic_01_02614	-	-	-	GH5_9	1	-
MAG_prokaryotic_01_02615	-	-	-	GH13	1	-
MAG_prokaryotic_01_02616	-	-	-	GT4	1	-
MAG_prokaryotic_01_02621	-	-	-	AA9	1	-
MAG_prokaryotic_01_02622	-	-	-	GH42	1	-
MAG_prokaryotic_01_02633	-	-	-	GH65	1	-
MAG_prokaryotic_01_02636	-	GT4(219-365)	GT4_e441(222-367)	GT4	3	GT4_e441
MAG_prokaryotic_01_02637	-	-	-	GT121	1	-
MAG_prokaryotic_01_02638	-	GT4(212-365)	GT4_e2169(213-366)	GT4	3	GT4_e2169
MAG_prokaryotic_01_02639	-	GT10(85-292)	-	GT0	2	GT10
MAG_prokaryotic_01_02664	-	-	-	GT1	1	-
MAG_prokaryotic_01_02667	-	-	-	GH5_29	1	-
MAG_prokaryotic_01_02670	-	GT26(5-179)	GT26_e37(7-180)	GT26	3	GT26_e37
MAG_prokaryotic_01_02671	-	-	-	GT26	1	-
MAG_prokaryotic_01_02672	-	-	-	GT15	1	-
MAG_prokaryotic_01_02686	-	-	-	GH1	1	-
MAG_prokaryotic_01_02690	-	-	-	GH16	1	-
MAG_prokaryotic_01_02691	-	GT4(194-335)	GT4_e3376(196-335)	GT4	3	GT4_e3376
MAG_prokaryotic_01_02694	-	-	-	AA9	1	-
MAG_prokaryotic_01_02720	-	-	-	CE11	1	-
MAG_prokaryotic_01_02722	-	-	-	CBM50+GH0	1	-
MAG_prokaryotic_01_02727	-	-	-	GH13_31	1	-
MAG_prokaryotic_01_02737	-	-	-	GH115	1	-
MAG_prokaryotic_01_02742	-	-	-	GT2	1	-
MAG_prokaryotic_01_02749	-	-	-	GT2	1	-
MAG_prokaryotic_01_02753	-	-	-	GT2	1	-
MAG_prokaryotic_01_02769	-	-	-	GT2	1	-
MAG_prokaryotic_01_02770	-	-	-	CBM41	1	-
MAG_prokaryotic_01_02779	-	-	-	CBM0	1	-
MAG_prokaryotic_01_02783	-	-	-	GT1	1	-
MAG_prokaryotic_01_02790	-	-	-	GT35	1	-
MAG_prokaryotic_01_02793	-	-	-	GT33	1	-
MAG_prokaryotic_01_02805	-	-	-	GT41	1	-
MAG_prokaryotic_01_02808	-	-	-	GH23	1	-
MAG_prokaryotic_01_02814	-	-	-	GT35	1	-
MAG_prokaryotic_01_02816	-	-	-	PL17_2	1	-
MAG_prokaryotic_01_02817	-	-	-	CBM50	1	-
MAG_prokaryotic_01_02820	-	-	-	GH76	1	-
MAG_prokaryotic_01_02821	-	-	-	AAO76290.1+GT2	1	-
MAG_prokaryotic_01_02823	-	-	-	GT2	1	-
MAG_prokaryotic_01_02824	-	-	-	GT2	1	-
MAG_prokaryotic_01_02830	-	-	-	GT7	1	-
MAG_prokaryotic_01_02831	-	-	-	GH1	1	-
MAG_prokaryotic_01_02832	-	-	-	GH34	1	-
MAG_prokaryotic_01_02833	-|3.2.1.4:7	GH5_1(139-455)+CBM2(513-606)	GH5_e271(142-456)+CBM2_e52(514-606)	CBM2+GH5_1	3	GH5_1|CBM2_e52
MAG_prokaryotic_01_02840	-	-	-	GH18	1	-
MAG_prokaryotic_01_02846	-	-	-	CBM6	1	-
MAG_prokaryotic_01_02872	-	-	-	GH5_7	1	-
MAG_prokaryotic_01_02873	-	-	-	CBM96	1	-
MAG_prokaryotic_01_02875	-	-	-	GT2	1	-
MAG_prokaryotic_01_02878	-	-	-	GT2	1	-
MAG_prokaryotic_01_02879	-	-	-	GH39	1	-
MAG_prokaryotic_01_02880	-	-	-	CE4	1	-
MAG_prokaryotic_01_02882	-	-	-	GH38	1	-
MAG_prokaryotic_01_02883	-	-	-	CBM5	1	-
MAG_prokaryotic_01_02886	-	-	-	GT4	1	-
MAG_prokaryotic_01_02898	-	-	-	AA1_3	1	-
MAG_prokaryotic_01_02912	-	-	-	AA2	1	-
MAG_prokaryotic_01_02913	-	-	-	GT23	1	-
MAG_prokaryotic_01_02916	-	-	-	GT47	1	-
MAG_prokaryotic_01_02917	-	-	-	GT4	1	-
MAG_prokaryotic_01_02919	-	-	-	GT32	1	-
MAG_prokaryotic_01_02927	-	-	-	GT2	1	-
MAG_prokaryotic_01_02928	-	-	-	GT4	1	-
MAG_prokaryotic_01_02933	-	-	-	CBM2	1	-
MAG_prokaryotic_01_02937	-	GH102(9-107)	GH102_e17(1-107)	GH102	3	GH102_e17
MAG_prokaryotic_01_02938	-	-	-	CBM91+GH43_11	1	-
MAG_prokaryotic_01_02940	-	-	-	GH32	1	-
MAG_prokaryotic_01_02947	-	-	-	GH28	1	-
MAG_prokaryotic_01_02949	-	-	-	GH24	1	-
MAG_prokaryotic_01_02954	-	-	-	GT1	1	-
MAG_prokaryotic_01_02958	-	-	-	GT4	1	-
MAG_prokaryotic_01_02960	-	-	-	GT4	1	-
MAG_prokaryotic_01_02964	-	GT2(24-190)	GT2(25-187)	GT2	3	GT2
MAG_prokaryotic_01_02965	-	-	-	GT2	1	-
MAG_prokaryotic_01_02969	-	-	-	GH13_40	1	-
MAG_prokaryotic_01_02976	-	-	-	GT4	1	-
MAG_prokaryotic_01_02979	-	-	-	PL0	1	-
MAG_prokaryotic_01_02985	-	-	-	GH0	1	-
MAG_prokaryotic_01_02987	-	-	-	GT8	1	-
MAG_prokaryotic_01_02991	-	-	-	CE4	1	-
MAG_prokaryotic_01_02993	-	-	-	CBM50	1	-
MAG_prokaryotic_01_02994	-	-	-	GH76	1	-
MAG_prokaryotic_01_02996	-	-	-	GH0	1	-
MAG_prokaryotic_01_03000	-	-	-	GT59	1	-
MAG_prokaryotic_01_03003	-	-	-	GH0	1	-
MAG_prokaryotic_01_03005	-	-	-	CBM35+GH26	1	-
MAG_prokaryotic_01_03010	-	-	-	GH20	1	-
MAG_prokaryotic_01_03012	-	-	-	GH13_31	1	-
MAG_prokaryotic_01_03015	-	-	-	GH23	1	-
MAG_prokaryotic_01_03022	-	-	-	GH39	1	-
MAG_prokaryotic_01_03024	-	-	-	CBM50	1	-
MAG_prokaryotic_01_03037	-	-	-	GH47	1	-
MAG_prokaryotic_01_03044	-	-	-	GT35	1	-
MAG_prokaryotic_01_03048	-	-	-	GT4	1	-
MAG_prokaryotic_01_03052	-	-	-	GT35	1	-
MAG_prokaryotic_01_03055	-	-	-	GT4	1	-
MAG_prokaryotic_01_03060	-	-	-	GH6	1	-
MAG_prokaryotic_01_03061	-	-	-	GH27	1	-
MAG_prokaryotic_01_03062	-	-	-	GH28	1	-
MAG_prokaryotic_01_03063	-	-	-	GT2	1	-
MAG_prokaryotic_01_03065	-	-	-	GT4	1	-
MAG_prokaryotic_01_03071	-	-	-	GT1	1	-
MAG_prokaryotic_01_03079	-	-	-	GH36	1	-
MAG_prokaryotic_01_03082	-	-	-	GT4	1	-
MAG_prokaryotic_01_03093	-	-	-	GH0	1	-
MAG_prokaryotic_01_03094	-	-	-	CBM50	1	-
MAG_prokaryotic_01_03100	-|-	-	GH74_e4(43-136)+GH74_e4(143-250)	GH74	2	GH74_e4|GH74_e4
MAG_prokaryotic_01_03101	-	GT26(66-238)	GT26_e64(67-239)	GT26	3	GT26_e64
MAG_prokaryotic_01_03102	-	-	-	GT26	1	-
MAG_prokaryotic_01_03104	-	GT4(168-313)	GT4_e2132(169-306)	GT4	3	GT4_e2132
MAG_prokaryotic_01_03113	-	-	-	GT4	1	-
MAG_prokaryotic_01_03115	-	-	-	GH170	1	-
MAG_prokaryotic_01_03121	-	-	-	CE11	1	-
MAG_prokaryotic_01_03124	-	-	-	GT2	1	-
MAG_prokaryotic_01_03138	-	-	-	CBM6	1	-
MAG_prokaryotic_01_03146	-|-|-	-	GH74_e10(82-303)+GH74_e10(309-391)+GH74_e10(639-771)	GH74	2	GH74_e10|GH74_e10|GH74_e10
MAG_prokaryotic_01_03154	-	-	-	CBM20	1	-
MAG_prokaryotic_01_03155	-	-	-	CBM50	1	-
MAG_prokaryotic_01_03156	-	-	-	CBM50	1	-
MAG_prokaryotic_01_03158	-	-	-	CBM50	1	-
MAG_prokaryotic_01_03171	-	-	-	GH9	1	-
MAG_prokaryotic_01_03193	-	-	-	GT20	1	-
MAG_prokaryotic_01_03212	-	-	-	CBM24	1	-
MAG_prokaryotic_01_03222	-	-	-	GH53	1	-
MAG_prokaryotic_01_03224	-	AA5(43-671)	AA5_e0(139-672)	AA5	3	AA5_e0
MAG_prokaryotic_01_03237	-	GT51(215-382)	GT51_e69(212-382)	GT51	3	GT51_e69
MAG_prokaryotic_01_03244	-	-	-	GH75	1	-
MAG_prokaryotic_01_03252	-	-	-	AA9	1	-
MAG_prokaryotic_01_03259	-	-	-	CBM32	1	-
MAG_prokaryotic_01_03266	-	-	-	GT4	1	-
MAG_prokaryotic_01_03276	-	-	-	GH13_23	1	-
MAG_prokaryotic_01_03285	-	-	-	PL0	1	-
MAG_prokaryotic_01_03287	-	GT4(222-377)	GT4_e3788(223-379)	GT4	3	GT4_e3788
MAG_prokaryotic_01_03291	-	-	-	GT2	1	-
MAG_prokaryotic_01_03292	-	-	-	CBM91+GH43_11	1	-
MAG_prokaryotic_01_03294	-	-	-	GH135	1	-
MAG_prokaryotic_01_03296	-	-	-	CBM32+GH65	1	-
MAG_prokaryotic_01_03304	-	-	-	GH13_29	1	-
MAG_prokaryotic_01_03305	-	-	-	GT121	1	-
MAG_prokaryotic_01_03306	-	-	-	GT2	1	-
MAG_prokaryotic_01_03307	-	-	-	GT1	1	-
MAG_prokaryotic_01_03308	-	-	-	GT2	1	-
MAG_prokaryotic_01_03311	-	-	-	GH16_1	1	-
MAG_prokaryotic_01_03337	-	-	-	GT59	1	-
MAG_prokaryotic_01_03340	-	-	GT2(4-125)	GT2	2	GT2
MAG_prokaryotic_01_03343	-	-	-	GT2	1	-
MAG_prokaryotic_01_03344	-	-	-	GT2	1	-
MAG_prokaryotic_01_03345	-	-	GT2(2-149)	GT2	2	GT2
MAG_prokaryotic_01_03348	-	-	-	CBM2	1	-
MAG_prokaryotic_01_03349	-	-	-	GT48	1	-
MAG_prokaryotic_01_03357	-	-	-	CE8	1	-
MAG_prokaryotic_01_03373	-	-	-	CBM48	1	-
MAG_prokaryotic_01_03381	-	-	-	CBM50	1	-
MAG_prokaryotic_01_03384	-	-	-	PL0	1	-
MAG_prokaryotic_01_03390	-	-	-	CBM13	1	-
MAG_prokaryotic_01_03406	-	-	-	CBM50	1	-
MAG_prokaryotic_01_03408	-	-	-	GH39	1	-
MAG_prokaryotic_01_03410	-	-	-	CBM50	1	-
MAG_prokaryotic_01_03411	-	-	-	GT4	1	-
MAG_prokaryotic_01_03414	-	-	-	CBM6	1	-
MAG_prokaryotic_01_03416	-	-	-	CBM5	1	-
MAG_prokaryotic_01_03419	-	-	-	GT121	1	-
MAG_prokaryotic_01_03421	-	-	-	GT2	1	-
MAG_prokaryotic_01_03425	-	-	-	GT2	1	-
MAG_prokaryotic_01_03428	-	-	-	GT51	1	-
MAG_prokaryotic_01_03429	-	-	-	CE4	1	-
MAG_prokaryotic_01_03431	-	-	-	CBM57	1	-
MAG_prokaryotic_01_03432	-	-	-	CBM50	1	-
MAG_prokaryotic_01_03436	-	-	-	GH17	1	-
MAG_prokaryotic_01_03440	-	-	-	CBM60	1	-
MAG_prokaryotic_01_03445	-	-	-	GH34	1	-
MAG_prokaryotic_01_03467	-	-	-	GH5_5	1	-
MAG_prokaryotic_01_03468	-	-	-	GT2	1	-
MAG_prokaryotic_01_03473	-	-	-	CE3	1	-
MAG_prokaryotic_01_03481	-	-	-	GH128	1	-
MAG_prokaryotic_01_03489	-	-	-	GH106	1	-
MAG_prokaryotic_01_03496	-	-	-	CBM91+GH43_11	1	-
MAG_prokaryotic_01_03497	-	-	-	GH51_1	1	-
MAG_prokaryotic_01_03498	-	-	-	GH154	1	-
MAG_prokaryotic_01_03500	-	-	-	GH3	1	-
MAG_prokaryotic_01_03505	-	-	-	GT1	1	-
MAG_prokaryotic_01_03520	-	-	-	GH130_3	1	-
MAG_prokaryotic_01_03537	-	-	-	GT1	1	-
MAG_prokaryotic_01_03538	-	-	-	PL1_1	1	-
MAG_prokaryotic_01_03547	-	-	-	CBM50	1	-
MAG_prokaryotic_01_03551	-	-	-	GT1	1	-
MAG_prokaryotic_01_03552	-	-	-	GH103	1	-
MAG_prokaryotic_01_03564	-	-	-	GT4	1	-
MAG_prokaryotic_01_03573	-	-	-	CBM43+GH17	1	-
MAG_prokaryotic_01_03579	-	-	-	GT35	1	-
MAG_prokaryotic_01_03580	-	-	-	GT2	1	-
MAG_prokaryotic_01_03599	-	-	-	CBM50	1	-
MAG_prokaryotic_01_03615	-	-	-	CBM2	1	-
MAG_prokaryotic_01_03616	-	-	-	PL0	1	-
MAG_prokaryotic_01_03618	-	-	-	GT4	1	-
MAG_prokaryotic_01_03620	-	-	-	CBM32	1	-
MAG_prokaryotic_01_03624	-	-	-	GT2	1	-
MAG_prokaryotic_01_03625	-	-	-	GT2	1	-
MAG_prokaryotic_01_03638	-	GT4(212-361)	GT4_e367(213-362)	GT4	3	GT4_e367
MAG_prokaryotic_01_03640	-	-	-	GT2	1	-
MAG_prokaryotic_01_03642	-	-	-	GH34	1	-
MAG_prokaryotic_01_03647	-	-	-	GT2	1	-
MAG_prokaryotic_01_03654	-	-	-	GH3	1	-
MAG_prokaryotic_01_03668	-	CE16(31-312)	CE16_e6(31-312)	CE0	3	CE16_e6
MAG_prokaryotic_01_03674	-	-	-	GT96	1	-
MAG_prokaryotic_01_03679	-	-	-	GH5_22	1	-
MAG_prokaryotic_01_03704	-	-	-	GT35	1	-
MAG_prokaryotic_01_03706	-	-	-	AAO76290.1+GT2	1	-
MAG_prokaryotic_01_03709	-	-	-	GH3	1	-
MAG_prokaryotic_01_03710	-	-	-	GH13_30	1	-
MAG_prokaryotic_01_03724	-	-	-	CBM43	1	-
MAG_prokaryotic_01_03727	-	-	-	AA3_2	1	-
MAG_prokaryotic_01_03729	-	-	-	GT57	1	-
MAG_prokaryotic_01_03732	-	-	-	GT4	1	-
MAG_prokaryotic_01_03734	-	-	-	GT51	1	-
MAG_prokaryotic_01_03735	-	-	-	AA2	1	-
MAG_prokaryotic_01_03740	-	-	-	GT90	1	-
MAG_prokaryotic_01_03745	-	-	-	AA1	1	-
MAG_prokaryotic_01_03756	-	-	-	GT4	1	-
MAG_prokaryotic_01_03765	3.1.1.73:1|3.2.1.55:1|3.2.1.8:1|-	CE1(153-375)	CBM48_e68(47-113)+CE1_e22(162-376)	CBM48+CE0+3.1.1.72+3.1.1.73	3	CBM48_e68|CE1_e22
MAG_prokaryotic_01_03766	-	-	-	CBM2	1	-
MAG_prokaryotic_01_03768	-	-	-	CE4	1	-
MAG_prokaryotic_01_03770	-	-	-	GH13	1	-
MAG_prokaryotic_01_03772	-	-	-	GH20	1	-
MAG_prokaryotic_01_03774	-	-	-	GH92	1	-
MAG_prokaryotic_01_03780	-	-	-	GT2	1	-
MAG_prokaryotic_01_03787	-	-	-	AA16	1	-
MAG_prokaryotic_01_03788	-	-	-	GT2	1	-
MAG_prokaryotic_01_03789	-	-	-	GT2	1	-
MAG_prokaryotic_01_03796	-	-	-	CBM6	1	-
MAG_prokaryotic_01_03797	-	-	-	AA3	1	-
MAG_prokaryotic_01_03798	-	-	-	GT2	1	-
MAG_prokaryotic_01_03799	-	-	-	GT4	1	-
MAG_prokaryotic_01_03802	-	-	-	GT2	1	-
MAG_prokaryotic_01_03809	-	-	GT4_e418(223-377)	GT4	2	GT4_e418
MAG_prokaryotic_01_03814	-	-	-	GT4	1	-
MAG_prokaryotic_01_03818	-	-	-	GT90	1	-
MAG_prokaryotic_01_03823	-	-	-	GT1	1	-
MAG_prokaryotic_01_03829	-	-	-	AA1_2	1	-
MAG_prokaryotic_01_03836	-	GT4(194-343)	GT4_e2633(195-344)	GT4	3	GT4_e2633
MAG_prokaryotic_01_03839	-	-	-	CBM50+GH25	1	-
MAG_prokaryotic_01_03847	-	GT2(36-207)	GT2(37-203)	GT2	3	GT2
MAG_prokaryotic_01_03853	-	-	-	GT2	1	-
MAG_prokaryotic_01_03854	-	-	-	GH36	1	-
MAG_prokaryotic_01_03855	-	GH188(23-160)	-	GT51	2	GH188
MAG_prokaryotic_01_03878	-	-	-	GT35	1	-
MAG_prokaryotic_01_03880	-	-	-	CBM51	1	-
MAG_prokaryotic_01_03885	-	-	-	GT2	1	-
MAG_prokaryotic_01_03893	3.2.1.68:75|2.4.1.25:4|3.2.1.-:1|3.2.1.68:15|3.2.1.-:1	GH13_11(183-538)	CBM48_e3(24-118)+GH13_e48(182-539)	CBM48+GH13_11	3	CBM48_e3|GH13_11
MAG_prokaryotic_01_03901	-	-	-	GT2	1	-
MAG_prokaryotic_01_03904	-	-	-	GH152	1	-
MAG_prokaryotic_01_03906	-	-	-	GT2+GT4	1	-
MAG_prokaryotic_01_03910	-	-	-	GT5	1	-
MAG_prokaryotic_01_03911	-	-	-	GT2	1	-
MAG_prokaryotic_01_03913	-	-	-	CBM50	1	-
MAG_prokaryotic_01_03920	-	-	-	GH0	1	-
MAG_prokaryotic_01_03922	-	-	-	GT2	1	-
MAG_prokaryotic_01_03923	-	-	-	GH0	1	-
MAG_prokaryotic_01_03926	-	-	-	GH3	1	-
MAG_prokaryotic_01_03930	-	-	-	GT35	1	-
MAG_prokaryotic_01_03933	-	-	-	GH5_5	1	-
MAG_prokaryotic_01_03944	-	-	-	GT5	1	-
MAG_prokaryotic_01_03946	-	-	-	GT2	1	-
MAG_prokaryotic_01_03959	-	-	-	GT4	1	-
MAG_prokaryotic_01_03975	-	-	-	GT1	1	-
MAG_prokaryotic_01_03980	-	-	-	GT2	1	-
MAG_prokaryotic_01_03981	-	-	-	GH13_48	1	-
MAG_prokaryotic_01_03998	-	-	-	AAO76290.1+GT2	1	-
MAG_prokaryotic_01_03999	-	-	-	GT2	1	-
MAG_prokaryotic_01_04000	-	-	-	GT2	1	-
MAG_prokaryotic_01_04003	-	-	-	GH37	1	-
MAG_prokaryotic_01_04011	-	-	-	GH36	1	-
MAG_prokaryotic_01_04028	-	-	-	GT41	1	-
MAG_prokaryotic_01_04041	-	-	-	PL3_2	1	-
MAG_prokaryotic_01_04047	-	-	-	CBM13	1	-
MAG_prokaryotic_01_04052	-	-	-	GT2	1	-
MAG_prokaryotic_01_04053	-|-	CBM6(29-138)+CE3(198-395)	CBM6_e57(16-139)+CE3_e22(200-395)	CBM6+CE3	3	CBM6_e57|CE3_e22
MAG_prokaryotic_01_04065	-	-	-	GH25	1	-
MAG_prokaryotic_01_04068	-	-	-	GT41	1	-
MAG_prokaryotic_01_04069	-	-	-	GT1	1	-
MAG_prokaryotic_01_04070	-	-	-	GT22	1	-
MAG_prokaryotic_01_04076	-	-	-	CBM50	1	-
MAG_prokaryotic_01_04078	-	-	-	CBM50	1	-
MAG_prokaryotic_01_04089	-	-	-	GT2	1	-
MAG_prokaryotic_01_04090	-	-	-	CBM50	1	-
MAG_prokaryotic_01_04095	-	-	-	GT1	1	-
MAG_prokaryotic_01_04100	-	GT2(29-131)	GT2(30-206)	GT2	3	GT2
MAG_prokaryotic_01_04107	-	-	-	GH2	1	-
MAG_prokaryotic_01_04110	-	-	-	GH104	1	-
MAG_prokaryotic_01_04114	-	-	-	GH28	1	-
MAG_prokaryotic_01_04116	-	-	-	GH65	1	-
MAG_prokaryotic_01_04118	-	-	-	GH130_1	1	-
MAG_prokaryotic_01_04120	-	GT2(7-190)	GT2(8-191)	GT2	3	GT2
MAG_prokaryotic_01_04121	-	GT4(197-358)	GT4_e1159(199-358)	GT4	3	GT4_e1159
MAG_prokaryotic_01_04122	-	-	-	CBM96	1	-
MAG_prokaryotic_01_04126	-	-	-	CBM0	1	-
MAG_prokaryotic_01_04127	-	-	-	GT2	1	-
MAG_prokaryotic_01_04135	-	-	-	GH47	1	-
MAG_prokaryotic_01_04143	-	-	-	GH16_18	1	-
MAG_prokaryotic_01_04152	-	-	-	CBM48+GH13_9	1	-
MAG_prokaryotic_01_04156	-	-	-	GH16_1	1	-
MAG_prokaryotic_01_04159	-	-	-	GH23	1	-
MAG_prokaryotic_01_04163	-	-	-	CBM50	1	-
MAG_prokaryotic_01_04171	-	-	-	GT8	1	-
MAG_prokaryotic_01_04176	-	-	-	CBM0+CBM2+GH5_1	1	-
MAG_prokaryotic_01_04178	-	-	-	GH5_9	1	-
MAG_prokaryotic_01_04181	-	-	-	GT50	1	-
MAG_prokaryotic_01_04197	-	GT4(166-306)	GT4_e2132(167-305)	GT4	3	GT4_e2132
MAG_prokaryotic_01_04201	-	-	-	AA10	1	-
MAG_prokaryotic_01_04204	-	GT83(20-600)	GT83_e8(24-600)	GT83	3	GT83_e8
MAG_prokaryotic_01_04205	-	-	-	AAO76290.1+GT2	1	-
MAG_prokaryotic_01_04211	-	-	-	GT4	1	-
MAG_prokaryotic_01_04212	-	-	-	CBM43	1	-
MAG_prokaryotic_01_04227	-	-	-	GT5	1	-
MAG_prokaryotic_01_04231	-	-	-	GH25	1	-
MAG_prokaryotic_01_04244	-	-	-	GT4	1	-
MAG_prokaryotic_01_04249	-	-	-	GH18	1	-
MAG_prokaryotic_01_04252	-	-	-	CBM32	1	-
MAG_prokaryotic_01_04256	-	-	-	GT2	1	-
MAG_prokaryotic_01_04257	-	-	-	AA3_3	1	-
MAG_prokaryotic_01_04258	-	GT119(50-188)+GT119(243-431)	-	GT119	2	GT119|GT119
MAG_prokaryotic_01_04262	-	-	-	GT4	1	-
MAG_prokaryotic_01_04263	-	-	-	GT2	1	-
MAG_prokaryotic_01_04264	-	-	-	GH23	1	-
MAG_prokaryotic_01_04267	-	-	-	CE14	1	-
MAG_prokaryotic_01_04268	-	-	-	GT20	1	-
MAG_prokaryotic_01_04275	-	-	-	CBM9	1	-
MAG_prokaryotic_01_04279	-	-	-	CBM20	1	-
MAG_prokaryotic_01_04286	-	-	-	GH89	1	-
MAG_prokaryotic_01_04291	-	-	-	GT4	1	-
MAG_prokaryotic_01_04294	-	-	-	CBM66	1	-
MAG_prokaryotic_01_04295	-	-	GT41_e14(476-691)	-	1	-
MAG_prokaryotic_01_04297	-	-	-	GT2	1	-
MAG_prokaryotic_01_04300	-	-	-	GT51	1	-
MAG_prokaryotic_01_04302	-	-	-	GT2	1	-
MAG_prokaryotic_01_04305	-	-	-	CE9	1	-
MAG_prokaryotic_01_04307	-	GT19(150-400)	-	GT0	2	GT19
MAG_prokaryotic_01_04313	-	-	-	CBM50	1	-
MAG_prokaryotic_01_04314	-	-	-	GH85	1	-
MAG_prokaryotic_01_04315	-	-	-	GT2	1	-
MAG_prokaryotic_01_04320	-	-	-	CBM57	1	-
MAG_prokaryotic_01_04330	-	-	-	GT2	1	-
MAG_prokaryotic_01_04339	-	-	-	CBM50	1	-
MAG_prokaryotic_01_04348	-	-	-	GT4	1	-
MAG_prokaryotic_01_04354	-	-	-	AAO76290.1+GT2	1	-
MAG_prokaryotic_01_04361	-	-	-	GH31_5	1	-
MAG_prokaryotic_01_04367	-	-	-	GH3	1	-
MAG_prokaryotic_01_04368	-	-	-	GH16	1	-
MAG_prokaryotic_01_04375	-	-	-	CBM47	1	-
MAG_prokaryotic_01_04379	-	-	-	GH13_29	1	-
MAG_prokaryotic_01_04384	-	-	-	CBM13	1	-
MAG_prokaryotic_01_04387	-	-	-	GH15	1	-
MAG_prokaryotic_01_04388	-	-	-	GT58	1	-
MAG_prokaryotic_01_04390	-	GT4(230-401)	GT4_e3514(233-401)	GT4	3	GT4_e3514
MAG_prokaryotic_01_04392	-	-	-	GT90	1	-
MAG_prokaryotic_01_04397	-	-	-	GT4	1	-
MAG_prokaryotic_01_04404	-	-	-	GT2	1	-
MAG_prokaryotic_01_04409	-	-	-	GT2	1	-
MAG_prokaryotic_01_04412	-	-	-	GH0	1	-
MAG_prokaryotic_01_04415	-	-	-	GT22	1	-
MAG_prokaryotic_01_04418	-	-	-	CBM57	1	-
MAG_prokaryotic_01_04419	-	-	-	GH18	1	-
MAG_prokaryotic_01_04421	-	-	-	PL0	1	-
MAG_prokaryotic_01_04422	-	-	-	PL0	1	-
MAG_prokaryotic_01_04423	-	-	-	CBM57	1	-
MAG_prokaryotic_01_04425	-	-	-	GH92	1	-
MAG_prokaryotic_01_04426	-	-	-	GH5_29	1	-
MAG_prokaryotic_01_04439	-	-	-	GT0	1	-
MAG_prokaryotic_01_04445	-	-	-	CBM50	1	-
MAG_prokaryotic_01_04447	-	-	-	GH30_3	1	-
MAG_prokaryotic_01_04463	-	-	-	CBM0	1	-
MAG_prokaryotic_01_04465	-	-	-	GT2	1	-
MAG_prokaryotic_01_04466	-	-	-	CE8	1	-
MAG_prokaryotic_01_04467	-	-	-	GT2	1	-
MAG_prokaryotic_01_04472	-	-	-	PL0	1	-
MAG_prokaryotic_01_04479	-	-	-	CBM32	1	-
MAG_prokaryotic_01_04495	-	-	-	GH78	1	-
MAG_prokaryotic_01_04496	-	-	-	GT51	1	-
MAG_prokaryotic_01_04497	-	-	-	GT4	1	-
MAG_prokaryotic_01_04504	-	AA1_3(78-200)	-	AA1	2	AA1_3
MAG_prokaryotic_01_04507	-	-	-	GT121	1	-
MAG_prokaryotic_01_04520	-	-	-	GT0	1	-
MAG_prokaryotic_01_04525	-	-	-	GH127	1	-
MAG_prokaryotic_01_04527	-	-	-	GH13_48	1	-
MAG_prokaryotic_01_04532	-	-	-	GT4	1	-
MAG_prokaryotic_01_04536	-	-	-	GH132	1	-
MAG_prokaryotic_01_04542	-	-	-	GH34	1	-
MAG_prokaryotic_01_04558	-	-	-	GT4	1	-
MAG_prokaryotic_01_04567	-	-	-	GH16_18	1	-
MAG_prokaryotic_01_04570	-	-	-	CBM2	1	-
MAG_prokaryotic_01_04578	-	-	-	PL0	1	-
MAG_prokaryotic_01_04581	-	-	-	GT4	1	-
MAG_prokaryotic_01_04584	-	-	-	GT51	1	-
MAG_prokaryotic_01_04588	-	GT14(6-280)	GT14_e69(7-280)	GT14	3	GT14_e69
MAG_prokaryotic_01_04589	-	GT2(6-169)	GT2(6-297)	GT2	3	GT2
MAG_prokaryotic_01_04590	-	-	-	GT2	1	-
MAG_prokaryotic_01_04596	-	-	-	CBM50	1	-
MAG_prokaryotic_01_04600	-	-	-	CBM50	1	-
MAG_prokaryotic_01_04604	-	-	-	GH35	1	-
MAG_prokaryotic_01_04611	-	-	-	GH0	1	-
MAG_prokaryotic_01_04624	-	-	-	GH25	1	-
MAG_prokaryotic_01_04629	-	-	-	GH79	1	-
MAG_prokaryotic_01_04637	-	-	-	CBM50	1	-
MAG_prokaryotic_01_04639	-	-	-	GH13_39	1	-
MAG_prokaryotic_01_04643	-	-	-	GH105	1	-
MAG_prokaryotic_01_04644	-	-	-	GT2	1	-
MAG_prokaryotic_01_04648	-	-	-	GT2	1	-
MAG_prokaryotic_01_04666	-	-	-	GH26	1	-
MAG_prokaryotic_01_04673	-	-	GT4_e1098(271-425)	GT4	2	GT4_e1098
MAG_prokaryotic_01_04676	-	-	-	GT2	1	-
MAG_prokaryotic_01_04677	-	-	-	GT2	1	-
MAG_prokaryotic_01_04681	-	-	-	GT35	1	-
MAG_prokaryotic_01_04684	-	-	-	GT0+GT2	1	-
MAG_prokaryotic_01_04694	-	-	-	GT22	1	-
MAG_prokaryotic_01_04698	-	-	-	GH24	1	-
MAG_prokaryotic_01_04703	-	-	-	CBM13	1	-
MAG_prokaryotic_01_04704	-	-	-	CBM35	1	-
MAG_prokaryotic_01_04707	-	-	-	GT2	1	-
MAG_prokaryotic_01_04710	-	-	-	GT35	1	-
MAG_prokaryotic_01_04711	-	-	-	AAO76290.1+GT2	1	-
MAG_prokaryotic_01_04716	-	-	-	GT35	1	-
MAG_prokaryotic_01_04718	-	-	-	CBM43	1	-
MAG_prokaryotic_01_04721	-	-	-	GT2	1	-
MAG_prokaryotic_01_04722	-	-	-	GH37	1	-
MAG_prokaryotic_01_04725	-	-	-	GH13_48	1	-
MAG_prokaryotic_01_04731	-	-	-	GH127	1	-
MAG_prokaryotic_01_04746	-	-	-	GH13_40	1	-
MAG_prokaryotic_01_04752	-	GT4(232-378)	GT4_e2919(231-379)	GT4	3	GT4_e2919
MAG_prokaryotic_01_04768	-	-	-	GT2	1	-
MAG_prokaryotic_01_04773	-	-	-	CBM50	1	-
MAG_prokaryotic_01_04790	-	-	-	GT34	1	-
MAG_prokaryotic_01_04792	-	-	-	AA5_1	1	-
MAG_prokaryotic_01_04798	-	GT4(212-359)	GT4_e3943(212-355)	GT4	3	GT4_e3943
MAG_prokaryotic_01_04799	2.4.1.-:1	GT4(193-347)	GT4_e2995(198-346)	GT4	3	GT4_e2995
MAG_prokaryotic_01_04820	-	-	-	CBM51+CBM67	1	-
MAG_prokaryotic_01_04824	-	-	-	GT2	1	-
MAG_prokaryotic_01_04830	-	-	-	CE11	1	-
MAG_prokaryotic_01_04833	-	GT4(154-312)	GT4_e1613(157-312)	GT4	3	GT4_e1613
MAG_prokaryotic_01_04835	-	-	-	GH0	1	-
MAG_prokaryotic_01_04837	-	-	-	GH18	1	-
MAG_prokaryotic_01_04839	-	-	-	GT5	1	-
MAG_prokaryotic_01_04843	-	-	-	GT25	1	-
MAG_prokaryotic_01_04848	-	-	-	GH16_1	1	-
MAG_prokaryotic_01_04849	-	-	-	CBM50	1	-
MAG_prokaryotic_01_04851	-	-	-	CE9	1	-
MAG_prokaryotic_01_04862	-	-	-	GH24	1	-
MAG_prokaryotic_01_04864	-	-	-	GH2	1	-
MAG_prokaryotic_01_04865	-	-	-	AA2	1	-
MAG_prokaryotic_01_04873	-	GH65(308-698)	GH65_e11(309-699)	GH65	3	GH65_e11
MAG_prokaryotic_01_04876	-	-	-	CBM2	1	-
MAG_prokaryotic_01_04890	-	-	-	GH0	1	-
MAG_prokaryotic_01_04903	-	-	-	CBM50	1	-
MAG_prokaryotic_01_04913	-	-	-	GH92	1	-
MAG_prokaryotic_01_04915	-	-	-	GT34	1	-
MAG_prokaryotic_01_04918	-	-	-	GH28	1	-
MAG_prokaryotic_01_04926	-	-	-	GT4	1	-
MAG_prokaryotic_01_04927	-	-	-	GT4	1	-
MAG_prokaryotic_01_04944	-	-	-	GT50	1	-
MAG_prokaryotic_01_04946	-	-	-	GH5_9	1	-
MAG_prokaryotic_01_04949	-	-	-	CBM2	1	-
MAG_prokaryotic_01_04963	-	-	-	GH3	1	-
MAG_prokaryotic_01_04968	-	-	-	GH19_1	1	-
MAG_prokaryotic_01_04993	-	-	-	GT4	1	-
MAG_prokaryotic_01_04996	-	-	-	GT8	1	-
MAG_prokaryotic_01_04998	-	-	-	GH29	1	-
MAG_prokaryotic_01_05001	-	-	-	GT0	1	-
MAG_prokaryotic_01_05006	-	GT4(217-364)	GT4_e371(217-365)	GT4	3	GT4_e371
MAG_prokaryotic_01_05007	-	GT2(56-274)	GT2(57-275)	GT2	3	GT2
MAG_prokaryotic_01_05008	-	-	-	GT2	1	-
MAG_prokaryotic_01_05009	-	-	-	GT4	1	-
MAG_prokaryotic_01_05013	-	-	-	GT4	1	-
MAG_prokaryotic_01_05014	-	-	-	GH37	1	-
MAG_prokaryotic_01_05031	-	-	-	GT50	1	-
MAG_prokaryotic_01_05032	-	-	-	GT2	1	-
MAG_prokaryotic_01_05037	-	-	-	GH3	1	-
MAG_prokaryotic_01_05041	-	-	-	GH3	1	-
MAG_prokaryotic_01_05060	-	-	-	GH25	1	-
MAG_prokaryotic_01_05062	-	-	-	CBM50	1	-
MAG_prokaryotic_01_05068	-	GT2(7-168)	GT2(5-168)	GT2	3	GT2
MAG_prokaryotic_01_05069	-	-	-	GT4	1	-
MAG_prokaryotic_01_05074	-	-	-	GT22	1	-
MAG_prokaryotic_01_05083	-	GT2(688-815)	GT2(689-812)	GT2	3	GT2
MAG_prokaryotic_01_05084	-	GT2(314-472)	GT2(315-434)	GT2	3	GT2
MAG_prokaryotic_01_05100	-	-	-	GT2	1	-
MAG_prokaryotic_01_05101	-	-	-	GH51_2	1	-
MAG_prokaryotic_01_05104	-|-	GH24(75-216)	CBM50_e370(8-57)+GH24_e122(76-215)	CBM50+GH24	3	CBM50_e370|GH24_e122
MAG_prokaryotic_01_05107	-	-	-	GH28	1	-
MAG_prokaryotic_01_05113	-	CE1(23-277)	-	-	1	-
MAG_prokaryotic_01_05121	-	-	-	GH113	1	-
MAG_prokaryotic_01_05129	-	-	-	GT2	1	-
MAG_prokaryotic_01_05130	-	-	-	GH18	1	-
MAG_prokaryotic_01_05141	-	-	-	GT2	1	-
MAG_prokaryotic_01_05144	-	-	-	GT2	1	-
MAG_prokaryotic_01_05145	-	-	-	GT4	1	-
MAG_prokaryotic_01_05146	-	-	-	AAO76290.1+GT2	1	-
MAG_prokaryotic_01_05149	-	-	-	CBM13	1	-
MAG_prokaryotic_01_05157	-	-	-	GT121	1	-
MAG_prokaryotic_01_05159	-	-	-	GH73	1	-
MAG_prokaryotic_01_05166	-	-	-	GT2	1	-
MAG_prokaryotic_01_05170	-	-	-	CE4	1	-
MAG_prokaryotic_01_05173	-	-	-	GT1	1	-
MAG_prokaryotic_01_05174	-	-	-	GT1	1	-
MAG_prokaryotic_01_05177	-	-	-	GT2	1	-
MAG_prokaryotic_01_05187	-	-	-	GH28	1	-
MAG_prokaryotic_01_05190	-	-	-	GH28	1	-
MAG_prokaryotic_01_05197	-	-	-	GH72	1	-
MAG_prokaryotic_01_05204	-	-	-	GH25	1	-
MAG_prokaryotic_01_05207	-	-	-	GH2	1	-
MAG_prokaryotic_01_05211	-	-	-	GH170	1	-
MAG_prokaryotic_01_05214	-	-	-	GH73	1	-
MAG_prokaryotic_01_05220	-	-	-	GT2	1	-
MAG_prokaryotic_01_05221	-	-	-	GT2	1	-
MAG_prokaryotic_01_05223	-	-	-	GH23	1	-
MAG_prokaryotic_01_05229	-	-	-	GT4	1	-
MAG_prokaryotic_01_05236	-	-	-	AA3_2	1	-
MAG_prokaryotic_01_05239	-|-	GH13_2(52-374)+CBM20(517-592)	GH13_e207(53-372)+CBM20_e37(513-594)	CBM20+GH13_2	3	GH13_2|CBM20_e37
MAG_prokaryotic_01_05245	-	-	-	AA1_3	1	-
MAG_prokaryotic_01_05247	-	-	-	GH2	1	-
MAG_prokaryotic_01_05248	-	-	GT4_e1817(318-405)	GT4	2	GT4_e1817
MAG_prokaryotic_01_05249	-	GT2(3-109)	GT2(4-163)	GT2	3	GT2
MAG_prokaryotic_01_05258	-	-	-	GT121	1	-
MAG_prokaryotic_01_05274	-	-	-	GT121	1	-
MAG_prokaryotic_01_05276	-	-	-	GT51	1	-
MAG_prokaryotic_01_05286	-	-	-	GH95	1	-
MAG_prokaryotic_01_05292	-	-	-	CBM32+GH65	1	-
MAG_prokaryotic_01_05297	-	-	-	GH0	1	-
MAG_prokaryotic_01_05298	-	-	-	CBM23	1	-
MAG_prokaryotic_01_05299	-	-	-	CBM50	1	-
MAG_prokaryotic_01_05300	-	-	-	GH159	1	-
MAG_prokaryotic_01_05303	-	-	-	CBM50	1	-
MAG_prokaryotic_01_05308	-	-	-	GT2	1	-
MAG_prokaryotic_01_05312	-	-	-	GT1	1	-
MAG_prokaryotic_01_05315	-	-	-	GT0	1	-
MAG_prokaryotic_01_05316	-	-	-	CBM13	1	-
MAG_prokaryotic_01_05317	-	-	-	GH3	1	-
MAG_prokaryotic_01_05327	-	-	-	CBM50	1	-
MAG_prokaryotic_01_05328	-	-	-	GH3	1	-
MAG_prokaryotic_01_05340	-	-	-	GT31	1	-
MAG_prokaryotic_01_05350	-	-	-	GT4	1	-
MAG_prokaryotic_01_05362	-	-	-	GH152	1	-
MAG_prokaryotic_01_05365	-	-	-	GT1	1	-
MAG_prokaryotic_01_05369	-	-	-	GH105	1	-
MAG_prokaryotic_01_05371	-	-	-	GT2	1	-
MAG_prokaryotic_01_05372	-	-	-	AAO76290.1+GT2	1	-
MAG_prokaryotic_01_05374	-	-	-	GH55_1	1	-
MAG_prokaryotic_01_05378	-	-	-	CBM32	1	-
MAG_prokaryotic_01_05381	-	-	-	GH57	1	-
MAG_prokaryotic_01_05384	-	-	-	GT17	1	-
MAG_prokaryotic_01_05386	-	-	-	GH16_18	1	-
MAG_prokaryotic_01_05388	-	-	-	AAO76290.1+GT2	1	-
MAG_prokaryotic_01_05389	-	-	-	GT2	1	-
MAG_prokaryotic_01_05391	-	-	-	CBM57	1	-
MAG_prokaryotic_01_05392	-	-	-	GT2	1	-
MAG_prokaryotic_01_05394	-	-	-	GT2	1	-
MAG_prokaryotic_01_05397	-	-	-	GH24	1	-
MAG_prokaryotic_01_05398	-	-	-	CBM43	1	-
MAG_prokaryotic_01_05407	-	-	-	GH10	1	-
MAG_prokaryotic_01_05409	-	-	-	GH0	1	-
MAG_prokaryotic_01_05414	-	-	-	CE11	1	-
MAG_prokaryotic_01_05416	-	-	-	GH53	1	-
MAG_prokaryotic_01_05417	-	-	-	GT57	1	-
MAG_prokaryotic_01_05425	-	-	-	GT2	1	-
MAG_prokaryotic_01_05431	-	-	-	GT2	1	-
MAG_prokaryotic_01_05435	-	-	-	GT2	1	-
MAG_prokaryotic_01_05447	-	-	-	GH74	1	-
MAG_prokaryotic_01_05452	-	GT4(167-305)	GT4_e4054(174-305)	GT4	3	GT4_e4054
MAG_prokaryotic_01_05453	-	-	-	GT2	1	-
MAG_prokaryotic_01_05454	-	GT2(6-123)	GT2(7-125)	GT2	3	GT2
MAG_prokaryotic_01_05455	-	-	GT4_e634(236-359)	GT4	2	GT4_e634
MAG_prokaryotic_01_05459	-	-	-	AA11	1	-
MAG_prokaryotic_01_05460	-	-	-	GT4	1	-
MAG_prokaryotic_01_05462	-	-	-	GH5_29	1	-
MAG_prokaryotic_01_05464	-	-	-	GH12	1	-
MAG_prokaryotic_01_05478	-	GT2(24-149)	GT2(25-308)	GT2	3	GT2
MAG_prokaryotic_01_05479	-	GT2(5-116)	GT2(6-286)	GT2	3	GT2
MAG_prokaryotic_01_05480	-	GT4(233-375)	GT4_e790(234-372)	GT4	3	GT4_e790
MAG_prokaryotic_01_05481	-	-	-	GT4	1	-
MAG_prokaryotic_01_05484	-	-	-	AA12	1	-
MAG_prokaryotic_01_05496	-	-	-	GT2	1	-
MAG_prokaryotic_01_05514	-	-	-	PL0	1	-
MAG_prokaryotic_01_05517	-	-	-	GH0	1	-
MAG_prokaryotic_01_05522	-	-	-	GH23	1	-
MAG_prokaryotic_01_05535	-	-	-	GT1	1	-
MAG_prokaryotic_01_05536	-	-	-	CBM50	1	-
MAG_prokaryotic_01_05556	-	-	-	GT35	1	-
MAG_prokaryotic_01_05557	-	-	-	AA2	1	-
MAG_prokaryotic_01_05563	-	-	-	GT4	1	-
MAG_prokaryotic_01_05564	-	-	-	GH65	1	-
MAG_prokaryotic_01_05570	-	-	-	GT2	1	-
MAG_prokaryotic_01_05571	-	-	-	GT4	1	-
MAG_prokaryotic_01_05576	-	-	-	GH152	1	-
MAG_prokaryotic_01_05577	-	-	-	GT2	1	-
MAG_prokaryotic_01_05580	-	-	-	GH35	1	-
MAG_prokaryotic_01_05588	-	GH188(14-270)	-	GH133+GH13+GH23+GT2+GT4+GT5	2	GH188
MAG_prokaryotic_01_05590	-	-	-	GH47	1	-
MAG_prokaryotic_01_05614	-	-	-	GH13_11	1	-
MAG_prokaryotic_01_05616	-	-	-	GT104	1	-
MAG_prokaryotic_01_05626	-	-	-	GH117	1	-
MAG_prokaryotic_01_05647	-	-	-	GT2	1	-
MAG_prokaryotic_01_05648	-	GT2(6-67)	GT2(7-69)	GT2	3	GT2
MAG_prokaryotic_01_05649	-	GT2(5-165)	GT2(5-307)	GT2	3	GT2
MAG_prokaryotic_01_05650	-	GT2(5-166)	GT2(5-308)	GT2	3	GT2
MAG_prokaryotic_01_05661	-	-	GT4_e2789(234-377)	GT4	2	GT4_e2789
MAG_prokaryotic_01_05662	-	-	-	GT4	1	-
MAG_prokaryotic_01_05663	-	-	-	GH28	1	-
MAG_prokaryotic_01_05671	-	-	-	GT2	1	-
MAG_prokaryotic_01_05672	-	-	GT2(2-156)	GT2	2	GT2
MAG_prokaryotic_01_05675	-	-	-	GT2	1	-
MAG_prokaryotic_01_05681	-	-	-	AA1	1	-
MAG_prokaryotic_01_05692	-	-	-	CBM66	1	-
MAG_prokaryotic_01_05693	-	-	-	GH26	1	-
MAG_prokaryotic_01_05700	-	-	-	GT4	1	-
MAG_prokaryotic_01_05703	-	-	-	AA1_2	1	-
MAG_prokaryotic_01_05720	-	-	-	GT2	1	-
MAG_prokaryotic_01_05722	-	-	-	GH0	1	-
MAG_prokaryotic_01_05725	-	-	-	GH0	1	-
MAG_prokaryotic_01_05733	-	GT2(12-181)	GT2(13-223)	GT2	3	GT2
MAG_prokaryotic_01_05734	-	-	-	GT0	1	-
MAG_prokaryotic_01_05740	-	-	-	GT39	1	-
MAG_prokaryotic_01_05741	-	-	-	GT5	1	-
MAG_prokaryotic_01_05742	-	-	-	GT2	1	-
MAG_prokaryotic_01_05750	-	GT2(8-146)	GT2(9-256)	GT2	3	GT2
MAG_prokaryotic_01_05751	-	GT2(13-261)	GT2(14-261)	GT2	3	GT2
MAG_prokaryotic_01_05752	-	GT2(4-251)	GT2(5-252)	GT2	3	GT2
MAG_prokaryotic_01_05758	-	-	-	GH3	1	-
MAG_prokaryotic_01_05766	-	-	-	GT2	1	-
MAG_prokaryotic_01_05776	-	-	-	GH36	1	-
MAG_prokaryotic_01_05777	-	-	-	GT121	1	-
MAG_prokaryotic_01_05799	-	-	-	GH31_4	1	-
MAG_prokaryotic_01_05808	-	-	-	GT2	1	-
MAG_prokaryotic_01_05820	-	-	-	GT121	1	-
MAG_prokaryotic_01_05823	-	-	-	GT4	1	-
MAG_prokaryotic_01_05826	-	GT2(11-170)	GT2(11-312)	GT2	3	GT2
MAG_prokaryotic_01_05829	-	-	-	CE9	1	-
MAG_prokaryotic_01_05830	-	-	-	CBM12	1	-
MAG_prokaryotic_01_05844	-	-	-	CBM1+GH3	1	-
MAG_prokaryotic_01_05847	-	-	-	GH47	1	-
MAG_prokaryotic_01_05850	-	-	-	PL0	1	-
MAG_prokaryotic_01_05860	-	-	-	GT9	1	-
MAG_prokaryotic_01_05864	-	-	-	GH23	1	-
MAG_prokaryotic_01_05867	-	-	-	CBM50	1	-
MAG_prokaryotic_01_05880	-	-	-	GH34	1	-
MAG_prokaryotic_01_05883	-	-	-	GT2	1	-
MAG_prokaryotic_01_05884	-	-	-	GH13_22+GT5	1	-
MAG_prokaryotic_01_05894	-	-	-	GH53	1	-
MAG_prokaryotic_01_05896	-	-	-	AA11	1	-
MAG_prokaryotic_01_05910	-	-	-	CBM2	1	-
MAG_prokaryotic_01_05911	-	-	-	CBM13	1	-
MAG_prokaryotic_01_05914	-	-	-	GH16_27	1	-
MAG_prokaryotic_01_05915	-	-	-	GH32	1	-
MAG_prokaryotic_01_05916	-	-	-	GH24	1	-
MAG_prokaryotic_01_05924	-	-	-	GT2	1	-
MAG_prokaryotic_01_05933	-	-	-	GH17	1	-
MAG_prokaryotic_01_05944	-	GT8(30-183)	GT8_e148(2-183)	GT8	3	GT8_e148
MAG_prokaryotic_01_05952	-	-	-	GH28	1	-
MAG_prokaryotic_01_05963	-	-	-	CBM48	1	-
MAG_prokaryotic_01_05966	-	-	-	GT2	1	-
MAG_prokaryotic_01_05967	-	-	-	GT4	1	-
MAG_prokaryotic_01_05979	-	-	-	GT2	1	-
MAG_prokaryotic_01_05989	-	GT26(49-225)	GT26_e163(51-226)	GT26	3	GT26_e163
MAG_prokaryotic_02_00006	-	-	-	GH5_29	1	-
MAG_prokaryotic_02_00016	-	-	-	GT1	1	-
MAG_prokaryotic_02_00017	-	-	-	CE4	1	-
MAG_prokaryotic_02_00028	-	-	-	GT121	1	-
MAG_prokaryotic_02_00035	-	AA12(26-312)	-	AA12	2	AA12
MAG_prokaryotic_02_00037	-	-	-	GT4	1	-
MAG_prokaryotic_02_00040	4.2.2.11:2|4.2.2.3:2|4.2.2.-:2|4.2.2.-:2|4.2.2.11:2|4.2.2.3:2	CBM16(24-122)+PL18(188-375)	CBM16_e3(25-123)+PL18_e0(190-376)	CBM16+PL18+4.2.2.3+4.2.2.11	3	CBM16_e3|PL18_e0
MAG_prokaryotic_02_00047	-	-	-	GH31_1	1	-
MAG_prokaryotic_02_00051	-	-	-	GT26	1	-
MAG_prokaryotic_02_00052	-	-	-	GH27	1	-
MAG_prokaryotic_02_00057	-	-	-	CBM50	1	-
MAG_prokaryotic_02_00058	-	-	-	GT2	1	-
MAG_prokaryotic_02_00060	-	-	-	GT2	1	-
MAG_prokaryotic_02_00069	-	-	-	CBM6	1	-
MAG_prokaryotic_02_00070	-	-	-	CBM6	1	-
MAG_prokaryotic_02_00075	-	-	-	CBM20	1	-
MAG_prokaryotic_02_00080	-	-	-	GT2	1	-
MAG_prokaryotic_02_00087	-	CE4(74-207)	CE4_e95(74-207)	CE4	3	CE4_e95
MAG_prokaryotic_02_00100	-	-	-	GT2	1	-
MAG_prokaryotic_02_00101	-	-	-	GH38	1	-
MAG_prokaryotic_02_00102	3.2.1.-:1	GH97(10-677)	GH97_e9(17-678)	GH97	3	GH97_e9
MAG_prokaryotic_02_00110	-	CE1(415-631)	-	GH115	2	CE1
MAG_prokaryotic_02_00111	-	-	-	GT9	1	-
MAG_prokaryotic_02_00117	-	-	-	AAO76290.1+GT2	1	-
MAG_prokaryotic_02_00125	-	-	-	GT51	1	-
MAG_prokaryotic_02_00128	-	-	-	CBM50	1	-
MAG_prokaryotic_02_00137	-	-	-	GH24	1	-
MAG_prokaryotic_02_00154	-	-	-	GH152	1	-
MAG_prokaryotic_02_00155	-	-	-	GT106	1	-
MAG_prokaryotic_02_00158	-	-	-	GT2	1	-
MAG_prokaryotic_02_00159	-	-	-	CBM10	1	-
MAG_prokaryotic_02_00167	-	-	-	CBM50	1	-
MAG_prokaryotic_02_00188	-	-	-	GH35	1	-
MAG_prokaryotic_02_00192	-	-	-	GH3	1	-
MAG_prokaryotic_02_00196	-	-	-	GT76	1	-
MAG_prokaryotic_02_00199	-	-	-	GH0	1	-
MAG_prokaryotic_02_00200	-	-	-	GH0	1	-
MAG_prokaryotic_02_00202	-	-	-	GT2	1	-
MAG_prokaryotic_02_00204	-	-	-	GT4	1	-
MAG_prokaryotic_02_00205	-	-	-	AA2	1	-
MAG_prokaryotic_02_00208	-	-	-	GT9	1	-
MAG_prokaryotic_02_00209	-	-	-	GH92	1	-
MAG_prokaryotic_02_00212	-	-	-	CBM43+GH72	1	-
MAG_prokaryotic_02_00214	-	-	-	GT4	1	-
MAG_prokaryotic_02_00215	2.4.1.46:1	-	GT1_e6(15-309)	GT1	2	GT1_e6
MAG_prokaryotic_02_00220	-	-	-	GH171	1	-
MAG_prokaryotic_02_00225	-	-	-	GT4	1	-
MAG_prokaryotic_02_00228	-	GT4(194-334)	GT4_e205(196-335)	GT4	3	GT4_e205
MAG_prokaryotic_02_00229	-	-	-	GT30	1	-
MAG_prokaryotic_02_00230	-	GT9(77-308)	GT9_e54(79-308)	GT9	3	GT9_e54
MAG_prokaryotic_02_00231	-	-	-	GT9	1	-
MAG_prokaryotic_02_00233	-	-	-	CE9	1	-
MAG_prokaryotic_02_00238	-	-	-	GT0	1	-
MAG_prokaryotic_02_00249	-	-	-	GT28	1	-
MAG_prokaryotic_02_00251	-	-	-	GT68	1	-
MAG_prokaryotic_02_00258	-	-	-	GT1	1	-
MAG_prokaryotic_02_00265	-	-	-	GH9	1	-
MAG_prokaryotic_02_00266	-	-	-	GH23	1	-
MAG_prokaryotic_02_00268	-	-	-	GH5_7	1	-
MAG_prokaryotic_02_00269	-	-	-	GH16_27	1	-
MAG_prokaryotic_02_00271	-	-	-	GH13_11	1	-
MAG_prokaryotic_02_00276	-	-	-	GT2	1	-
MAG_prokaryotic_02_00281	-	-	-	CBM48+GH13_8	1	-
MAG_prokaryotic_02_00296	-	-	-	GT2	1	-
MAG_prokaryotic_02_00298	-	-	-	CBM43+GH17	1	-
MAG_prokaryotic_02_00308	-	-	-	GT2	1	-
MAG_prokaryotic_02_00312	-	-	-	GH28	1	-
MAG_prokaryotic_02_00313	-	CBM9(30-238)	-	CBM0	2	CBM9
MAG_prokaryotic_02_00317	-	-	-	CBM43	1	-
MAG_prokaryotic_02_00320	-	-	-	GH5_7	1	-
MAG_prokaryotic_02_00323	-	-	-	GH28	1	-
MAG_prokaryotic_02_00343	-	-	-	GH78	1	-
MAG_prokaryotic_02_00344	-	-	-	GT8	1	-
MAG_prokaryotic_02_00347	-	-	-	GT51	1	-
MAG_prokaryotic_02_00348	-	-	-	GH0	1	-
MAG_prokaryotic_02_00349	-	GT119(21-362)	-	GT119	2	GT119
MAG_prokaryotic_02_00350	-	-	-	GT119	1	-
MAG_prokaryotic_02_00356	-	-	-	GH13_26	1	-
MAG_prokaryotic_02_00358	-	-	-	GT4	1	-
MAG_prokaryotic_02_00360	-	-	-	GT2	1	-
MAG_prokaryotic_02_00361	-	-	-	GT2	1	-
MAG_prokaryotic_02_00362	-	-	-	GH31_4	1	-
MAG_prokaryotic_02_00365	-	-	-	AA3_2	1	-
MAG_prokaryotic_02_00367	-	-	-	CE5	1	-
MAG_prokaryotic_02_00369	-	-	-	GT2	1	-
MAG_prokaryotic_02_00373	-	-	-	GH1	1	-
MAG_prokaryotic_02_00376	-	-	-	CBM1	1	-
MAG_prokaryotic_02_00378	-	-	-	GH13	1	-
MAG_prokaryotic_02_00392	-	-	-	CE4	1	-
MAG_prokaryotic_02_00405	-	-	-	GT51	1	-
MAG_prokaryotic_02_00406	-	-	-	GT2	1	-
MAG_prokaryotic_02_00407	-	-	-	GH13_48	1	-
MAG_prokaryotic_02_00413	-	-	-	GT9	1	-
MAG_prokaryotic_02_00420	-	-	-	GT35	1	-
MAG_prokaryotic_02_00425	-	-	-	AA2	1	-
MAG_prokaryotic_02_00430	-	-	-	GT2	1	-
MAG_prokaryotic_02_00436	-	-	-	GT2	1	-
MAG_prokaryotic_02_00437	-	-	-	GH38	1	-
MAG_prokaryotic_02_00438	-	-	-	GH65	1	-
MAG_prokaryotic_02_00440	-	-	GT2(110-450)	GT2	2	GT2
MAG_prokaryotic_02_00441	-	GH186(45-533)	-	GH186	2	GH186
MAG_prokaryotic_02_00442	-	-	-	CBM2	1	-
MAG_prokaryotic_02_00443	-	-	-	GT69	1	-
MAG_prokaryotic_02_00444	-	-	-	GH53	1	-
MAG_prokaryotic_02_00445	-	-	-	PL35	1	-
MAG_prokaryotic_02_00450	-	-	-	AA2	1	-
MAG_prokaryotic_02_00452	-	-	-	GH36	1	-
MAG_prokaryotic_02_00454	-	-	-	AA2	1	-
MAG_prokaryotic_02_00457	-	-	-	GH46	1	-
MAG_prokaryotic_02_00459	-	-	-	CBM1+GH45_1	1	-
MAG_prokaryotic_02_00461	-	-	-	GT4	1	-
MAG_prokaryotic_02_00462	-	-	-	GH43_29	1	-
MAG_prokaryotic_02_00469	-	-	-	GH5_29	1	-
MAG_prokaryotic_02_00472	-	-	-	GT0	1	-
MAG_prokaryotic_02_00482	-	-	-	GH25	1	-
MAG_prokaryotic_02_00489	-	-	-	CBM50	1	-
MAG_prokaryotic_02_00502	-	-	-	GT41	1	-
MAG_prokaryotic_02_00507	-	-	-	CE8	1	-
MAG_prokaryotic_02_00509	-	-	-	GT22	1	-
MAG_prokaryotic_02_00510	-	-	-	GT2	1	-
MAG_prokaryotic_02_00511	-	-	-	GT2	1	-
MAG_prokaryotic_02_00512	-	-	-	GT2	1	-
MAG_prokaryotic_02_00513	-	-	-	GT51	1	-
MAG_prokaryotic_02_00514	-	-	-	GH132	1	-
MAG_prokaryotic_02_00516	-	-	-	GT87	1	-
MAG_prokaryotic_02_00518	-	-	-	GT4	1	-
MAG_prokaryotic_02_00520	-	-	-	CBM13+GT27	1	-
MAG_prokaryotic_02_00521	-	-	-	GH16_22	1	-
MAG_prokaryotic_02_00522	-	-	-	GH3	1	-
MAG_prokaryotic_02_00524	-	GH188(5-149)	-	GH179+3.2.1.52	2	GH188
MAG_prokaryotic_02_00526	-	-	-	GH47	1	-
MAG_prokaryotic_02_00527	-	-	-	GH36	1	-
MAG_prokaryotic_02_00529	-	-	-	AA3	1	-
MAG_prokaryotic_02_00531	3.2.1.22:8	GH36(8-692)	GH36_e2(10-661)	GH36	3	GH36_e2
MAG_prokaryotic_02_00534	-	-	-	GH73	1	-
MAG_prokaryotic_02_00550	-	-	-	GT3	1	-
MAG_prokaryotic_02_00553	-	-	-	AA17	1	-
MAG_prokaryotic_02_00554	-	-	-	GH6	1	-
MAG_prokaryotic_02_00555	-	-	-	GT35	1	-
MAG_prokaryotic_02_00560	-	-	-	GT2	1	-
MAG_prokaryotic_02_00563	-	-	-	GT1	1	-
MAG_prokaryotic_02_00565	-	-	-	GH36	1	-
MAG_prokaryotic_02_00569	-	-	-	GH28	1	-
MAG_prokaryotic_02_00572	-	-	-	GH103	1	-
MAG_prokaryotic_02_00577	-	-	-	GT66	1	-
MAG_prokaryotic_02_00578	-	-	-	GH27	1	-
MAG_prokaryotic_02_00579	-	-	-	GH24	1	-
MAG_prokaryotic_02_00585	-	-	-	GH34	1	-
MAG_prokaryotic_02_00586	-	-	-	GH23	1	-
MAG_prokaryotic_02_00591	-	-	-	CBM50	1	-
MAG_prokaryotic_02_00594	-	-	-	GH18	1	-
MAG_prokaryotic_02_00599	-	-	-	GH35	1	-
MAG_prokaryotic_02_00609	-	-	-	GT4	1	-
MAG_prokaryotic_02_00611	-	-	-	GT0	1	-
MAG_prokaryotic_02_00616	-	-	-	GT2	1	-
MAG_prokaryotic_02_00617	-	-	-	GT2	1	-
MAG_prokaryotic_02_00626	-	-	-	GH95	1	-
MAG_prokaryotic_02_00633	-	-	-	GT2	1	-
MAG_prokaryotic_02_00635	-	-	-	GH49	1	-
MAG_prokaryotic_02_00639	-	-	-	GH78	1	-
MAG_prokaryotic_02_00645	-	-	-	GH65	1	-
MAG_prokaryotic_02_00646	-	-	CBM73_e15(133-186)	CBM73	2	CBM73_e15
MAG_prokaryotic_02_00650	-	-	-	GT22	1	-
MAG_prokaryotic_02_00656	3.5.1.108:18	CE11(33-305)	CE11_e22(34-306)	CE11	3	CE11_e22
MAG_prokaryotic_02_00661	-	-	-	GT28	1	-
MAG_prokaryotic_02_00662	2.4.1.227:11	GT28(179-341)	GT28_e46(179-342)	GT28	3	GT28_e46
MAG_prokaryotic_02_00663	-	GT119(26-375)	-	GT119	2	GT119
MAG_prokaryotic_02_00665	-	-	-	GT34	1	-
MAG_prokaryotic_02_00667	-	-	-	CBM50	1	-
MAG_prokaryotic_02_00672	2.4.1.129:12	GT51(55-229)	GT51_e130(55-229)	GT51	3	GT51_e130
MAG_prokaryotic_02_00673	-	-	-	GT15	1	-
MAG_prokaryotic_02_00674	-	-	-	GH5_27	1	-
MAG_prokaryotic_02_00681	-	-	-	PL35	1	-
MAG_prokaryotic_02_00683	-	GH23(479-607)	GH23_e419(486-608)	GH23	3	GH23_e419
MAG_prokaryotic_02_00684	-	-	-	CBM35+GH26	1	-
MAG_prokaryotic_02_00696	-	-	-	GT31	1	-
MAG_prokaryotic_02_00699	-	-	-	GT2	1	-
MAG_prokaryotic_02_00701	-	-	-	GT2	1	-
MAG_prokaryotic_02_00705	-	-	-	GH5	1	-
MAG_prokaryotic_02_00706	-	-	-	CBM32	1	-
MAG_prokaryotic_02_00708	-	-	-	PL4_2	1	-
MAG_prokaryotic_02_00715	-	-	-	GH20	1	-
MAG_prokaryotic_02_00721	-	-	-	GT2	1	-
MAG_prokaryotic_02_00733	-	AA6(4-182)	AA6_e2(5-180)	AA6	3	AA6_e2
MAG_prokaryotic_02_00744	-	-	-	CBM91+GH43_11	1	-
MAG_prokaryotic_02_00747	-	-	-	GH3	1	-
MAG_prokaryotic_02_00748	-	-	-	CBM43	1	-
MAG_prokaryotic_02_00751	-	-	-	GT4	1	-
MAG_prokaryotic_02_00757	-	-	-	GT2	1	-
MAG_prokaryotic_02_00758	-	-	-	CBM43+GH72	1	-
MAG_prokaryotic_02_00759	-	-	-	GH71	1	-
MAG_prokaryotic_02_00762	-	-	-	GT77	1	-
MAG_prokaryotic_02_00763	-	-	-	GT2	1	-
MAG_prokaryotic_02_00765	-	-	-	GH23	1	-
MAG_prokaryotic_02_00768	-	-	-	GT2	1	-
MAG_prokaryotic_02_00770	-	-	-	GH76	1	-
MAG_prokaryotic_02_00773	-	-	-	GT4	1	-
MAG_prokaryotic_02_00774	-	-	-	GH16_3	1	-
MAG_prokaryotic_02_00778	-	-	-	GH53	1	-
MAG_prokaryotic_02_00785	-	-	-	CBM50	1	-
MAG_prokaryotic_02_00790	-	-	-	GT70	1	-
MAG_prokaryotic_02_00791	-	-	-	CBM43	1	-
MAG_prokaryotic_02_00795	-	-	-	CBM20	1	-
MAG_prokaryotic_02_00796	-	-	-	CBM35+GH43_24	1	-
MAG_prokaryotic_02_00799	-	-	-	GT35	1	-
MAG_prokaryotic_02_00802	-	-	-	GH57	1	-
MAG_prokaryotic_02_00803	-	-	-	GH16_18	1	-
MAG_prokaryotic_02_00805	-	-	-	GT57	1	-
MAG_prokaryotic_02_00810	-	-	-	GT7	1	-
MAG_prokaryotic_02_00811	-	-	-	GH1	1	-
MAG_prokaryotic_02_00812	-	-	-	CE5	1	-
MAG_prokaryotic_02_00814	-	-	-	CE4	1	-
MAG_prokaryotic_02_00815	-	CE4(31-163)	CE4_e345(31-164)	CBM50+CE4	3	CE4_e345
MAG_prokaryotic_02_00816	-	-	-	GH20	1	-
MAG_prokaryotic_02_00821	-	-	-	CBM50	1	-
MAG_prokaryotic_02_00822	-	-	-	GH2	1	-
MAG_prokaryotic_02_00828	-	GT4(170-309)	GT4_e3008(173-309)	GT4	3	GT4_e3008
MAG_prokaryotic_02_00831	-	-	-	GT1	1	-
MAG_prokaryotic_02_00832	-	GH23(287-446)	GH23_e824(295-445)	GH23	3	GH23_e824
MAG_prokaryotic_02_00834	-	-	-	GH13	1	-
MAG_prokaryotic_02_00840	-	-	-	GT4	1	-
MAG_prokaryotic_02_00841	-	-	-	GT1	1	-
MAG_prokaryotic_02_00854	-	-	-	GH103	1	-
MAG_prokaryotic_02_00864	-	-	-	GT4	1	-
MAG_prokaryotic_02_00865	-	-	-	CBM43	1	-
MAG_prokaryotic_02_00869	-	-	-	CBM50	1	-
MAG_prokaryotic_02_00878	-	GT4(316-471)	GT4_e324(315-471)	GT4	3	GT4_e324
MAG_prokaryotic_02_00883	-	GH166(43-250)	GH166_e15(44-251)	GH166	3	GH166_e15
MAG_prokaryotic_02_00887	-	-	-	GH32	1	-
MAG_prokaryotic_02_00889	-	-	-	PL8_3	1	-
MAG_prokaryotic_02_00890	4.2.2.26:6|4.2.2.3:2|4.2.2.26:6|4.2.2.3:2	PL17_2(391-526)	PL17_e4(191-272)+PL17_e4(393-526)	PL17_2	3	PL17_e4|PL17_2
MAG_prokaryotic_02_00891	4.2.2.-:1|4.2.2.11:4|4.2.2.-:3|4.2.2.26:1	PL6(26-396)+PL6_1(469-745)	PL6_e0(28-394)+PL6_e5(470-721)	PL6_1	3	PL6_e0|PL6_1
MAG_prokaryotic_02_00893	-	-	CBM50_e126(210-251)	CBM50	2	CBM50_e126
MAG_prokaryotic_02_00894	-	-	-	CE14	1	-
MAG_prokaryotic_02_00900	-	-	-	AA1	1	-
MAG_prokaryotic_02_00904	-	-	-	GT15	1	-
MAG_prokaryotic_02_00917	-	-	-	GT90	1	-
MAG_prokaryotic_02_00919	-	-	-	GH78	1	-
MAG_prokaryotic_02_00922	-	-	-	GH53	1	-
MAG_prokaryotic_02_00923	-	-	-	CBM1	1	-
MAG_prokaryotic_02_00931	-	-	-	GT57	1	-
MAG_prokaryotic_02_00939	-	-	-	GH5_29	1	-
MAG_prokaryotic_02_00940	-	-	-	CBM50	1	-
MAG_prokaryotic_02_00942	-	-	-	GT22	1	-
MAG_prokaryotic_02_00944	-	-	-	GH92	1	-
MAG_prokaryotic_02_00955	-	-	-	GH5_9	1	-
MAG_prokaryotic_02_00961	-	-	-	GT68	1	-
MAG_prokaryotic_02_00966	-	-	-	GH0	1	-
MAG_prokaryotic_02_00967	-	-	-	GH5_12	1	-
MAG_prokaryotic_02_00968	-	-	-	GT35	1	-
MAG_prokaryotic_02_00973	-	-	-	GT35	1	-
MAG_prokaryotic_02_00974	-	-	-	AA2	1	-
MAG_prokaryotic_02_00975	-	-	-	GH72	1	-
MAG_prokaryotic_02_00978	-	-	-	GH47	1	-
MAG_prokaryotic_02_00982	-	-	-	GH23	1	-
MAG_prokaryotic_02_00983	-	-	-	GT4	1	-
MAG_prokaryotic_02_00987	-	-	-	GT15	1	-
MAG_prokaryotic_02_00995	-	-	-	CBM48	1	-
MAG_prokaryotic_02_00999	-	GH31_3(227-663)	GH31_e3(227-664)	GH31_3	3	GH31_3
MAG_prokaryotic_02_01002	-	-	-	GH51_1	1	-
MAG_prokaryotic_02_01014	-	-	-	CBM18	1	-
MAG_prokaryotic_02_01026	-	-	-	GT2	1	-
MAG_prokaryotic_02_01033	-	-	-	GH16_1	1	-
MAG_prokaryotic_02_01034	-	-	-	CBM50	1	-
MAG_prokaryotic_02_01035	-	-	-	GT2	1	-
MAG_prokaryotic_02_01038	-	-	-	CBM10	1	-
MAG_prokaryotic_02_01045	-	-	-	GT4	1	-
MAG_prokaryotic_02_01053	-	-	-	CE8	1	-
MAG_prokaryotic_02_01054	-	-	-	GH117	1	-
MAG_prokaryotic_02_01055	-	-	-	CE8	1	-
MAG_prokaryotic_02_01066	-	-	-	CBM5+GH18	1	-
MAG_prokaryotic_02_01067	-	-	-	GH5_29	1	-
MAG_prokaryotic_02_01070	-	-	-	GT2	1	-
MAG_prokaryotic_02_01076	-	-	-	GT90	1	-
MAG_prokaryotic_02_01077	-	-	-	CBM20	1	-
MAG_prokaryotic_02_01078	-	-	-	GH0	1	-
MAG_prokaryotic_02_01086	-	-	-	GH43_26	1	-
MAG_prokaryotic_02_01093	-	-	-	GT4	1	-
MAG_prokaryotic_02_01102	-	-	-	GH32	1	-
MAG_prokaryotic_02_01105	-	-	-	GH65	1	-
MAG_prokaryotic_02_01106	-	-	-	GH38	1	-
MAG_prokaryotic_02_01108	-	-	-	GH5	1	-
MAG_prokaryotic_02_01110	-	-	-	AAO76290.1+GT2	1	-
MAG_prokaryotic_02_01112	-	-	-	GT33	1	-
MAG_prokaryotic_02_01113	-	-	-	GH18	1	-
MAG_prokaryotic_02_01118	-	-	-	GT50	1	-
MAG_prokaryotic_02_01119	-	-	-	GT77	1	-
MAG_prokaryotic_02_01126	-	-	-	GT9	1	-
MAG_prokaryotic_02_01132	-	-	-	GT116	1	-
MAG_prokaryotic_02_01134	-	-	-	GT1	1	-
MAG_prokaryotic_02_01135	-	-	-	GH34	1	-
MAG_prokaryotic_02_01140	-	-	-	GT4	1	-
MAG_prokaryotic_02_01144	-|-|3.2.1.41:2|-|-	CBM41(19-134)+GH13_13(434-825)	CBM41_e4(20-132)+CBM48_e94(273-360)+GH13_e108(435-826)+CBM69_e2(1037-1138)+CBM69_e2(1148-1244)	CBM41+CBM48+GH13_13	3	CBM41_e4|CBM48_e94|GH13_13|CBM69_e2|CBM69_e2
MAG_prokaryotic_02_01149	-	-	-	CBM6	1	-
MAG_prokaryotic_02_01159	-	-	-	GH5_29	1	-
MAG_prokaryotic_02_01161	-	-	-	CBM10	1	-
MAG_prokaryotic_02_01165	-	-	-	CBM12+CBM5	1	-
MAG_prokaryotic_02_01175	-	-	-	CBM2+GH18	1	-
MAG_prokaryotic_02_01177	-	-	-	GT2	1	-
MAG_prokaryotic_02_01184	-	-	-	GT34	1	-
MAG_prokaryotic_02_01190	-	-	-	GT4	1	-
MAG_prokaryotic_02_01191	-	-	CBM50_e622(34-79)	CBM50	2	CBM50_e622
MAG_prokaryotic_02_01193	-	-	-	GT83	1	-
MAG_prokaryotic_02_01196	-	-	-	AA2	1	-
MAG_prokaryotic_02_01205	-	-	-	CBM41	1	-
MAG_prokaryotic_02_01210	-	-	-	GT4	1	-
MAG_prokaryotic_02_01211	-	-	-	CBM50	1	-
MAG_prokaryotic_02_01212	-	-	-	GH5_29	1	-
MAG_prokaryotic_02_01214	-	-	-	GH16_1	1	-
MAG_prokaryotic_02_01221	-	-	-	CE16	1	-
MAG_prokaryotic_02_01229	-	-	-	GT4	1	-
MAG_prokaryotic_02_01230	-	-	-	GH15	1	-
MAG_prokaryotic_02_01233	-	-	-	GT35	1	-
MAG_prokaryotic_02_01236	-	-	-	GH13_31	1	-
MAG_prokaryotic_02_01237	-	-	-	AA1_3	1	-
MAG_prokaryotic_02_01246	-	-	-	GT2	1	-
MAG_prokaryotic_02_01247	-	-	-	GH5_29	1	-
MAG_prokaryotic_02_01263	-	-	-	GT28	1	-
MAG_prokaryotic_02_01264	-	-	-	GT22	1	-
MAG_prokaryotic_02_01265	-	-	-	GT4	1	-
MAG_prokaryotic_02_01266	-	-	CBM50_e568(51-92)	CBM50	2	CBM50_e568
MAG_prokaryotic_02_01268	-	-	-	GH12	1	-
MAG_prokaryotic_02_01270	3.2.1.68:15|3.2.1.-:1	GH13_11(1-278)	GH13_e48(1-279)	CBM48+GH13_11	3	GH13_11
MAG_prokaryotic_02_01271	2.4.1.1:158	GT35(109-823)	GT35_e0(110-823)	GT35	3	GT35_e0
MAG_prokaryotic_02_01272	-	-	-	GH13_11	1	-
MAG_prokaryotic_02_01273	-	GT5(2-509)	GT5_e3(3-510)	GT5	3	GT5_e3
MAG_prokaryotic_02_01281	-	-	-	GH13_48	1	-
MAG_prokaryotic_02_01282	-	-	-	GT4	1	-
MAG_prokaryotic_02_01283	-	-	-	GT35	1	-
MAG_prokaryotic_02_01284	-	-	-	AAO76290.1+GT2	1	-
MAG_prokaryotic_02_01286	-	-	-	GT47	1	-
MAG_prokaryotic_02_01306	-	-	-	GT119	1	-
MAG_prokaryotic_02_01307	-	-	-	GH23	1	-
MAG_prokaryotic_02_01310	-	-	-	CBM50	1	-
MAG_prokaryotic_02_01313	-	-	-	GT4	1	-
MAG_prokaryotic_02_01317	-	-	-	GH3	1	-
MAG_prokaryotic_02_01319	-	-	-	GT32	1	-
MAG_prokaryotic_02_01323	-	-	-	GT71	1	-
MAG_prokaryotic_02_01326	-	-	-	CE4	1	-
MAG_prokaryotic_02_01327	-	-	-	AA3_2	1	-
MAG_prokaryotic_02_01330	-	-	-	CBM66	1	-
MAG_prokaryotic_02_01334	-	-	-	GT2	1	-
MAG_prokaryotic_02_01335	-	-	-	GH78	1	-
MAG_prokaryotic_02_01339	-	-	-	GH106	1	-
MAG_prokaryotic_02_01343	-	-	-	CE5	1	-
MAG_prokaryotic_02_01347	-	-	-	CBM50	1	-
MAG_prokaryotic_02_01349	-	-	-	GH39	1	-
MAG_prokaryotic_02_01351	-	-	-	GH18	1	-
MAG_prokaryotic_02_01356	-	-	-	GH93	1	-
MAG_prokaryotic_02_01361	-	-	-	CE11	1	-
MAG_prokaryotic_02_01362	-	-	-	CE11	1	-
MAG_prokaryotic_02_01367	-	-	-	GH24	1	-
MAG_prokaryotic_02_01370	-	-	-	CBM10	1	-
MAG_prokaryotic_02_01371	-	-	-	GT4	1	-
MAG_prokaryotic_02_01372	-	-	-	CBM50	1	-
MAG_prokaryotic_02_01373	-	-	-	GT121	1	-
MAG_prokaryotic_02_01384	-	-	-	GT19	1	-
MAG_prokaryotic_02_01387	-	-	-	AA2	1	-
MAG_prokaryotic_02_01388	-	-	-	GT4	1	-
MAG_prokaryotic_02_01389	-	-	-	CBM20	1	-
MAG_prokaryotic_02_01393	3.2.1.1:2|3.2.1.-:1	GH13_32(52-319)	GH13_e23(53-320)	GH13_32	3	GH13_32
MAG_prokaryotic_02_01395	-	-	-	GH18	1	-
MAG_prokaryotic_02_01402	3.2.1.52:2	GH3(123-367)	GH3_e124(128-368)	GH3	3	GH3_e124
MAG_prokaryotic_02_01404	-	-	-	GH152	1	-
MAG_prokaryotic_02_01407	-	-	-	AA3_2	1	-
MAG_prokaryotic_02_01410	-	-	-	GH109	1	-
MAG_prokaryotic_02_01416	-	-	-	CBM50	1	-
MAG_prokaryotic_02_01420	3.2.1.20:1	GH13_23(29-378)	GH13_e140(30-378)	GH13_23	3	GH13_23
MAG_prokaryotic_02_01421	-	-	-	GH13_18	1	-
MAG_prokaryotic_02_01426	-	-	-	GT51	1	-
MAG_prokaryotic_02_01434	-	-	-	GT2	1	-
MAG_prokaryotic_02_01438	-	-	-	CBM50	1	-
MAG_prokaryotic_02_01439	-	-	-	GH5	1	-
MAG_prokaryotic_02_01440	-	-	-	GH78	1	-
MAG_prokaryotic_02_01441	-	CE1(404-624)	-	GH95	2	CE1
MAG_prokaryotic_02_01442	-	-	-	GH13_48	1	-
MAG_prokaryotic_02_01443	-	-	-	GH13_30	1	-
MAG_prokaryotic_02_01447	-	-	-	GH53	1	-
MAG_prokaryotic_02_01448	-	GH188(2-142)	-	GH179	2	GH188
MAG_prokaryotic_02_01450	-	AA3_2(5-529)	AA3_e57(6-529)	AA3_2	3	AA3_2
MAG_prokaryotic_02_01454	-	-	-	GH34	1	-
MAG_prokaryotic_02_01463	-	-	-	CBM10	1	-
MAG_prokaryotic_02_01469	-	-	-	GH18	1	-
MAG_prokaryotic_02_01471	-	-	-	AA1_3	1	-
MAG_prokaryotic_02_01476	-	-	-	GH18	1	-
MAG_prokaryotic_02_01484	-	-	-	AA4	1	-
MAG_prokaryotic_02_01486	-	-	-	GT55	1	-
MAG_prokaryotic_02_01487	-	GT81(115-315)	GT81_e1(117-321)	GT81	3	GT81_e1
MAG_prokaryotic_02_01488	-	GH13_18(104-444)	GH13_e237(106-445)	GH13_18	3	GH13_18
MAG_prokaryotic_02_01493	-	-	-	CBM5+GH18	1	-
MAG_prokaryotic_02_01497	-	-	-	GT80+2.4.3.1	1	-
MAG_prokaryotic_02_01499	-	-	-	GH10	1	-
MAG_prokaryotic_02_01503	-	-	-	GT57	1	-
MAG_prokaryotic_02_01506	-	-	-	GT22	1	-
MAG_prokaryotic_02_01509	-	-	-	CBM50	1	-
MAG_prokaryotic_02_01515	-	-	-	CBM50	1	-
MAG_prokaryotic_02_01529	-	-	-	GT20	1	-
MAG_prokaryotic_02_01530	-	-	-	GT15	1	-
MAG_prokaryotic_02_01538	-	-	-	GH1	1	-
MAG_prokaryotic_02_01550	-	-	-	GT35	1	-
MAG_prokaryotic_02_01554	-	-	-	GH32	1	-
MAG_prokaryotic_02_01555	3.2.1.170:3	GH63(44-428)	GH63_e14(45-428)	GH63	3	GH63_e14
MAG_prokaryotic_02_01560	-	-	-	GH13_40	1	-
MAG_prokaryotic_02_01561	-	-	-	CBM41	1	-
MAG_prokaryotic_02_01564	-	-	-	GH39	1	-
MAG_prokaryotic_02_01566	-	-	-	GH1	1	-
MAG_prokaryotic_02_01574	-	-	-	GH23	1	-
MAG_prokaryotic_02_01575	-|-|-|-	GH23(112-253)	GH23_e418(116-255)+CBM50_e974(345-386)+CBM50_e461(416-457)+CBM50_e496(477-518)	CBM50+GH23	3	GH23_e418|CBM50_e974|CBM50_e461|CBM50_e496
MAG_prokaryotic_02_01583	-	-	-	CBM35+GH43_24	1	-
MAG_prokaryotic_02_01585	-	-	-	CBM0	1	-
MAG_prokaryotic_02_01587	-	-	-	GH16_22	1	-
MAG_prokaryotic_02_01588	-	PL6_3(389-774)	PL6_e15(391-777)	PL6_3	3	PL6_3
MAG_prokaryotic_02_01592	-	-	-	GH171	1	-
MAG_prokaryotic_02_01596	-	-	-	GH5_29	1	-
MAG_prokaryotic_02_01597	2.4.1.18:57|2.4.1.18:14	CBM48(128-215)+GH13_9(282-581)	CBM48_e2(125-224)+GH13_e200(282-581)	CBM48+GH13_9	3	CBM48_e2|GH13_9
MAG_prokaryotic_02_01598	-	GH77(322-651)	GH77_e32(325-651)	GH77	3	GH77_e32
MAG_prokaryotic_02_01599	-	-	CBM48_e43(15-82)	CBM0	2	CBM48_e43
MAG_prokaryotic_02_01603	-	-	-	GH13_31	1	-
MAG_prokaryotic_02_01614	-	-	-	CBM50+GH73	1	-
MAG_prokaryotic_02_01617	-	-	-	GH38	1	-
MAG_prokaryotic_02_01618	-	-	-	GT35	1	-
MAG_prokaryotic_02_01633	-	-	-	GH5_29	1	-
MAG_prokaryotic_02_01640	-	-	-	GH28	1	-
MAG_prokaryotic_02_01644	-	-	-	GT2	1	-
MAG_prokaryotic_02_01647	-	-	-	GH38	1	-
MAG_prokaryotic_02_01650	-	-	-	CBM50	1	-
MAG_prokaryotic_02_01656	-	-	-	GT2	1	-
MAG_prokaryotic_02_01659	-	-	-	GT2	1	-
MAG_prokaryotic_02_01671	-	-	-	CBM1+GH5_7	1	-
MAG_prokaryotic_02_01673	-	-	-	GT49	1	-
MAG_prokaryotic_02_01676	-	-	-	GT2	1	-
MAG_prokaryotic_02_01680	-	-	-	GT26	1	-
MAG_prokaryotic_02_01688	-	-	-	AA10	1	-
MAG_prokaryotic_02_01689	-	GH103(26-333)	GH103_e33(28-333)	GH103	3	GH103_e33
MAG_prokaryotic_02_01697	-	-	-	GT4	1	-
MAG_prokaryotic_02_01707	-	GH73(185-324)	GH73_e204(186-321)	GH73	3	GH73_e204
MAG_prokaryotic_02_01708	-	-	-	GH73	1	-
MAG_prokaryotic_02_01709	-	-	-	GH73	1	-
MAG_prokaryotic_02_01718	-	-	-	GT2	1	-
MAG_prokaryotic_02_01724	-	-	-	CBM0	1	-
MAG_prokaryotic_02_01726	-	-	-	AA4	1	-
MAG_prokaryotic_02_01728	-	-	-	GT28	1	-
MAG_prokaryotic_02_01729	-	-	-	CBM50	1	-
MAG_prokaryotic_02_01741	-	-	-	GH16	1	-
MAG_prokaryotic_02_01752	-	-	-	GH53	1	-
MAG_prokaryotic_02_01753	4.2.2.3:2|4.2.2.-:2|4.2.2.11:1	PL7_5(42-355)	PL7_e12(43-354)	PL7_5	3	PL7_5
MAG_prokaryotic_02_01754	-	-	-	GT4	1	-
MAG_prokaryotic_02_01761	-	-	-	GT47	1	-
MAG_prokaryotic_02_01763	-	-	-	GH5_11	1	-
MAG_prokaryotic_02_01781	-	-	-	CBM5	1	-
MAG_prokaryotic_02_01787	-	-	-	CBM47	1	-
MAG_prokaryotic_02_01791	-	-	-	GH15	1	-
MAG_prokaryotic_02_01793	-	-	-	CBM48+GH13_9	1	-
MAG_prokaryotic_02_01797	-	-	-	GH53	1	-
MAG_prokaryotic_02_01807	-	CE1(38-250)	-	-	1	-
MAG_prokaryotic_02_01809	-	-	-	AA1_3	1	-
MAG_prokaryotic_02_01814	-	-	-	GH171	1	-
MAG_prokaryotic_02_01815	-	-	-	GT2	1	-
MAG_prokaryotic_02_01819	-	-	-	AA2	1	-
MAG_prokaryotic_02_01821	-	-	-	GT4	1	-
MAG_prokaryotic_02_01834	-	-	-	GH0+GH55_2	1	-
MAG_prokaryotic_02_01836	-	-	-	GT4	1	-
MAG_prokaryotic_02_01837	-	-	-	CBM91+GH43_11	1	-
MAG_prokaryotic_02_01846	-	-	-	CBM50	1	-
MAG_prokaryotic_02_01852	-	-	-	GH1	1	-
MAG_prokaryotic_02_01853	3.2.1.3:2	GH15(160-599)	GH15_e5(162-599)	GH15	3	GH15_e5
MAG_prokaryotic_02_01854	-	-	-	CBM50	1	-
MAG_prokaryotic_02_01856	-	-	-	CE4	1	-
MAG_prokaryotic_02_01859	-	-	-	GH17	1	-
MAG_prokaryotic_02_01872	-	-	-	PL1_1	1	-
MAG_prokaryotic_02_01885	-	-	-	GT4	1	-
MAG_prokaryotic_02_01894	-	-	-	GH47	1	-
MAG_prokaryotic_02_01895	-	-	-	GT4	1	-
MAG_prokaryotic_02_01896	-	-	-	GT9	1	-
MAG_prokaryotic_02_01897	-	-	-	GT8	1	-
MAG_prokaryotic_02_01900	-	-	-	GH5_7	1	-
MAG_prokaryotic_02_01906	-	-	-	GT2	1	-
MAG_prokaryotic_02_01907	-	-	-	GH5_29	1	-
MAG_prokaryotic_02_01920	-	-	-	CBM50	1	-
MAG_prokaryotic_02_01921	-	-	-	PL0	1	-
MAG_prokaryotic_02_01928	-	-	-	GH1	1	-
MAG_prokaryotic_02_01938	-	-	-	GT57	1	-
MAG_prokaryotic_02_01944	-	-	-	GT2+2.4.1.12	1	-
MAG_prokaryotic_02_01945	-|-	GT2(198-368)	GT2(196-372)+GT2(356-623)	GT2	3	GT2|GT2
MAG_prokaryotic_02_01949	-	-	-	GT4	1	-
MAG_prokaryotic_02_01956	-	-	-	AA5_1	1	-
MAG_prokaryotic_02_01958	-	-	-	GH38	1	-
MAG_prokaryotic_02_01960	-	-	-	GT2	1	-
MAG_prokaryotic_02_01964	-	-	-	CBM41	1	-
MAG_prokaryotic_02_01974	-	-	-	GH2	1	-
MAG_prokaryotic_02_01976	-	-	-	GH5_27	1	-
MAG_prokaryotic_02_01980	-	-	-	GH18	1	-
MAG_prokaryotic_02_01981	-	-	-	GH28	1	-
MAG_prokaryotic_02_01993	-	-	-	GH13_23	1	-
MAG_prokaryotic_02_01996	-	-	-	AA11	1	-
MAG_prokaryotic_02_02008	-	-	-	GH1	1	-
MAG_prokaryotic_02_02012	-	-	-	CE4	1	-
MAG_prokaryotic_02_02016	-	-	-	GH1	1	-
MAG_prokaryotic_02_02023	-	-	-	GH13	1	-
MAG_prokaryotic_02_02025	-	-	-	GT4	1	-
MAG_prokaryotic_02_02028	-	-	-	GT0	1	-
MAG_prokaryotic_02_02029	-	-	-	CBM13	1	-
MAG_prokaryotic_02_02033	-	-	-	CBM13+GT27	1	-
MAG_prokaryotic_02_02038	-	-	-	GH89	1	-
MAG_prokaryotic_02_02045	-	-	-	GT4	1	-
MAG_prokaryotic_02_02047	-	-	-	GT2	1	-
MAG_prokaryotic_02_02049	-	-	-	AA2	1	-
MAG_prokaryotic_02_02051	-	-	-	GH28	1	-
MAG_prokaryotic_02_02052	-	-	-	GT1	1	-
MAG_prokaryotic_02_02054	-	-	-	GT2	1	-
MAG_prokaryotic_02_02064	-	-	-	GH3	1	-
MAG_prokaryotic_02_02067	-	-	-	AA2	1	-
MAG_prokaryotic_02_02076	-	-	-	GH31_1	1	-
MAG_prokaryotic_02_02091	-	-	-	GH28	1	-
MAG_prokaryotic_02_02097	-	-	-	CBM41	1	-
MAG_prokaryotic_02_02100	-	-	-	GH135	1	-
MAG_prokaryotic_02_02105	-	-	-	GH0	1	-
MAG_prokaryotic_02_02107	-	-	-	GH3	1	-
MAG_prokaryotic_02_02113	-	-	-	AA3_2	1	-
MAG_prokaryotic_02_02119	-	-	-	CBM50	1	-
MAG_prokaryotic_02_02125	-	-	-	GT58	1	-
MAG_prokaryotic_02_02132	-	-	-	GT0	1	-
MAG_prokaryotic_02_02134	-	-	-	GT2	1	-
MAG_prokaryotic_02_02135	-	-	-	AA15	1	-
MAG_prokaryotic_02_02140	-	-	-	GT13	1	-
MAG_prokaryotic_02_02144	-	-	-	GH43_1	1	-
MAG_prokaryotic_02_02145	3.2.1.21:51|3.2.1.38:2|3.2.1.-:1	GH1(14-442)	GH1_e107(14-441)	GH1	3	GH1_e107
MAG_prokaryotic_02_02146	-	-	-	AA3	1	-
MAG_prokaryotic_02_02148	-|-	GH23(120-256)	GH23_e452(121-258)+CBM50_e54(423-464)	CBM50+GH23	3	GH23_e452|CBM50_e54
MAG_prokaryotic_02_02149	-	-	-	GT2	1	-
MAG_prokaryotic_02_02155	-	-	-	GT2	1	-
MAG_prokaryotic_02_02156	-	-	-	GT2	1	-
MAG_prokaryotic_02_02158	-	-	-	GH16_18	1	-
MAG_prokaryotic_02_02159	-	-	-	GH76	1	-
MAG_prokaryotic_02_02160	-	-	-	GH20	1	-
MAG_prokaryotic_02_02162	-	-	-	GH125	1	-
MAG_prokaryotic_02_02166	-	-	-	GH73	1	-
MAG_prokaryotic_02_02169	-	-	-	GT4	1	-
MAG_prokaryotic_02_02173	-	-	-	GH20	1	-
MAG_prokaryotic_02_02178	-	-	-	GT19	1	-
MAG_prokaryotic_02_02179	2.4.1.182:13	GT19(10-366)	GT19_e17(11-367)	GT19	3	GT19_e17
MAG_prokaryotic_02_02186	-	-	-	GH16	1	-
MAG_prokaryotic_02_02197	-	-	-	GT2	1	-
MAG_prokaryotic_02_02203	-	-	-	GH103	1	-
MAG_prokaryotic_02_02206	-	-	-	GH37	1	-
MAG_prokaryotic_02_02212	-	-	-	GH25	1	-
MAG_prokaryotic_02_02214	3.2.1.4:20|3.2.1.6:1	GH8(1-230)	GH8_e0(1-231)	GH8	3	GH8_e0
MAG_prokaryotic_02_02216	-	-	-	GH64	1	-
MAG_prokaryotic_02_02217	-	AA3_2(4-528)	AA3_e57(5-528)	AA3_2	3	AA3_2
MAG_prokaryotic_02_02220	-	-	-	GH73	1	-
MAG_prokaryotic_02_02224	-	-	-	GH78	1	-
MAG_prokaryotic_02_02226	-	-	-	GT20	1	-
MAG_prokaryotic_02_02227	-	-	-	GT20	1	-
MAG_prokaryotic_02_02231	-	-	-	GT66	1	-
MAG_prokaryotic_02_02236	-	-	-	CBM1+GH3	1	-
MAG_prokaryotic_02_02237	-	-	-	GT27	1	-
MAG_prokaryotic_02_02238	-	-	-	AA3_3	1	-
MAG_prokaryotic_02_02241	-	-	-	GH32	1	-
MAG_prokaryotic_02_02243	-	-	-	GH2	1	-
MAG_prokaryotic_02_02245	-	-	-	GT71	1	-
MAG_prokaryotic_02_02247	-	-	-	GH47	1	-
MAG_prokaryotic_02_02249	-	-	-	CBM50	1	-
MAG_prokaryotic_02_02256	-	-	-	GH5_27	1	-
MAG_prokaryotic_02_02265	-	-	-	GT30	1	-
MAG_prokaryotic_02_02266	-	-	-	GT121	1	-
MAG_prokaryotic_02_02269	-	-	-	GH8	1	-
MAG_prokaryotic_02_02280	-	GT30(35-215)	GT30_e50(36-216)	GT30	3	GT30_e50
MAG_prokaryotic_02_02281	-	-	-	GT4	1	-
MAG_prokaryotic_02_02282	-	-	-	GT9	1	-
MAG_prokaryotic_02_02291	-	-	-	GT2	1	-
MAG_prokaryotic_02_02294	-	-	-	CBM10	1	-
MAG_prokaryotic_02_02295	3.2.1.21:3|3.2.1.74:3|3.2.1.-:3|3.2.1.6:2|3.2.1.155:1	GH3(1-84)	GH3_e227(1-84)	GH3	3	GH3_e227
MAG_prokaryotic_02_02297	-	-	-	AA3_2	1	-
MAG_prokaryotic_02_02300	-	CE1(45-300)	-	CBM20+GH31	2	CE1
MAG_prokaryotic_02_02317	-	-	-	GT4	1	-
MAG_prokaryotic_02_02320	-	-	-	AA5_1+CBM18	1	-
MAG_prokaryotic_02_02322	-	-	-	CE5	1	-
MAG_prokaryotic_02_02329	-	-	-	GT51	1	-
MAG_prokaryotic_02_02338	-	-	-	GT18	1	-
MAG_prokaryotic_02_02348	-	-	-	CBM0+CBM22	1	-
MAG_prokaryotic_02_02353	-	-	-	GH20	1	-
MAG_prokaryotic_02_02354	-	-	-	GH3	1	-
MAG_prokaryotic_02_02362	-	-	-	CE8	1	-
MAG_prokaryotic_02_02368	-	-	-	GT2	1	-
MAG_prokaryotic_02_02369	-	-	-	GH55_1	1	-
MAG_prokaryotic_02_02371	-	-	-	GT62	1	-
MAG_prokaryotic_02_02384	-	-	-	GT2	1	-
MAG_prokaryotic_02_02392	-	-	-	CBM48+GH13_8	1	-
MAG_prokaryotic_02_02394	-	-	-	AAO76290.1+GT2	1	-
MAG_prokaryotic_02_02395	-	-	-	GT2	1	-
MAG_prokaryotic_02_02404	-	-	-	GH127	1	-
MAG_prokaryotic_02_02405	-	-	-	GH29	1	-
MAG_prokaryotic_02_02425	-	-	-	GH3	1	-
MAG_prokaryotic_02_02426	-	-	-	GT49	1	-
MAG_prokaryotic_02_02434	-	-	-	GH25	1	-
MAG_prokaryotic_02_02443	-	-	-	GH79	1	-
MAG_prokaryotic_02_02444	-	-	-	GT32	1	-
MAG_prokaryotic_02_02447	-	-	-	GT1	1	-
MAG_prokaryotic_02_02455	-	-	-	GH76	1	-
MAG_prokaryotic_02_02470	-	-	-	GT2	1	-
MAG_prokaryotic_02_02471	-	-	-	GT3	1	-
MAG_prokaryotic_02_02473	-	-	-	GT2	1	-
MAG_prokaryotic_02_02474	-	-	-	GT2	1	-
MAG_prokaryotic_02_02482	-	-	-	GT2	1	-
MAG_prokaryotic_02_02484	-	-	-	GT2	1	-
MAG_prokaryotic_02_02499	-	-	-	GT90	1	-
MAG_prokaryotic_02_02500	-	-	-	GH1	1	-
MAG_prokaryotic_02_02507	-	-	-	GH3	1	-
MAG_prokaryotic_02_02516	3.2.1.28:18	GH37(17-496)	GH37_e6(20-496)	GH37	3	GH37_e6
MAG_prokaryotic_02_02519	-	-	-	CE0	1	-
MAG_prokaryotic_02_02529	-	-	-	GH3	1	-
MAG_prokaryotic_02_02530	-	-	CBM50_e793(155-195)	CBM50	2	CBM50_e793
MAG_prokaryotic_02_02532	-	-	-	GT2	1	-
MAG_prokaryotic_02_02533	-	-	-	GH18	1	-
MAG_prokaryotic_02_02535	-	-	-	GT4	1	-
MAG_prokaryotic_02_02544	-	-	-	GH18	1	-
MAG_prokaryotic_02_02552	-	-	-	GT2	1	-
MAG_prokaryotic_02_02556	-	-	-	GT4	1	-
MAG_prokaryotic_02_02560	-	-	-	GH24	1	-
MAG_prokaryotic_02_02565	-	-	-	GT4	1	-
MAG_prokaryotic_02_02574	-	-	-	GT32	1	-
MAG_prokaryotic_02_02580	-	-	-	CBM2	1	-
MAG_prokaryotic_02_02582	-	-	-	GT0	1	-
MAG_prokaryotic_02_02583	-	-	-	CBM50	1	-
MAG_prokaryotic_02_02590	3.2.1.20:2	GH13_38(8-241)	GH13_e113(5-241)	GH13_38	3	GH13_38
MAG_prokaryotic_02_02591	-	-	-	AA8	1	-
MAG_prokaryotic_02_02595	-	-	-	GH3	1	-
MAG_prokaryotic_02_02599	-	-	-	GH35	1	-
MAG_prokaryotic_02_02602	-	-	-	GH32	1	-
MAG_prokaryotic_02_02611	-	-	-	GH130_8	1	-
MAG_prokaryotic_02_02623	-	-	-	GT4	1	-
MAG_prokaryotic_02_02627	-	-	-	GH5	1	-
MAG_prokaryotic_02_02639	-	-	-	GT2	1	-
MAG_prokaryotic_02_02641	-	-	-	GT1	1	-
MAG_prokaryotic_02_02642	-	-	-	CE4	1	-
MAG_prokaryotic_02_02644	-	-	-	GH5_9	1	-
MAG_prokaryotic_02_02650	-	-	-	AA3_3	1	-
MAG_prokaryotic_02_02654	-	-	-	GT4	1	-
MAG_prokaryotic_02_02658	-	-	-	GH2	1	-
MAG_prokaryotic_02_02660	-	-	-	GT31	1	-
MAG_prokaryotic_02_02663	-	-	-	GT22	1	-
MAG_prokaryotic_02_02667	-	-	-	GH51_1	1	-
MAG_prokaryotic_02_02678	-	-	-	GH0	1	-
MAG_prokaryotic_02_02680	-	CE1(42-244)	-	CE1	2	CE1
MAG_prokaryotic_02_02689	-	-	-	GH27	1	-
MAG_prokaryotic_02_02693	-	-	-	GH5	1	-
MAG_prokaryotic_02_02698	-	-	-	GH5_12	1	-
MAG_prokaryotic_02_02699	-	-	-	CBM50	1	-
MAG_prokaryotic_02_02701	-	-	-	CE0	1	-
MAG_prokaryotic_02_02711	-	-	-	GT2	1	-
MAG_prokaryotic_02_02715	-	-	-	GT34	1	-
MAG_prokaryotic_02_02720	-	-	-	GH3	1	-
MAG_prokaryotic_02_02721	-	-	-	GT4	1	-
MAG_prokaryotic_02_02728	-	-	-	CBM50	1	-
MAG_prokaryotic_02_02739	-	-	-	GT2	1	-
MAG_prokaryotic_02_02747	-	-	-	GH125	1	-
MAG_prokaryotic_02_02749	-	-	-	GH20	1	-
MAG_prokaryotic_02_02751	-	-	-	GH5_5	1	-
MAG_prokaryotic_02_02765	-	-	-	GT8	1	-
MAG_prokaryotic_02_02773	-	-	-	GH12	1	-
MAG_prokaryotic_02_02776	-	-	-	GH5_19	1	-
MAG_prokaryotic_02_02782	-	-	-	GH2	1	-
MAG_prokaryotic_02_02784	-	-	-	GT8	1	-
MAG_prokaryotic_02_02791	-	-	-	GT1	1	-
MAG_prokaryotic_02_02792	-	-	-	GT47	1	-
MAG_prokaryotic_02_02793	-	-	-	GH3	1	-
MAG_prokaryotic_02_02794	-	-	-	GT4	1	-
MAG_prokaryotic_02_02815	-	-	-	CBM72	1	-
MAG_prokaryotic_02_02822	-	-	-	GH16_1	1	-
MAG_prokaryotic_02_02826	-	-	-	CBM0	1	-
MAG_prokaryotic_02_02843	-	-	-	GT51	1	-
MAG_prokaryotic_02_02848	-	-	-	GT2	1	-
MAG_prokaryotic_02_02868	-	-	-	GH23	1	-
MAG_prokaryotic_02_02873	-	-	-	GH28	1	-
MAG_prokaryotic_02_02880	-	-	-	GH2	1	-
MAG_prokaryotic_02_02884	-	-	-	GT1	1	-
MAG_prokaryotic_02_02894	-	-	-	CBM50	1	-
MAG_prokaryotic_02_02897	-	-	-	GH20	1	-
MAG_prokaryotic_02_02904	-	-	-	GH13	1	-
MAG_prokaryotic_02_02915	-	-	-	GT50	1	-
MAG_prokaryotic_02_02922	-	-	-	GT4	1	-
MAG_prokaryotic_02_02929	-	-	-	GT2	1	-
MAG_prokaryotic_02_02931	-	-	-	GT2	1	-
MAG_prokaryotic_02_02932	-	-	-	GT2	1	-
MAG_prokaryotic_02_02935	-	-	-	GT2	1	-
MAG_prokaryotic_02_02949	-	-	-	GH3	1	-
MAG_prokaryotic_02_02952	-	-	-	GT4	1	-
MAG_prokaryotic_02_02956	-	-	-	GT2	1	-
MAG_prokaryotic_02_02958	-	-	-	CE11	1	-
MAG_prokaryotic_02_02960	-	-	-	GT4	1	-
MAG_prokaryotic_02_02970	-	-	-	GT1	1	-
MAG_prokaryotic_02_02971	-	GT4(140-274)	GT4_e3866(144-270)	GT4	3	GT4_e3866
MAG_prokaryotic_03_00002	-	GT51(63-234)	GT51_e33(62-235)	GT51	3	GT51_e33
MAG_prokaryotic_03_00005	-	-	-	CE9	1	-
MAG_prokaryotic_03_00008	-	-	-	CBM91+GH43_11	1	-
MAG_prokaryotic_03_00010	-	-	-	GH27	1	-
MAG_prokaryotic_03_00011	-	-	-	PL17_2	1	-
MAG_prokaryotic_03_00012	-	PL17(418-532)	-	PL0	2	PL17
MAG_prokaryotic_03_00013	4.2.2.-:1	PL34(340-537)	PL34_e1(341-537)	PL0	3	PL34_e1
MAG_prokaryotic_03_00015	-	-	-	GH171	1	-
MAG_prokaryotic_03_00024	-	-	-	CBM10	1	-
MAG_prokaryotic_03_00034	-	-	-	GH5_29	1	-
MAG_prokaryotic_03_00050	-	-	-	GH73	1	-
MAG_prokaryotic_03_00051	-	-	-	GH5_7	1	-
MAG_prokaryotic_03_00052	-	-	-	CBM50	1	-
MAG_prokaryotic_03_00054	-	-	-	GH106	1	-
MAG_prokaryotic_03_00055	-	-	-	CBM50	1	-
MAG_prokaryotic_03_00067	-	-	-	GH53	1	-
MAG_prokaryotic_03_00071	-	-	-	GT1	1	-
MAG_prokaryotic_03_00073	-	-	-	GH53	1	-
MAG_prokaryotic_03_00076	-	-	-	GH89	1	-
MAG_prokaryotic_03_00078	-	-	-	GH72	1	-
MAG_prokaryotic_03_00085	-	-	-	GT47	1	-
MAG_prokaryotic_03_00086	-	-	-	GH47	1	-
MAG_prokaryotic_03_00095	-	-	-	GT30	1	-
MAG_prokaryotic_03_00096	-	-	-	GT27	1	-
MAG_prokaryotic_03_00100	-	-	-	CBM50	1	-
MAG_prokaryotic_03_00102	-	-	-	CE5	1	-
MAG_prokaryotic_03_00112	-	-	-	GT2	1	-
MAG_prokaryotic_03_00113	-	-	-	GT69	1	-
MAG_prokaryotic_03_00129	-	-	-	GT2	1	-
MAG_prokaryotic_03_00132	-	-	-	GT4	1	-
MAG_prokaryotic_03_00133	-	-	-	CE4+GT4	1	-
MAG_prokaryotic_03_00142	-	-	-	GH43_28	1	-
[truncated: 27,720 more rows]

## Sheet: 6B
Supplemental Figure 6B: Upregulated CAZyes in substrates of interest
MAG	Gene ID	Substrate	Family	upregulated_early	upregulated_middle	upregulated_late
MAG_prokaryotic_03	MAG_prokaryotic_03_01220	Laminarin	GH152	FALSE	TRUE	TRUE
MAG_prokaryotic_04	MAG_prokaryotic_04_01173	Laminarin	GH128	FALSE	TRUE	TRUE
MAG_prokaryotic_04	MAG_prokaryotic_04_02699	Laminarin	GH132	FALSE	TRUE	TRUE
MAG_prokaryotic_04	MAG_prokaryotic_04_02274	Laminarin	GH17	FALSE	TRUE	TRUE
MAG_prokaryotic_04	MAG_prokaryotic_04_02720	Laminarin	GH17	FALSE	TRUE	TRUE
MAG_prokaryotic_04	MAG_prokaryotic_04_00271	Laminarin	GH3	FALSE	TRUE	FALSE
MAG_prokaryotic_04	MAG_prokaryotic_04_00294	Laminarin	GH3	TRUE	TRUE	TRUE
MAG_prokaryotic_04	MAG_prokaryotic_04_00751	Laminarin	GH3	FALSE	TRUE	TRUE
MAG_prokaryotic_04	MAG_prokaryotic_04_00768	Laminarin	GH3	FALSE	TRUE	TRUE
MAG_prokaryotic_04	MAG_prokaryotic_04_01197	Laminarin	GH3	FALSE	TRUE	TRUE
MAG_prokaryotic_04	MAG_prokaryotic_04_01484	Laminarin	GH3	FALSE	TRUE	FALSE
MAG_prokaryotic_04	MAG_prokaryotic_04_01679	Laminarin	GH3	FALSE	FALSE	TRUE
MAG_prokaryotic_04	MAG_prokaryotic_04_02030	Laminarin	GH3	FALSE	TRUE	TRUE
MAG_prokaryotic_04	MAG_prokaryotic_04_02031	Laminarin	GH3	FALSE	TRUE	TRUE
MAG_prokaryotic_04	MAG_prokaryotic_04_02279	Laminarin	GH3	FALSE	TRUE	TRUE
MAG_prokaryotic_04	MAG_prokaryotic_04_02381	Laminarin	GH3	FALSE	TRUE	TRUE
MAG_prokaryotic_04	MAG_prokaryotic_04_02450	Laminarin	GH3	FALSE	TRUE	TRUE
MAG_prokaryotic_04	MAG_prokaryotic_04_03163	Laminarin	GH3	FALSE	TRUE	TRUE
MAG_prokaryotic_04	MAG_prokaryotic_04_00315	Laminarin	GH5	FALSE	FALSE	TRUE
MAG_prokaryotic_04	MAG_prokaryotic_04_00808	Laminarin	GH5	FALSE	TRUE	TRUE
MAG_prokaryotic_05	MAG_prokaryotic_05_00641	Laminarin	GH16	FALSE	TRUE	TRUE
MAG_prokaryotic_08	MAG_prokaryotic_08_02799	Laminarin	GH64	TRUE	TRUE	FALSE
MAG_prokaryotic_10	MAG_prokaryotic_10_00132	Laminarin	GH132	TRUE	FALSE	FALSE
MAG_prokaryotic_10	MAG_prokaryotic_10_00393	Laminarin	GH152	TRUE	FALSE	FALSE
MAG_prokaryotic_10	MAG_prokaryotic_10_01142	Laminarin	GH152	TRUE	FALSE	FALSE
MAG_prokaryotic_10	MAG_prokaryotic_10_00112	Laminarin	GH3	TRUE	FALSE	FALSE
MAG_prokaryotic_10	MAG_prokaryotic_10_00193	Laminarin	GH3	TRUE	FALSE	FALSE
MAG_prokaryotic_10	MAG_prokaryotic_10_00602	Laminarin	GH3	FALSE	TRUE	FALSE
MAG_prokaryotic_10	MAG_prokaryotic_10_00916	Laminarin	GH3	FALSE	TRUE	FALSE
MAG_prokaryotic_10	MAG_prokaryotic_10_01782	Laminarin	GH3	TRUE	FALSE	FALSE
MAG_prokaryotic_10	MAG_prokaryotic_10_01806	Laminarin	GH3	TRUE	FALSE	FALSE
MAG_prokaryotic_10	MAG_prokaryotic_10_01791	Laminarin	GH5	TRUE	FALSE	FALSE
MAG_prokaryotic_16	MAG_prokaryotic_16_00839	Laminarin	GH3	FALSE	FALSE	TRUE
MAG_prokaryotic_16	MAG_prokaryotic_16_02273	Laminarin	GH3	FALSE	FALSE	TRUE
MAG_prokaryotic_18	MAG_prokaryotic_18_00661	Laminarin	GH3	FALSE	TRUE	FALSE
MAG_prokaryotic_18	MAG_prokaryotic_18_01186	Laminarin	GH3	TRUE	TRUE	TRUE
MAG_prokaryotic_18	MAG_prokaryotic_18_01550	Laminarin	GH3	TRUE	TRUE	FALSE
MAG_prokaryotic_18	MAG_prokaryotic_18_02615	Laminarin	GH3	TRUE	TRUE	TRUE
MAG_prokaryotic_18	MAG_prokaryotic_18_00409	Laminarin	GH9	TRUE	TRUE	FALSE
MAG_prokaryotic_21	MAG_prokaryotic_21_00674	Laminarin	GH128	FALSE	TRUE	TRUE
MAG_prokaryotic_22	MAG_prokaryotic_22_00099	Laminarin	GH17	FALSE	FALSE	TRUE
MAG_prokaryotic_22	MAG_prokaryotic_22_01009	Laminarin	GH17	FALSE	FALSE	TRUE
MAG_prokaryotic_22	MAG_prokaryotic_22_01672	Laminarin	GH3	FALSE	FALSE	TRUE
MAG_prokaryotic_23	MAG_prokaryotic_23_00529	Laminarin	GH16	FALSE	FALSE	TRUE
MAG_prokaryotic_23	MAG_prokaryotic_23_02372	Laminarin	GH3	TRUE	FALSE	TRUE
MAG_prokaryotic_23	MAG_prokaryotic_23_02446	Laminarin	GH3	TRUE	FALSE	TRUE
MAG_prokaryotic_23	MAG_prokaryotic_23_02826	Laminarin	GH3	TRUE	TRUE	TRUE
MAG_prokaryotic_23	MAG_prokaryotic_23_03046	Laminarin	GH3	TRUE	TRUE	TRUE
MAG_prokaryotic_23	MAG_prokaryotic_23_03288	Laminarin	GH3	TRUE	FALSE	TRUE
MAG_prokaryotic_23	MAG_prokaryotic_23_02468	Laminarin	GH5	TRUE	FALSE	TRUE
MAG_prokaryotic_04	MAG_prokaryotic_04_02643	Fucoidan	GH107	FALSE	TRUE	TRUE
MAG_prokaryotic_04	MAG_prokaryotic_04_02008	Fucoidan	S1_15	FALSE	TRUE	TRUE
MAG_prokaryotic_04	MAG_prokaryotic_04_02914	Fucoidan	S1_15	FALSE	TRUE	FALSE
MAG_prokaryotic_04	MAG_prokaryotic_04_03028	Fucoidan	S1_15	FALSE	TRUE	FALSE
MAG_prokaryotic_04	MAG_prokaryotic_04_00477	Fucoidan	S1_16	FALSE	FALSE	TRUE
MAG_prokaryotic_04	MAG_prokaryotic_04_02912	Fucoidan	S1_16	FALSE	TRUE	FALSE
MAG_prokaryotic_10	MAG_prokaryotic_10_01351	Fucoidan	GH29	TRUE	TRUE	FALSE
MAG_prokaryotic_10	MAG_prokaryotic_10_00966	Fucoidan	S1_15	TRUE	FALSE	FALSE
MAG_prokaryotic_10	MAG_prokaryotic_10_00887	Fucoidan	S1_16	TRUE	FALSE	FALSE
MAG_prokaryotic_10	MAG_prokaryotic_10_00271	Fucoidan	S1_25	TRUE	TRUE	FALSE
MAG_prokaryotic_18	MAG_prokaryotic_18_02615	Fucoidan	S1_15	TRUE	TRUE	TRUE
MAG_prokaryotic_18	MAG_prokaryotic_18_01673	Fucoidan	S1_16	FALSE	FALSE	TRUE
MAG_prokaryotic_22	MAG_prokaryotic_22_00137	Fucoidan	S1_16	FALSE	FALSE	TRUE
MAG_prokaryotic_23	MAG_prokaryotic_23_04530	Fucoidan	S1_15	TRUE	FALSE	TRUE
MAG_prokaryotic_23	MAG_prokaryotic_23_02401	Fucoidan	S1_16	TRUE	FALSE	TRUE
MAG_prokaryotic_04	MAG_prokaryotic_04_00005	Cellulose	GH1	TRUE	TRUE	TRUE
MAG_prokaryotic_04	MAG_prokaryotic_04_00019	Cellulose	GH1	FALSE	FALSE	TRUE
MAG_prokaryotic_04	MAG_prokaryotic_04_00034	Cellulose	GH1	FALSE	TRUE	TRUE
MAG_prokaryotic_04	MAG_prokaryotic_04_00036	Cellulose	GH1	FALSE	TRUE	FALSE
MAG_prokaryotic_04	MAG_prokaryotic_04_00361	Cellulose	GH1	TRUE	TRUE	TRUE
MAG_prokaryotic_04	MAG_prokaryotic_04_00476	Cellulose	GH1	FALSE	FALSE	TRUE
MAG_prokaryotic_04	MAG_prokaryotic_04_00746	Cellulose	GH1	TRUE	FALSE	TRUE
MAG_prokaryotic_04	MAG_prokaryotic_04_00994	Cellulose	GH1	FALSE	TRUE	TRUE
MAG_prokaryotic_04	MAG_prokaryotic_04_02008	Cellulose	GH1	FALSE	TRUE	TRUE
MAG_prokaryotic_04	MAG_prokaryotic_04_02362	Cellulose	GH1	FALSE	TRUE	TRUE
MAG_prokaryotic_04	MAG_prokaryotic_04_02365	Cellulose	GH1	FALSE	TRUE	TRUE
MAG_prokaryotic_04	MAG_prokaryotic_04_02737	Cellulose	GH1	FALSE	TRUE	TRUE
MAG_prokaryotic_04	MAG_prokaryotic_04_02781	Cellulose	GH1	FALSE	FALSE	TRUE
MAG_prokaryotic_04	MAG_prokaryotic_04_02873	Cellulose	GH1	FALSE	TRUE	TRUE
MAG_prokaryotic_04	MAG_prokaryotic_04_03137	Cellulose	GH1	FALSE	FALSE	TRUE
MAG_prokaryotic_10	MAG_prokaryotic_10_00310	Cellulose	GH1	TRUE	TRUE	TRUE
MAG_prokaryotic_10	MAG_prokaryotic_10_00543	Cellulose	GH1	TRUE	TRUE	FALSE
MAG_prokaryotic_10	MAG_prokaryotic_10_01216	Cellulose	GH1	FALSE	TRUE	FALSE
MAG_prokaryotic_10	MAG_prokaryotic_10_01620	Cellulose	GH1	FALSE	TRUE	FALSE
MAG_prokaryotic_10	MAG_prokaryotic_10_02041	Cellulose	GH1	TRUE	FALSE	FALSE
MAG_prokaryotic_10	MAG_prokaryotic_10_02120	Cellulose	GH1	FALSE	FALSE	TRUE
MAG_prokaryotic_10	MAG_prokaryotic_10_01467	Cellulose	GH7	TRUE	FALSE	FALSE
MAG_prokaryotic_16	MAG_prokaryotic_16_00395	Cellulose	GH6	FALSE	TRUE	FALSE
MAG_prokaryotic_18	MAG_prokaryotic_18_01319	Cellulose	GH1	TRUE	TRUE	FALSE
MAG_prokaryotic_18	MAG_prokaryotic_18_02387	Cellulose	GH1	FALSE	TRUE	FALSE
MAG_prokaryotic_18	MAG_prokaryotic_18_00397	Cellulose	GH6	TRUE	FALSE	FALSE
MAG_prokaryotic_22	MAG_prokaryotic_22_01193	Cellulose	GH1	FALSE	FALSE	TRUE
MAG_prokaryotic_23	MAG_prokaryotic_23_00391	Cellulose	GH1	TRUE	TRUE	TRUE
MAG_prokaryotic_23	MAG_prokaryotic_23_00571	Cellulose	GH1	FALSE	FALSE	TRUE
MAG_prokaryotic_23	MAG_prokaryotic_23_02156	Cellulose	GH1	FALSE	FALSE	TRUE
MAG_prokaryotic_23	MAG_prokaryotic_23_02487	Cellulose	GH1	TRUE	FALSE	TRUE
MAG_prokaryotic_04	MAG_prokaryotic_04_00297	Alginate	PL15	FALSE	FALSE	TRUE
MAG_prokaryotic_04	MAG_prokaryotic_04_01683	Alginate	PL15	FALSE	TRUE	TRUE

## Sheet: 6C
Supplemental Table 6C: dbCAN annotated CAZyme gene cluster with predicted substrate
#cgcid	PULID	dbCAN-PUL substrate	bitscore	signature pairs	dbCAN-sub substrate	dbCAN-sub substrate score	MAG_id
MAG_prokaryotic_01-00000081|CGC42	PUL0748	glycogen	1739.3	CAZyme-CAZyme;CAZyme-CAZyme;CAZyme-CAZyme;CAZyme-CAZyme;CAZyme-CAZyme	alpha-glucan	5	MAG_prokaryotic_01
MAG_prokaryotic_01-00000003|CGC2	PUL0706	agar	1071	CAZyme-CAZyme;CAZyme-CAZyme;CAZyme-CAZyme			MAG_prokaryotic_01
MAG_prokaryotic_01-00000075|CGC38	PUL0311	cellulose	505	CAZyme-CAZyme;TC-TC			MAG_prokaryotic_01
MAG_prokaryotic_02-00000053|CGC11	PUL0150	alginate	3568	TC-TC;null-null;CAZyme-CAZyme;CAZyme-CAZyme	alginate	4	MAG_prokaryotic_02
MAG_prokaryotic_02-00000426|CGC23	PUL0611	alpha-glucan	820	CAZyme-CAZyme;TC-TC			MAG_prokaryotic_02
MAG_prokaryotic_02-00000219|CGC20	PUL0311	cellulose	1260	TC-TC;CAZyme-CAZyme			MAG_prokaryotic_02
MAG_prokaryotic_02-00000143|CGC18	PUL0460	agar	1411	CAZyme-CAZyme;TC-TC			MAG_prokaryotic_02
MAG_prokaryotic_03-00000051|CGC19	PUL0579	glycosaminoglycan	641	TC-TC;CAZyme-CAZyme			MAG_prokaryotic_03
MAG_prokaryotic_03-00000040|CGC17	PUL0568	starch	1001	CAZyme-CAZyme;STP-STP;TC-TC			MAG_prokaryotic_03
MAG_prokaryotic_03-00000001|CGC1	PUL0151	alginate	569.7	null-null;CAZyme-CAZyme			MAG_prokaryotic_03
MAG_prokaryotic_03-00000006|CGC3	PUL0547	beta-mannan	249	CAZyme-CAZyme;CAZyme-CAZyme			MAG_prokaryotic_03
MAG_prokaryotic_03-00000023|CGC12	PUL0675	levoglucosan	724	CAZyme-CAZyme;TC-TC;TC-TC			MAG_prokaryotic_03
MAG_prokaryotic_03-00000007|CGC5	PUL0058	glycogen	2606	CAZyme-CAZyme;null-null;null-null;null-null;null-null;CAZyme-CAZyme;CAZyme-CAZyme			MAG_prokaryotic_03
MAG_prokaryotic_04-00000017|CGC12	PUL0390	xylan	1886.6	CAZyme-CAZyme;TC-TC;TC-TC;TC-TC;TC-TC;TC-TC;TC-TC;TC-TC;CAZyme-CAZyme	beta-glucan;xyloglucan	2	MAG_prokaryotic_04
MAG_prokaryotic_04-00000026|CGC14	PUL0605	glycogen	1111	CAZyme-CAZyme;CAZyme-CAZyme	alpha-glucan	5	MAG_prokaryotic_04
MAG_prokaryotic_04-00000001|CGC1	PUL0331	cellobiose	1141	TC-TC;CAZyme-CAZyme			MAG_prokaryotic_04
MAG_prokaryotic_04-00000006|CGC6	PUL0477	beta-glucan	424	CAZyme-CAZyme;CAZyme-CAZyme;CAZyme-CAZyme			MAG_prokaryotic_04
MAG_prokaryotic_04-00000117|CGC31	PUL0693	alginate	2345	STP-STP;CAZyme-CAZyme;null-null;null-null	hostglycan	2	MAG_prokaryotic_04
MAG_prokaryotic_04-00000113|CGC30	PUL0331	cellobiose	1024	TC-TC;TC-TC;TC-TC;TC-TC;CAZyme-CAZyme			MAG_prokaryotic_04
MAG_prokaryotic_05-00000139|CGC13	PUL0038	melibiose	854	CAZyme-CAZyme;TC-TC			MAG_prokaryotic_05
MAG_prokaryotic_06-00000029|CGC14	PUL0604	galactomannan	788	TC-TC;TF-TF;CAZyme-CAZyme			MAG_prokaryotic_06
MAG_prokaryotic_06-00000001|CGC1	PUL0311	cellulose	2013	TC-TC;CAZyme-CAZyme;TC-TC;CAZyme-CAZyme			MAG_prokaryotic_06
MAG_prokaryotic_06-00000002|CGC3	PUL0331	cellobiose	1951	TC-TC;TC-TC;TC-TC;CAZyme-CAZyme;CAZyme-CAZyme			MAG_prokaryotic_06
MAG_prokaryotic_06-00000093|CGC23	PUL0579	glycosaminoglycan	796	TC-TC;CAZyme-CAZyme			MAG_prokaryotic_06
MAG_prokaryotic_07-00000016|CGC22	PUL0395	arabinan	910	SULFATLAS-SULFATLAS;CAZyme-CAZyme;CAZyme-CAZyme			MAG_prokaryotic_07
MAG_prokaryotic_07-00000015|CGC18	PUL0211	host glycan	5292	TC-TC;CAZyme-CAZyme;CAZyme-CAZyme;CAZyme-CAZyme	hostglycan	2	MAG_prokaryotic_07
MAG_prokaryotic_07-00000078|CGC51	PUL0364	xylan	8875	CAZyme-CAZyme;CAZyme-CAZyme;CAZyme-CAZyme;TC-TC;null-null;TC-TC;CAZyme-CAZyme	xylan	3	MAG_prokaryotic_07
MAG_prokaryotic_07-00000086|CGC54	PUL0014	pectin	451	CAZyme-CAZyme;CAZyme-CAZyme	pectin	2	MAG_prokaryotic_07
MAG_prokaryotic_07-00000012|CGC11	PUL0311	cellulose	1521	TC-TC;CAZyme-CAZyme;TC-TC;CAZyme-CAZyme			MAG_prokaryotic_07
MAG_prokaryotic_07-00000014|CGC14	PUL0387	glycosaminoglycan	5390	TC-TC;PEPTIDASE-PEPTIDASE;CAZyme-CAZyme;STP-STP;TF-TF;TC-TC			MAG_prokaryotic_07
MAG_prokaryotic_07-00000029|CGC29	PUL0547	beta-mannan	457	CAZyme-CAZyme;TC-TC			MAG_prokaryotic_07
MAG_prokaryotic_07-00000052|CGC44	PUL0365	starch	6700	CAZyme-CAZyme;TC-TC;CAZyme-CAZyme;TC-TC			MAG_prokaryotic_07
MAG_prokaryotic_07-00000082|CGC53	PUL0010	xylan	334.9	TC-TC;CAZyme-CAZyme			MAG_prokaryotic_07
MAG_prokaryotic_07-00000011|CGC10	PUL0719	starch	428	TC-TC;CAZyme-CAZyme			MAG_prokaryotic_07
MAG_prokaryotic_07-00000057|CGC46	PUL0702	xyloglucan	11218	CAZyme-CAZyme;CAZyme-CAZyme;CAZyme-CAZyme;CAZyme-CAZyme;CAZyme-CAZyme;TC-TC;TC-TC;TC-TC;TC-TC	xyloglucan	5	MAG_prokaryotic_07
MAG_prokaryotic_07-00000069|CGC49	PUL0363	pectin	3432	CAZyme-CAZyme;CAZyme-CAZyme;TC-TC			MAG_prokaryotic_07
MAG_prokaryotic_07-00000107|CGC62	PUL0739	arabinogalactan	689	TC-TC;TC-TC;CAZyme-CAZyme			MAG_prokaryotic_07
MAG_prokaryotic_07-00000099|CGC61	PUL0362	starch	3711	CAZyme-CAZyme;null-null;TC-TC			MAG_prokaryotic_07
MAG_prokaryotic_08-00000051|CGC15	PUL0605	glycogen	1119	CAZyme-CAZyme;CAZyme-CAZyme	alpha-glucan	4	MAG_prokaryotic_08
MAG_prokaryotic_08-00000020|CGC8	PUL0575	raffinose	411	TF-TF;CAZyme-CAZyme			MAG_prokaryotic_08
MAG_prokaryotic_09-00000035|CGC14	PUL0725	alpha-glucan	1618	TC-TC;TC-TC;TC-TC;CAZyme-CAZyme;TC-TC			MAG_prokaryotic_09
MAG_prokaryotic_09-00000046|CGC17	PUL0445	alginate	3090	CAZyme-CAZyme;TC-TC;TC-TC;TC-TC;TC-TC;TC-TC			MAG_prokaryotic_09
MAG_prokaryotic_10-00000005|CGC1	PUL0373	starch	1037	CAZyme-CAZyme;TC-TC;STP-STP			MAG_prokaryotic_10
MAG_prokaryotic_10-00000141|CGC12	PUL0016	cellobiose	899	TC-TC;TC-TC;CAZyme-CAZyme			MAG_prokaryotic_10
MAG_prokaryotic_11-00000158|CGC15	PUL0365	starch	1222	CAZyme-CAZyme;CAZyme-CAZyme	alpha-glucan	2	MAG_prokaryotic_11
MAG_prokaryotic_12-00000004|CGC3	PUL0225	agarose	780	CAZyme-CAZyme;TC-TC			MAG_prokaryotic_12
MAG_prokaryotic_12-00000010|CGC5	PUL0692	alginate	6511	CAZyme-CAZyme;CAZyme-CAZyme;CAZyme-CAZyme;CAZyme-CAZyme;TF-TF;TF-TF;TC-TC;TC-TC	alginate	7	MAG_prokaryotic_12
MAG_prokaryotic_12-00000109|CGC26	PUL0373	starch	1352	TC-TC;TC-TC;STP-STP;CAZyme-CAZyme			MAG_prokaryotic_12
MAG_prokaryotic_12-00000252|CGC40	PUL0012	chitin	2373	CAZyme-CAZyme;TC-TC;TC-TC;TC-TC			MAG_prokaryotic_12
MAG_prokaryotic_12-00000275|CGC41	PUL0048	trehalose	652	CAZyme-CAZyme;TC-TC			MAG_prokaryotic_12
MAG_prokaryotic_12-00000028|CGC12	PUL0423	cellobiose	892	CAZyme-CAZyme;CAZyme-CAZyme			MAG_prokaryotic_12
MAG_prokaryotic_12-00000012|CGC6					alpha-glucan	2	MAG_prokaryotic_12
MAG_prokaryotic_12-00000099|CGC24	PUL0012	chitin	3146	CAZyme-CAZyme;CAZyme-CAZyme;null-null			MAG_prokaryotic_12
MAG_prokaryotic_12-00000016|CGC8	PUL0368	human milk oligosaccharide	806	TC-TC;TC-TC;CAZyme-CAZyme			MAG_prokaryotic_12
MAG_prokaryotic_12-00000196|CGC37					alpha-glucan	3	MAG_prokaryotic_12
MAG_prokaryotic_13-00000060|CGC18	PUL0331	cellobiose	1628	CAZyme-CAZyme;CAZyme-CAZyme;TC-TC;TC-TC;TC-TC			MAG_prokaryotic_13
MAG_prokaryotic_13-00000032|CGC12	PUL0311	cellulose	435.1	CAZyme-CAZyme;CAZyme-CAZyme			MAG_prokaryotic_13
MAG_prokaryotic_13-00000069|CGC20	PUL0605	glycogen	1118	CAZyme-CAZyme;CAZyme-CAZyme	alpha-glucan	5	MAG_prokaryotic_13
MAG_prokaryotic_13-00000057|CGC15	PUL0479	pectin	832	CAZyme-CAZyme;TC-TC			MAG_prokaryotic_13
MAG_prokaryotic_13-00000003|CGC3	PUL0750	beta-glucan	301.8	CAZyme-CAZyme;TC-TC			MAG_prokaryotic_13
MAG_prokaryotic_13-00000037|CGC14	PUL0692	alginate	3729	CAZyme-CAZyme;CAZyme-CAZyme;CAZyme-CAZyme;CAZyme-CAZyme;TF-TF;TF-TF	alginate	4	MAG_prokaryotic_13
MAG_prokaryotic_13-00000035|CGC13	PUL0373	starch	762.3	CAZyme-CAZyme;TF-TF;TC-TC			MAG_prokaryotic_13
MAG_prokaryotic_13-00000010|CGC7	PUL0579	glycosaminoglycan	1129	TC-TC;CAZyme-CAZyme			MAG_prokaryotic_13
MAG_prokaryotic_13-00000059|CGC16	PUL0445	alginate	196	CAZyme-CAZyme;TC-TC			MAG_prokaryotic_13
MAG_prokaryotic_14-00000033|CGC33	PUL0748	glycogen	3034	CAZyme-CAZyme;CAZyme-CAZyme;CAZyme-CAZyme;CAZyme-CAZyme;CAZyme-CAZyme	alpha-glucan	6	MAG_prokaryotic_14
MAG_prokaryotic_14-00000016|CGC21	PUL0311	cellulose	372	CAZyme-CAZyme;CAZyme-CAZyme			MAG_prokaryotic_14
MAG_prokaryotic_14-00000022|CGC26	PUL0010	xylan	190.9	TC-TC;CAZyme-CAZyme			MAG_prokaryotic_14
MAG_prokaryotic_15-00000311|CGC39	PUL0361	starch	494	TC-TC;TC-TC;CAZyme-CAZyme			MAG_prokaryotic_15
MAG_prokaryotic_15-00000181|CGC35	PUL0725	alpha-glucan	1633	TC-TC;CAZyme-CAZyme;TC-TC;TC-TC;TC-TC			MAG_prokaryotic_15
MAG_prokaryotic_15-00000114|CGC25	PUL0303	chitin	151.7	CAZyme-CAZyme;TC-TC			MAG_prokaryotic_15
MAG_prokaryotic_16-00000026|CGC9	PUL0332	beta-glucan	241.6	TC-TC;CAZyme-CAZyme			MAG_prokaryotic_16
MAG_prokaryotic_16-00000003|CGC1	PUL0423	cellobiose	866	CAZyme-CAZyme;CAZyme-CAZyme			MAG_prokaryotic_16
MAG_prokaryotic_16-00000081|CGC16	PUL0561	alpha-galactan	468	CAZyme-CAZyme;TC-TC			MAG_prokaryotic_16
MAG_prokaryotic_16-00000008|CGC3	PUL0390	xylan	1740	TC-TC;TC-TC;TC-TC;TC-TC;TC-TC;TC-TC;TC-TC;CAZyme-CAZyme			MAG_prokaryotic_16
MAG_prokaryotic_16-00000024|CGC7	PUL0373	starch	1034	CAZyme-CAZyme;TC-TC;STP-STP			MAG_prokaryotic_16
MAG_prokaryotic_18-00000053|CGC6	PUL0266	human milk oligosaccharide	1034	TC-TC;TC-TC;TC-TC;CAZyme-CAZyme			MAG_prokaryotic_18
MAG_prokaryotic_19-00000068|CGC40	PUL0675	levoglucosan	688	TC-TC;TC-TC;CAZyme-CAZyme;CAZyme-CAZyme			MAG_prokaryotic_19
MAG_prokaryotic_19-00000263|CGC80	PUL0748	glycogen	1120	CAZyme-CAZyme;CAZyme-CAZyme;CAZyme-CAZyme;CAZyme-CAZyme;CAZyme-CAZyme;CAZyme-CAZyme	alpha-glucan	2	MAG_prokaryotic_19
MAG_prokaryotic_19-00000333|CGC87	PUL0413	cellobiose	273.1	CAZyme-CAZyme;TC-TC			MAG_prokaryotic_19
MAG_prokaryotic_19-00000361|CGC90	PUL0590	starch	432.4	TC-TC;CAZyme-CAZyme			MAG_prokaryotic_19
MAG_prokaryotic_19-00000111|CGC52	PUL0009	glycosaminoglycan	932	CAZyme-CAZyme;TC-TC;TC-TC			MAG_prokaryotic_19
MAG_prokaryotic_19-00000009|CGC7	PUL0227	xylan	514.7	CAZyme-CAZyme;TC-TC	hostglycan,cellulose	2	MAG_prokaryotic_19
MAG_prokaryotic_19-00000301|CGC82	PUL0227	xylan	1110	TC-TC;CAZyme-CAZyme			MAG_prokaryotic_19
MAG_prokaryotic_19-00000004|CGC3	PUL0220	beta-glucan	1917	CAZyme-CAZyme;CAZyme-CAZyme;CAZyme-CAZyme	beta-glucan	2	MAG_prokaryotic_19
MAG_prokaryotic_19-00000004|CGC4	PUL0477	beta-glucan	680	CAZyme-CAZyme;CAZyme-CAZyme;CAZyme-CAZyme;CAZyme-CAZyme	beta-glucan	4	MAG_prokaryotic_19
MAG_prokaryotic_19-00000112|CGC53	PUL0212	galactomannan	608	TC-TC;CAZyme-CAZyme			MAG_prokaryotic_19
MAG_prokaryotic_19-00000103|CGC50	PUL0575	raffinose	530.7	CAZyme-CAZyme;TC-TC			MAG_prokaryotic_19
MAG_prokaryotic_22-00000001|CGC1	PUL0475	beta-glucan	450	CAZyme-CAZyme;TC-TC			MAG_prokaryotic_22
MAG_prokaryotic_22-00000001|CGC4	PUL0278	fructan	785	CAZyme-CAZyme;TC-TC;TC-TC			MAG_prokaryotic_22
MAG_prokaryotic_22-00000008|CGC18	PUL0197	starch	1009	CAZyme-CAZyme;TC-TC;TC-TC			MAG_prokaryotic_22
MAG_prokaryotic_22-00000003|CGC9	PUL0459	agarose	637.8	TC-TC;CAZyme-CAZyme			MAG_prokaryotic_22
MAG_prokaryotic_22-00000042|CGC33	PUL0001	beta-mannan	2014	TC-TC;TC-TC;CAZyme-CAZyme;null-null;CAZyme-CAZyme	beta-mannan	2	MAG_prokaryotic_22
MAG_prokaryotic_22-00000006|CGC16	PUL0558	pectin	222	CAZyme-CAZyme;CAZyme-CAZyme			MAG_prokaryotic_22
MAG_prokaryotic_22-00000001|CGC5	PUL0413	cellobiose	669	CAZyme-CAZyme;TC-TC			MAG_prokaryotic_22
MAG_prokaryotic_22-00000004|CGC12	PUL0699	beta-mannan	713	CAZyme-CAZyme;TF-TF;TC-TC			MAG_prokaryotic_22
MAG_prokaryotic_22-00000004|CGC10	PUL0755	fructo-disaccharide	282	CAZyme-CAZyme;TC-TC			MAG_prokaryotic_22
MAG_prokaryotic_22-00000006|CGC15	PUL0001	beta-mannan	1745.6	TC-TC;TC-TC;CAZyme-CAZyme;null-null;TF-TF;CAZyme-CAZyme;CAZyme-CAZyme;CAZyme-CAZyme	beta-mannan	2	MAG_prokaryotic_22
MAG_prokaryotic_22-00000002|CGC6	PUL0553	xylan	1000	CAZyme-CAZyme;CAZyme-CAZyme;CAZyme-CAZyme			MAG_prokaryotic_22
MAG_prokaryotic_22-00000012|CGC22	PUL0696	xylan	632	TC-TC;TC-TC;CAZyme-CAZyme			MAG_prokaryotic_22
MAG_prokaryotic_22-00000024|CGC28	PUL0212	galactomannan	647	CAZyme-CAZyme;TC-TC			MAG_prokaryotic_22
MAG_prokaryotic_22-00000002|CGC8	PUL0142	starch	113.19999999999999	CAZyme-CAZyme;TC-TC			MAG_prokaryotic_22
MAG_prokaryotic_23-00000006|CGC19	PUL0570	cellobiose	748	CAZyme-CAZyme;TC-TC			MAG_prokaryotic_23
MAG_prokaryotic_23-00000013|CGC33	PUL0373	starch	1453	TC-TC;CAZyme-CAZyme;TC-TC;STP-STP			MAG_prokaryotic_23
MAG_prokaryotic_23-00000012|CGC30	PUL0605	glycogen	1385	CAZyme-CAZyme;CAZyme-CAZyme	alpha-glucan	3	MAG_prokaryotic_23
MAG_prokaryotic_23-00000013|CGC34	PUL0605	glycogen	560	null-null;CAZyme-CAZyme			MAG_prokaryotic_23
MAG_prokaryotic_23-00000021|CGC40	PUL0122	alpha-galactan	734.4	CAZyme-CAZyme;CAZyme-CAZyme			MAG_prokaryotic_23
MAG_prokaryotic_23-00000017|CGC37					pectin	2	MAG_prokaryotic_23
MAG_prokaryotic_23-00000022|CGC42	PUL0716	arabinan	904	CAZyme-CAZyme;TC-TC			MAG_prokaryotic_23
MAG_prokaryotic_23-00000044|CGC54	PUL0331	cellobiose	517	CAZyme-CAZyme;TC-TC			MAG_prokaryotic_23
MAG_prokaryotic_23-00000059|CGC56	PUL0041	cellobiose	845	CAZyme-CAZyme;TC-TC			MAG_prokaryotic_23
MAG_prokaryotic_23-00000020|CGC39	PUL0579	glycosaminoglycan	1963	TC-TC;CAZyme-CAZyme;TF-TF			MAG_prokaryotic_23
MAG_prokaryotic_23-00000003|CGC10	PUL0311	cellulose	954	TC-TC;TC-TC;CAZyme-CAZyme			MAG_prokaryotic_23
MAG_prokaryotic_23-00000005|CGC13	PUL0041	cellobiose	1368.9	CAZyme-CAZyme;null-null;TC-TC			MAG_prokaryotic_23
MAG_prokaryotic_23-00000019|CGC38	PUL0041	cellobiose	763	CAZyme-CAZyme;TC-TC			MAG_prokaryotic_23
MAG_prokaryotic_23-00000007|CGC21	PUL0081	pectin	2815	CAZyme-CAZyme;TC-TC;TC-TC;CAZyme-CAZyme	pectin	4	MAG_prokaryotic_23
MAG_prokaryotic_25-00000015|CGC8	PUL0675	levoglucosan	316.6	CAZyme-CAZyme;CAZyme-CAZyme			MAG_prokaryotic_25
MAG_prokaryotic_25-00000002|CGC1	PUL0574	alpha-mannan	200.6	TF-TF;CAZyme-CAZyme			MAG_prokaryotic_25
MAG_prokaryotic_25-00000009|CGC4	PUL0605	glycogen	1680	CAZyme-CAZyme;CAZyme-CAZyme;null-null;CAZyme-CAZyme	alpha-glucan	4	MAG_prokaryotic_25
MAG_prokaryotic_26-00000043|CGC9	PUL0739	arabinogalactan	298.3	TC-TC;CAZyme-CAZyme			MAG_prokaryotic_26
MAG_prokaryotic_26-00000049|CGC10	PUL0058	glycogen	2766	CAZyme-CAZyme;CAZyme-CAZyme;null-null;null-null;null-null;null-null;CAZyme-CAZyme	alpha-glucan	3	MAG_prokaryotic_26
MAG_prokaryotic_27-00000105|CGC23	PUL0725	alpha-glucan	1534	CAZyme-CAZyme;TC-TC;TC-TC;TC-TC;TC-TC			MAG_prokaryotic_27
MAG_prokaryotic_27-00000241|CGC33	PUL0331	cellobiose	662	TC-TC;TC-TC;CAZyme-CAZyme			MAG_prokaryotic_27
MAG_prokaryotic_27-00000087|CGC19	PUL0127	alginate	785	CAZyme-CAZyme;CAZyme-CAZyme;CAZyme-CAZyme;CAZyme-CAZyme	hostglycan,alginate	2	MAG_prokaryotic_27
MAG_prokaryotic_27-00000072|CGC16	PUL0445	alginate	218.2	TC-TC;CAZyme-CAZyme			MAG_prokaryotic_27
MAG_prokaryotic_27-00000015|CGC8	PUL0368	human milk oligosaccharide	1056	TC-TC;TC-TC;TC-TC;CAZyme-CAZyme;TC-TC			MAG_prokaryotic_27
MAG_prokaryotic_27-00000107|CGC24	PUL0088	raffinose	719	TC-TC;TC-TC;CAZyme-CAZyme			MAG_prokaryotic_27
MAG_prokaryotic_28-00000085|CGC16	PUL0138	raffinose	562.7	CAZyme-CAZyme;TC-TC			MAG_prokaryotic_28
MAG_prokaryotic_28-00000008|CGC3	PUL0314	beta-glucan	519	CAZyme-CAZyme;null-null			MAG_prokaryotic_28
MAG_prokaryotic_29-00000026|CGC4	PUL0017	cellobiose	1523	TC-TC;CAZyme-CAZyme			MAG_prokaryotic_29
MAG_prokaryotic_31-00000003|CGC18	PUL0338	xylan	3815	CAZyme-CAZyme;null-null;CAZyme-CAZyme;null-null;TC-TC;null-null;null-null;CAZyme-CAZyme;TC-TC			MAG_prokaryotic_31
MAG_prokaryotic_31-00000003|CGC19	PUL0766	starch	1465.9	CAZyme-CAZyme;TC-TC;TC-TC			MAG_prokaryotic_31
MAG_prokaryotic_31-00000010|CGC39	PUL0225	agarose	2317	CAZyme-CAZyme;TC-TC			MAG_prokaryotic_31
MAG_prokaryotic_31-00000012|CGC42	PUL0148	carrageenan	2465	CAZyme-CAZyme;CAZyme-CAZyme;CAZyme-CAZyme;SULFATLAS-SULFATLAS;CAZyme-CAZyme;CAZyme-CAZyme;TC-TC	pectin	2	MAG_prokaryotic_31
MAG_prokaryotic_31-00000001|CGC11	PUL0607	agarose	1489	CAZyme-CAZyme;CAZyme-CAZyme;CAZyme-CAZyme	agarose	4	MAG_prokaryotic_31
MAG_prokaryotic_31-00000006|CGC34	PUL0547	beta-mannan	1289	TC-TC;CAZyme-CAZyme;TC-TC			MAG_prokaryotic_31
MAG_prokaryotic_31-00000001|CGC1	PUL0674	beta-glucan	844	TC-TC;CAZyme-CAZyme			MAG_prokaryotic_31
MAG_prokaryotic_31-00000001|CGC10	PUL0225	agarose	3419	TC-TC;CAZyme-CAZyme;CAZyme-CAZyme;CAZyme-CAZyme	agarose	2	MAG_prokaryotic_31
MAG_prokaryotic_31-00000013|CGC44	PUL0382	mucin	2296	CAZyme-CAZyme;null-null			MAG_prokaryotic_31
MAG_prokaryotic_31-00000017|CGC48	PUL0063	xyloglucan	857.6	CAZyme-CAZyme;TC-TC;TC-TC			MAG_prokaryotic_31
MAG_prokaryotic_31-00000007|CGC36	PUL0117	host glycan	4682.4	TC-TC;TC-TC;TC-TC;TC-TC;TC-TC;TC-TC;TC-TC;TC-TC;TC-TC;CAZyme-CAZyme;CAZyme-CAZyme;CAZyme-CAZyme;CAZyme-CAZyme;TC-TC;CAZyme-CAZyme			MAG_prokaryotic_31
MAG_prokaryotic_31-00000002|CGC13	PUL0398	mucin	1702	CAZyme-CAZyme;CAZyme-CAZyme;null-null;TC-TC	hostglycan	2	MAG_prokaryotic_31
MAG_prokaryotic_31-00000015|CGC46	PUL0204	starch	684.5	TC-TC;CAZyme-CAZyme			MAG_prokaryotic_31
MAG_prokaryotic_31-00000005|CGC32	PUL0382	mucin	1821	CAZyme-CAZyme;CAZyme-CAZyme;TC-TC	hostglycan	2	MAG_prokaryotic_31
MAG_prokaryotic_31-00000004|CGC30	PUL0556	host glycan	892	STP-STP;CAZyme-CAZyme			MAG_prokaryotic_31
MAG_prokaryotic_31-00000003|CGC21	PUL0117	host glycan	3516	CAZyme-CAZyme;TC-TC;TC-TC;TC-TC;TC-TC;TC-TC;TC-TC			MAG_prokaryotic_31
MAG_prokaryotic_31-00000003|CGC22	PUL0706	agar	2060	CAZyme-CAZyme;CAZyme-CAZyme;CAZyme-CAZyme;CAZyme-CAZyme			MAG_prokaryotic_31
MAG_prokaryotic_31-00000002|CGC17	PUL0377	glycosaminoglycan	1783	CAZyme-CAZyme;TC-TC			MAG_prokaryotic_31
MAG_prokaryotic_32-00000201|CGC24	PUL0725	alpha-glucan	629	CAZyme-CAZyme;TC-TC			MAG_prokaryotic_32
MAG_prokaryotic_32-00000082|CGC17	PUL0677	levoglucosan	363	TC-TC;CAZyme-CAZyme			MAG_prokaryotic_32
MAG_prokaryotic_34-00000002|CGC6	PUL0771	fucoidan	1969	SULFATLAS-SULFATLAS;SULFATLAS-SULFATLAS;SULFATLAS-SULFATLAS;SULFATLAS-SULFATLAS;SULFATLAS-SULFATLAS;CAZyme-CAZyme;CAZyme-CAZyme;CAZyme-CAZyme			MAG_prokaryotic_34
MAG_prokaryotic_34-00000001|CGC3	PUL0329	xylan	1060	CAZyme-CAZyme;CAZyme-CAZyme			MAG_prokaryotic_34
MAG_prokaryotic_34-00000014|CGC30	PUL0010	xylan	1576	CAZyme-CAZyme;TC-TC;TC-TC;TC-TC			MAG_prokaryotic_34
MAG_prokaryotic_34-00000003|CGC8	PUL0693	alginate	585	null-null;CAZyme-CAZyme			MAG_prokaryotic_34
MAG_prokaryotic_34-00000001|CGC5	PUL0249	pectin	673	CAZyme-CAZyme;TC-TC;TC-TC			MAG_prokaryotic_34
MAG_prokaryotic_34-00000035|CGC44	PUL0058	glycogen	547.1	CAZyme-CAZyme;null-null;null-null			MAG_prokaryotic_34
MAG_prokaryotic_34-00000004|CGC12	PUL0212	galactomannan	628	CAZyme-CAZyme;TC-TC			MAG_prokaryotic_34
MAG_prokaryotic_34-00000009|CGC21	PUL0010	xylan	996.4	TC-TC;TC-TC;CAZyme-CAZyme;TC-TC;TC-TC;TC-TC	xylan	3	MAG_prokaryotic_34
MAG_prokaryotic_34-00000005|CGC15	PUL0390	xylan	185.4	CAZyme-CAZyme;TC-TC			MAG_prokaryotic_34
MAG_prokaryotic_34-00000011|CGC27	PUL0041	cellobiose	885	TC-TC;CAZyme-CAZyme			MAG_prokaryotic_34
MAG_prokaryotic_34-00000014|CGC29	PUL0010	xylan	380.3	TC-TC;CAZyme-CAZyme			MAG_prokaryotic_34
MAG_prokaryotic_34-00000023|CGC38	PUL0604	galactomannan	682.6	TF-TF;CAZyme-CAZyme			MAG_prokaryotic_34
MAG_prokaryotic_34-00000031|CGC42	PUL0578	beta-glucan	681	TC-TC;TC-TC;CAZyme-CAZyme			MAG_prokaryotic_34
MAG_prokaryotic_34-00000021|CGC37	PUL0755	fructo-disaccharide	305	CAZyme-CAZyme;TF-TF			MAG_prokaryotic_34
MAG_prokaryotic_34-00000001|CGC4	PUL0235	alginate	540.9	CAZyme-CAZyme;CAZyme-CAZyme;TC-TC;null-null	alginate	2	MAG_prokaryotic_34
MAG_prokaryotic_34-00000005|CGC16	PUL0792	xylan	504	CAZyme-CAZyme;CAZyme-CAZyme			MAG_prokaryotic_34
MAG_prokaryotic_36-00000047|CGC19	PUL0041	cellobiose	889	CAZyme-CAZyme;TC-TC			MAG_prokaryotic_36
MAG_prokaryotic_36-00000004|CGC2	PUL0579	glycosaminoglycan	2000	TF-TF;CAZyme-CAZyme;TC-TC			MAG_prokaryotic_36
MAG_prokaryotic_36-00000060|CGC22	PUL0267	glycogen	567	CAZyme-CAZyme;null-null			MAG_prokaryotic_36
MAG_prokaryotic_36-00000016|CGC7	PUL0716	arabinan	888	TC-TC;CAZyme-CAZyme			MAG_prokaryotic_36
MAG_prokaryotic_36-00000089|CGC28	PUL0529	pectin	191.7	TC-TC;CAZyme-CAZyme			MAG_prokaryotic_36
MAG_prokaryotic_36-00000116|CGC32	PUL0081	pectin	981	CAZyme-CAZyme;TC-TC	pectin	2	MAG_prokaryotic_36
MAG_prokaryotic_36-00000122|CGC33	PUL0041	cellobiose	804.9	null-null;CAZyme-CAZyme;TC-TC			MAG_prokaryotic_36
MAG_prokaryotic_36-00000190|CGC41	PUL0035	pectin	1915	TC-TC;TC-TC;TC-TC;CAZyme-CAZyme			MAG_prokaryotic_36
MAG_prokaryotic_36-00000107|CGC30	PUL0209	galactan	3231	CAZyme-CAZyme;CAZyme-CAZyme;TC-TC;TC-TC;TC-TC;TC-TC	arabinogalactan	2	MAG_prokaryotic_36
MAG_prokaryotic_36-00000040|CGC15	PUL0041	cellobiose	769	TC-TC;CAZyme-CAZyme			MAG_prokaryotic_36
MAG_prokaryotic_36-00000079|CGC25	PUL0041	cellobiose	1366	CAZyme-CAZyme;null-null;TC-TC			MAG_prokaryotic_36
MAG_prokaryotic_36-00000025|CGC11					chitin;peptidoglycan	2	MAG_prokaryotic_36
MAG_prokaryotic_36-00000156|CGC38	PUL0081	pectin	1951	TC-TC;TC-TC;CAZyme-CAZyme			MAG_prokaryotic_36
MAG_prokaryotic_36-00000059|CGC21	PUL0406	beta-glucan	1132	CAZyme-CAZyme;CAZyme-CAZyme	beta-glucan;xylan;xyloglucan	2	MAG_prokaryotic_36
MAG_prokaryotic_38-00000103|CGC6	PUL0054	alginate	1347	TC-TC;null-null;CAZyme-CAZyme			MAG_prokaryotic_38
MAG_prokaryotic_39-00000045|CGC3	PUL0657	levoglucosan	130.6	TC-TC;CAZyme-CAZyme			MAG_prokaryotic_39
MAG_prokaryotic_40-00000103|CGC37	PUL0725	alpha-glucan	1624	TC-TC;CAZyme-CAZyme;TC-TC;TC-TC;TC-TC			MAG_prokaryotic_40
MAG_prokaryotic_40-00000139|CGC39	PUL0038	melibiose	730	CAZyme-CAZyme;TC-TC			MAG_prokaryotic_40
MAG_prokaryotic_41-00000015|CGC1	PUL0303	chitin	1676	CAZyme-CAZyme;TC-TC;TC-TC;TC-TC;TC-TC;TC-TC			MAG_prokaryotic_41
MAG_prokaryotic_41-00000433|CGC14	PUL0725	alpha-glucan	869	CAZyme-CAZyme;TC-TC			MAG_prokaryotic_41
